# Supplementary material for: Ubiquitin-specific protease 14 targets PFKL-mediated glycolysis to promote the proliferation and migration of oral squamous cell carcinoma
Source: J Transl Med. 2024 Feb 22;22:193. doi: 10.1186/s12967-024-04943-z (PMC10885370; doi:10.1186/s12967-024-04943-z)
Supplement: Supplementary file 6 — Additional file 6: Table S2. Mass spectrometry analysis report. [file 12967_2024_4943_MOESM6_ESM.xlsx]

## Sheet: OE_unique
prot_hit_num	prot_acc	prot_ID	prot_desc	gene name	prot_score	prot_mass	prot_cover	url						url
1	P54578	UBP14_HUMAN	Ubiquitin carboxyl-terminal hydrolase 14 (EC 3.4.19.12) (Deubiquitinating enzyme 14) (Ubiquitin thioesterase 14) (Ubiquitin-specific-processing protease 14)	USP14 TGT	1763	56489	65	https://www.uniprot.org/uniprot/P54578						https://www.uniprot.org/uniprot/P54578
7	P02538	K2C6A_HUMAN	Keratin, type II cytoskeletal 6A (Cytokeratin-6A) (CK-6A) (Cytokeratin-6D) (CK-6D) (Keratin-6A) (K6A) (Type-II keratin Kb6) (allergen Hom s 5)	KRT6A K6A KRT6D	543	60293	16.7	https://www.uniprot.org/uniprot/P02538						https://www.uniprot.org/uniprot/P02538
18	P17066	HSP76_HUMAN	Heat shock 70 kDa protein 6 (Heat shock 70 kDa protein B')	HSPA6 HSP70B'	321	71440	9.5	https://www.uniprot.org/uniprot/P17066						https://www.uniprot.org/uniprot/P17066
23	P68371	TBB4B_HUMAN	Tubulin beta-4B chain (Tubulin beta-2 chain) (Tubulin beta-2C chain)	TUBB4B TUBB2C	288	50255	16.6	https://www.uniprot.org/uniprot/P68371						https://www.uniprot.org/uniprot/P68371
24	P35998	PRS7_HUMAN	26S proteasome regulatory subunit 7 (26S proteasome AAA-ATPase subunit RPT1) (Proteasome 26S subunit ATPase 2) (Protein MSS1)	PSMC2 MSS1	273	49002	18.5	https://www.uniprot.org/uniprot/P35998						https://www.uniprot.org/uniprot/P35998
25	Q9BQE3	TBA1C_HUMAN	Tubulin alpha-1C chain (Alpha-tubulin 6) (Tubulin alpha-6 chain) [Cleaved into: Detyrosinated tubulin alpha-1C chain]	TUBA1C TUBA6	271	50548	16.5	https://www.uniprot.org/uniprot/Q9BQE3						https://www.uniprot.org/uniprot/Q9BQE3
32	Q13200	PSMD2_HUMAN	26S proteasome non-ATPase regulatory subunit 2 (26S proteasome regulatory subunit RPN1) (26S proteasome regulatory subunit S2) (26S proteasome subunit p97) (Protein 55.11) (Tumor necrosis factor type 1 receptor-associated protein 2)	PSMD2 TRAP2	215	100877	8.7	https://www.uniprot.org/uniprot/Q13200						https://www.uniprot.org/uniprot/Q13200
34	P62191	PRS4_HUMAN	26S proteasome regulatory subunit 4 (P26s4) (26S proteasome AAA-ATPase subunit RPT2) (Proteasome 26S subunit ATPase 1)	PSMC1	186	49325	11.6	https://www.uniprot.org/uniprot/P62191						https://www.uniprot.org/uniprot/P62191
41	O43242	PSMD3_HUMAN	26S proteasome non-ATPase regulatory subunit 3 (26S proteasome regulatory subunit RPN3) (26S proteasome regulatory subunit S3) (Proteasome subunit p58)	PSMD3	151	61054	10.9	https://www.uniprot.org/uniprot/O43242						https://www.uniprot.org/uniprot/O43242
43	Q01546	K22O_HUMAN	Keratin, type II cytoskeletal 2 oral (Cytokeratin-2P) (CK-2P) (K2P) (Keratin-76) (K76) (Type-II keratin Kb9)	KRT76 KRT2B KRT2P	141	66370	3.9	https://www.uniprot.org/uniprot/Q01546						https://www.uniprot.org/uniprot/Q01546
45	P17980	PRS6A_HUMAN	26S proteasome regulatory subunit 6A (26S proteasome AAA-ATPase subunit RPT5) (Proteasome 26S subunit ATPase 3) (Proteasome subunit P50) (Tat-binding protein 1) (TBP-1)	PSMC3 TBP1	112	49458	8	https://www.uniprot.org/uniprot/P17980						https://www.uniprot.org/uniprot/P17980
46	A0A0B4J1V1	HV321_HUMAN	Immunoglobulin heavy variable 3-21	IGHV3-21	111	13002	9.4	https://www.uniprot.org/uniprot/A0A0B4J1V1						https://www.uniprot.org/uniprot/A0A0B4J1V1
47	Q7Z3Y8	K1C27_HUMAN	Keratin, type I cytoskeletal 27 (Cytokeratin-27) (CK-27) (Keratin-25C) (K25C) (Keratin-27) (K27) (Type I inner root sheath-specific keratin-K25irs3)	KRT27 KRT25C	111	50419	5.9	https://www.uniprot.org/uniprot/Q7Z3Y8						https://www.uniprot.org/uniprot/Q7Z3Y8
48	P23528	COF1_HUMAN	Cofilin-1 (18 kDa phosphoprotein) (p18) (Cofilin, non-muscle isoform)	CFL1 CFL	108	18719	17.5	https://www.uniprot.org/uniprot/P23528						https://www.uniprot.org/uniprot/P23528
49	O00231	PSD11_HUMAN	26S proteasome non-ATPase regulatory subunit 11 (26S proteasome regulatory subunit RPN6) (26S proteasome regulatory subunit S9) (26S proteasome regulatory subunit p44.5)	PSMD11	108	47719	7.6	https://www.uniprot.org/uniprot/O00231						https://www.uniprot.org/uniprot/O00231
51	Q99460	PSMD1_HUMAN	26S proteasome non-ATPase regulatory subunit 1 (26S proteasome regulatory subunit RPN2) (26S proteasome regulatory subunit S1) (26S proteasome subunit p112)	PSMD1	103	106795	2.1	https://www.uniprot.org/uniprot/Q99460						https://www.uniprot.org/uniprot/Q99460
55	P62195	PRS8_HUMAN	26S proteasome regulatory subunit 8 (26S proteasome AAA-ATPase subunit RPT6) (Proteasome 26S subunit ATPase 5) (Proteasome subunit p45) (Thyroid hormone receptor-interacting protein 1) (TRIP1) (p45/SUG)	PSMC5 SUG1	90	45768	3.2	https://www.uniprot.org/uniprot/P62195						https://www.uniprot.org/uniprot/P62195
58	P06576	ATPB_HUMAN	ATP synthase subunit beta, mitochondrial (EC 7.1.2.2) (ATP synthase F1 subunit beta)	ATP5F1B ATP5B ATPMB ATPSB	84	56525	3.6	https://www.uniprot.org/uniprot/P06576						https://www.uniprot.org/uniprot/P06576
59	Q562R1	ACTBL_HUMAN	Beta-actin-like protein 2 (Kappa-actin)	ACTBL2	80	42318	9	https://www.uniprot.org/uniprot/Q562R1						https://www.uniprot.org/uniprot/Q562R1
60	Q15008	PSMD6_HUMAN	26S proteasome non-ATPase regulatory subunit 6 (26S proteasome regulatory subunit RPN7) (26S proteasome regulatory subunit S10) (Breast cancer-associated protein SGA-113M) (Phosphonoformate immuno-associated protein 4) (Proteasome regulatory particle subunit p44S10) (p42A)	PSMD6 KIAA0107 PFAAP4	80	45787	4.9	https://www.uniprot.org/uniprot/Q15008						https://www.uniprot.org/uniprot/Q15008
62	Q02413	DSG1_HUMAN	Desmoglein-1 (Cadherin family member 4) (Desmosomal glycoprotein 1) (DG1) (DGI) (Pemphigus foliaceus antigen)	DSG1 CDHF4	76	114702	1.5	https://www.uniprot.org/uniprot/Q02413						https://www.uniprot.org/uniprot/Q02413
63	P43686	PRS6B_HUMAN	26S proteasome regulatory subunit 6B (26S proteasome AAA-ATPase subunit RPT3) (MB67-interacting protein) (MIP224) (Proteasome 26S subunit ATPase 4) (Tat-binding protein 7) (TBP-7)	PSMC4 MIP224 TBP7	74	47451	4.5	https://www.uniprot.org/uniprot/P43686						https://www.uniprot.org/uniprot/P43686
64	O76014	KRT37_HUMAN	Keratin, type I cuticular Ha7 (Hair keratin, type I Ha7) (Keratin-37) (K37)	KRT37 HHA7 HKA7 KRTHA7	74	51084	2	https://www.uniprot.org/uniprot/O76014						https://www.uniprot.org/uniprot/O76014
66	P62333	PRS10_HUMAN	26S proteasome regulatory subunit 10B (26S proteasome AAA-ATPase subunit RPT4) (Proteasome 26S subunit ATPase 6) (Proteasome subunit p42)	PSMC6 SUG2	70	44430	7.2	https://www.uniprot.org/uniprot/P62333						https://www.uniprot.org/uniprot/P62333
69	Q16658	FSCN1_HUMAN	Fascin (55 kDa actin-bundling protein) (Singed-like protein) (p55)	FSCN1 FAN1 HSN SNL	64	55123	5.7	https://www.uniprot.org/uniprot/Q16658						https://www.uniprot.org/uniprot/Q16658
70	P05109	S10A8_HUMAN	Protein S100-A8 (Calgranulin-A) (Calprotectin L1L subunit) (Cystic fibrosis antigen) (CFAG) (Leukocyte L1 complex light chain) (Migration inhibitory factor-related protein 8) (MRP-8) (p8) (S100 calcium-binding protein A8) (Urinary stone protein band A)	S100A8 CAGA CFAG MRP8	64	10885	11.8	https://www.uniprot.org/uniprot/P05109						https://www.uniprot.org/uniprot/P05109
72	P25786	PSA1_HUMAN	Proteasome subunit alpha type-1 (EC 3.4.25.1) (30 kDa prosomal protein) (PROS-30) (Macropain subunit C2) (Multicatalytic endopeptidase complex subunit C2) (Proteasome component C2) (Proteasome nu chain)	PSMA1 HC2 NU PROS30 PSC2	61	29822	7.6	https://www.uniprot.org/uniprot/P25786						https://www.uniprot.org/uniprot/P25786
74	Q9UNM6	PSD13_HUMAN	26S proteasome non-ATPase regulatory subunit 13 (26S proteasome regulatory subunit RPN9) (26S proteasome regulatory subunit S11) (26S proteasome regulatory subunit p40.5)	PSMD13	59	43203	5.6	https://www.uniprot.org/uniprot/Q9UNM6						https://www.uniprot.org/uniprot/Q9UNM6
76	P22234	PUR6_HUMAN	Multifunctional protein ADE2 [Includes: Phosphoribosylaminoimidazole-succinocarboxamide synthase (EC 6.3.2.6) (SAICAR synthetase); Phosphoribosylaminoimidazole carboxylase (EC 4.1.1.21) (AIR carboxylase) (AIRC)]	PAICS ADE2 AIRC PAIS	58	47790	2.6	https://www.uniprot.org/uniprot/P22234						https://www.uniprot.org/uniprot/P22234
77	P51665	PSMD7_HUMAN	26S proteasome non-ATPase regulatory subunit 7 (26S proteasome regulatory subunit RPN8) (26S proteasome regulatory subunit S12) (Mov34 protein homolog) (Proteasome subunit p40)	PSMD7 MOV34L	57	37060	4	https://www.uniprot.org/uniprot/P51665						https://www.uniprot.org/uniprot/P51665
79	P28072	PSB6_HUMAN	Proteasome subunit beta type-6 (EC 3.4.25.1) (Macropain delta chain) (Multicatalytic endopeptidase complex delta chain) (Proteasome delta chain) (Proteasome subunit Y)	PSMB6 LMPY Y	56	25570	4.6	https://www.uniprot.org/uniprot/P28072						https://www.uniprot.org/uniprot/P28072
80	P40227	TCPZ_HUMAN	T-complex protein 1 subunit zeta (TCP-1-zeta) (Acute morphine dependence-related protein 2) (CCT-zeta-1) (HTR3) (Tcp20)	CCT6A CCT6 CCTZ	55	58444	2.3	https://www.uniprot.org/uniprot/P40227						https://www.uniprot.org/uniprot/P40227
82	P01859	IGHG2_HUMAN	Immunoglobulin heavy constant gamma 2 (Ig gamma-2 chain C region) (Ig gamma-2 chain C region DOT) (Ig gamma-2 chain C region TIL) (Ig gamma-2 chain C region ZIE)	IGHG2	52	36505	2.8	https://www.uniprot.org/uniprot/P01859						https://www.uniprot.org/uniprot/P01859
83	P60900	PSA6_HUMAN	Proteasome subunit alpha type-6 (EC 3.4.25.1) (27 kDa prosomal protein) (PROS-27) (p27K) (Macropain iota chain) (Multicatalytic endopeptidase complex iota chain) (Proteasome iota chain)	PSMA6 PROS27	52	27838	8.9	https://www.uniprot.org/uniprot/P60900						https://www.uniprot.org/uniprot/P60900
84	O00487	PSDE_HUMAN	26S proteasome non-ATPase regulatory subunit 14 (EC 3.4.19.-) (26S proteasome regulatory subunit RPN11) (26S proteasome-associated PAD1 homolog 1)	PSMD14 POH1	52	34726	6.5	https://www.uniprot.org/uniprot/O00487						https://www.uniprot.org/uniprot/O00487
85	P28066	PSA5_HUMAN	Proteasome subunit alpha type-5 (EC 3.4.25.1) (Macropain zeta chain) (Multicatalytic endopeptidase complex zeta chain) (Proteasome zeta chain)	PSMA5	51	26565	4.1	https://www.uniprot.org/uniprot/P28066						https://www.uniprot.org/uniprot/P28066
86	P17858	PFKAL_HUMAN	ATP-dependent 6-phosphofructokinase, liver type (ATP-PFK) (PFK-L) (EC 2.7.1.11) (6-phosphofructokinase type B) (Phosphofructo-1-kinase isozyme B) (PFK-B) (Phosphohexokinase)	PFKL	51	85762	1.2	https://www.uniprot.org/uniprot/P17858						https://www.uniprot.org/uniprot/P17858
88	Q15084	PDIA6_HUMAN	Protein disulfide-isomerase A6 (EC 5.3.4.1) (Endoplasmic reticulum protein 5) (ER protein 5) (ERp5) (Protein disulfide isomerase P5) (Thioredoxin domain-containing protein 7)	PDIA6 ERP5 P5 TXNDC7	50	48490	3.2	https://www.uniprot.org/uniprot/Q15084						https://www.uniprot.org/uniprot/Q15084
89	O00232	PSD12_HUMAN	26S proteasome non-ATPase regulatory subunit 12 (26S proteasome regulatory subunit RPN5) (26S proteasome regulatory subunit p55)	PSMD12	50	53270	2.9	https://www.uniprot.org/uniprot/O00232						https://www.uniprot.org/uniprot/O00232
93	P48556	PSMD8_HUMAN	26S proteasome non-ATPase regulatory subunit 8 (26S proteasome regulatory subunit RPN12) (26S proteasome regulatory subunit S14) (p31)	PSMD8	49	39872	4.6	https://www.uniprot.org/uniprot/P48556						https://www.uniprot.org/uniprot/P48556
104	P20591	MX1_HUMAN	Interferon-induced GTP-binding protein Mx1 (Interferon-induced protein p78) (IFI-78K) (Interferon-regulated resistance GTP-binding protein MxA) (Myxoma resistance protein 1) (Myxovirus resistance protein 1) [Cleaved into: Interferon-induced GTP-binding protein Mx1, N-terminally processed]	MX1	40	75872	2.3	https://www.uniprot.org/uniprot/P20591						https://www.uniprot.org/uniprot/P20591
106	P27694	RFA1_HUMAN	Replication protein A 70 kDa DNA-binding subunit (RP-A p70) (Replication factor A protein 1) (RF-A protein 1) (Single-stranded DNA-binding protein) [Cleaved into: Replication protein A 70 kDa DNA-binding subunit, N-terminally processed]	RPA1 REPA1 RPA70	39	68723	1.8	https://www.uniprot.org/uniprot/P27694						https://www.uniprot.org/uniprot/P27694
109	O95399	UTS2_HUMAN	Urotensin-2 (Urotensin II) (U-II) (UII)	UTS2 UNQ525/PRO1068	37	14515	6.5	https://www.uniprot.org/uniprot/O95399						https://www.uniprot.org/uniprot/O95399
110	Q16401	PSMD5_HUMAN	26S proteasome non-ATPase regulatory subunit 5 (26S protease subunit S5 basic) (26S proteasome subunit S5B)	PSMD5 KIAA0072	37	56560	1.8	https://www.uniprot.org/uniprot/Q16401						https://www.uniprot.org/uniprot/Q16401
111	Q00610	CLH1_HUMAN	Clathrin heavy chain 1 (Clathrin heavy chain on chromosome 17) (CLH-17)	CLTC CLH17 CLTCL2 KIAA0034	36	193260	0.5	https://www.uniprot.org/uniprot/Q00610						https://www.uniprot.org/uniprot/Q00610
114	P08758	ANXA5_HUMAN	Annexin A5 (Anchorin CII) (Annexin V) (Annexin-5) (Calphobindin I) (CBP-I) (Endonexin II) (Lipocortin V) (Placental anticoagulant protein 4) (PP4) (Placental anticoagulant protein I) (PAP-I) (Thromboplastin inhibitor) (Vascular anticoagulant-alpha) (VAC-alpha)	ANXA5 ANX5 ENX2 PP4	35	35971	2.8	https://www.uniprot.org/uniprot/P08758						https://www.uniprot.org/uniprot/P08758
119	P07237	PDIA1_HUMAN	Protein disulfide-isomerase (PDI) (EC 5.3.4.1) (Cellular thyroid hormone-binding protein) (Prolyl 4-hydroxylase subunit beta) (p55)	P4HB ERBA2L PDI PDIA1 PO4DB	33	57480	3.1	https://www.uniprot.org/uniprot/P07237						https://www.uniprot.org/uniprot/P07237
121	P62917	RL8_HUMAN	60S ribosomal protein L8 (Large ribosomal subunit protein uL2)	RPL8	33	28235	4.3	https://www.uniprot.org/uniprot/P62917						https://www.uniprot.org/uniprot/P62917
122	P55072	TERA_HUMAN	Transitional endoplasmic reticulum ATPase (TER ATPase) (EC 3.6.4.6) (15S Mg(2+)-ATPase p97 subunit) (Valosin-containing protein) (VCP)	VCP	33	89950	2.1	https://www.uniprot.org/uniprot/P55072						https://www.uniprot.org/uniprot/P55072
123	Q9H0C2	ADT4_HUMAN	ADP/ATP translocase 4 (ADP,ATP carrier protein 4) (Adenine nucleotide translocator 4) (ANT 4) (Solute carrier family 25 member 31) (Sperm flagellar energy carrier protein)	SLC25A31 AAC4 ANT4 SFEC	33	35285	2.5	https://www.uniprot.org/uniprot/Q9H0C2						https://www.uniprot.org/uniprot/Q9H0C2
127	Q92526	TCPW_HUMAN	T-complex protein 1 subunit zeta-2 (TCP-1-zeta-2) (CCT-zeta-2) (CCT-zeta-like) (TCP-1-zeta-like) (Testis-specific Tcp20) (Testis-specific protein TSA303)	CCT6B	30	58355	2.3	https://www.uniprot.org/uniprot/Q92526						https://www.uniprot.org/uniprot/Q92526
128	P61981	1433G_HUMAN	14-3-3 protein gamma (Protein kinase C inhibitor protein 1) (KCIP-1) [Cleaved into: 14-3-3 protein gamma, N-terminally processed]	YWHAG	30	28456	3.6	https://www.uniprot.org/uniprot/P61981						https://www.uniprot.org/uniprot/P61981
129	Q16186	ADRM1_HUMAN	Proteasomal ubiquitin receptor ADRM1 (110 kDa cell membrane glycoprotein) (Gp110) (Adhesion-regulating molecule 1) (ARM-1) (Proteasome regulatory particle non-ATPase 13) (hRpn13) (Rpn13 homolog)	ADRM1 GP110	29	42412	3.7	https://www.uniprot.org/uniprot/Q16186						https://www.uniprot.org/uniprot/Q16186
131	Q9BV73	CP250_HUMAN	Centrosome-associated protein CEP250 (250 kDa centrosomal protein) (Cep250) (Centrosomal Nek2-associated protein 1) (C-Nap1) (Centrosomal protein 2)	CEP250 CEP2 CNAP1	29	281880	0.3	https://www.uniprot.org/uniprot/Q9BV73						https://www.uniprot.org/uniprot/Q9BV73
132	O75116	ROCK2_HUMAN	Rho-associated protein kinase 2 (EC 2.7.11.1) (Rho kinase 2) (Rho-associated, coiled-coil-containing protein kinase 2) (Rho-associated, coiled-coil-containing protein kinase II) (ROCK-II) (p164 ROCK-2)	ROCK2 KIAA0619	28	161939	0.5	https://www.uniprot.org/uniprot/O75116						https://www.uniprot.org/uniprot/O75116
133	P00738	HPT_HUMAN	Haptoglobin (Zonulin) [Cleaved into: Haptoglobin alpha chain; Haptoglobin beta chain]	HP	28	45861	2.2	https://www.uniprot.org/uniprot/P00738						https://www.uniprot.org/uniprot/P00738
134	P00450	CERU_HUMAN	Ceruloplasmin (EC 1.16.3.1) (Ferroxidase)	CP	28	122983	1.3	https://www.uniprot.org/uniprot/P00450						https://www.uniprot.org/uniprot/P00450
135	P01891	1A68_HUMAN	HLA class I histocompatibility antigen, A-68 alpha chain (Aw-68) (HLA class I histocompatibility antigen, A-28 alpha chain) (MHC class I antigen A*68)	HLA-A HLAA	27	41168	3.8	https://www.uniprot.org/uniprot/P01891						https://www.uniprot.org/uniprot/P01891
136	P37802	TAGL2_HUMAN	Transgelin-2 (Epididymis tissue protein Li 7e) (SM22-alpha homolog)	TAGLN2 KIAA0120 CDABP0035	27	22548	5.5	https://www.uniprot.org/uniprot/P37802						https://www.uniprot.org/uniprot/P37802
137	Q8NI08	NCOA7_HUMAN	Nuclear receptor coactivator 7 (140 kDa estrogen receptor-associated protein) (Estrogen nuclear receptor coactivator 1)	NCOA7 ERAP140 ESNA1 Nbla00052 Nbla10993	26	106722	0.7	https://www.uniprot.org/uniprot/Q8NI08						https://www.uniprot.org/uniprot/Q8NI08
139	Q8TDZ2	MICA1_HUMAN	[F-actin]-monooxygenase MICAL1 (EC 1.14.13.225) (Molecule interacting with CasL protein 1) (MICAL-1) (NEDD9-interacting protein with calponin homology and LIM domains)	MICAL1 MICAL NICAL	26	118884	0.7	https://www.uniprot.org/uniprot/Q8TDZ2						https://www.uniprot.org/uniprot/Q8TDZ2
141	Q99832	TCPH_HUMAN	T-complex protein 1 subunit eta (TCP-1-eta) (CCT-eta) (HIV-1 Nef-interacting protein) [Cleaved into: T-complex protein 1 subunit eta, N-terminally processed]	CCT7 CCTH NIP7-1	25	59842	1.3	https://www.uniprot.org/uniprot/Q99832						https://www.uniprot.org/uniprot/Q99832
142	P02786	TFR1_HUMAN	Transferrin receptor protein 1 (TR) (TfR) (TfR1) (Trfr) (T9) (p90) (CD antigen CD71) [Cleaved into: Transferrin receptor protein 1, serum form (sTfR)]	TFRC	25	85274	1.8	https://www.uniprot.org/uniprot/P02786						https://www.uniprot.org/uniprot/P02786
143	O14514	AGRB1_HUMAN	Adhesion G protein-coupled receptor B1 (Brain-specific angiogenesis inhibitor 1) [Cleaved into: Vasculostatin-40 (Vstat40); Vasculostatin-120 (Vstat120)]	ADGRB1 BAI1	25	176868	0.5	https://www.uniprot.org/uniprot/O14514						https://www.uniprot.org/uniprot/O14514
144	Q8TDW7	FAT3_HUMAN	Protocadherin Fat 3 (hFat3) (Cadherin family member 15) (FAT tumor suppressor homolog 3)	FAT3 CDHF15 KIAA1989	23	508687	0.2	https://www.uniprot.org/uniprot/Q8TDW7						https://www.uniprot.org/uniprot/Q8TDW7
145	Q9HAU5	RENT2_HUMAN	Regulator of nonsense transcripts 2 (Nonsense mRNA reducing factor 2) (Up-frameshift suppressor 2 homolog) (hUpf2)	UPF2 KIAA1408 RENT2	23	148972	0.6	https://www.uniprot.org/uniprot/Q9HAU5						https://www.uniprot.org/uniprot/Q9HAU5
147	Q15696	U2AFM_HUMAN	U2 small nuclear ribonucleoprotein auxiliary factor 35 kDa subunit-related protein 2 (CCCH type zinc finger, RNA-binding motif and serine/arginine rich protein 2) (Renal carcinoma antigen NY-REN-20) (U2(RNU2) small nuclear RNA auxiliary factor 1-like 2) (U2AF35-related protein) (URP)	ZRSR2 U2AF1-RS2 U2AF1L2 U2AF1RS2 URP	22	58636	1.7	https://www.uniprot.org/uniprot/Q15696						https://www.uniprot.org/uniprot/Q15696
148	P62081	RS7_HUMAN	40S ribosomal protein S7 (Small ribosomal subunit protein eS7)	RPS7	22	22113	6.2	https://www.uniprot.org/uniprot/P62081						https://www.uniprot.org/uniprot/P62081
149	P05023	AT1A1_HUMAN	Sodium/potassium-transporting ATPase subunit alpha-1 (Na(+)/K(+) ATPase alpha-1 subunit) (EC 7.2.2.13) (Sodium pump subunit alpha-1)	ATP1A1	22	114135	1.3	https://www.uniprot.org/uniprot/P05023						https://www.uniprot.org/uniprot/P05023
150	Q0WX57	U17LO_HUMAN	Ubiquitin carboxyl-terminal hydrolase 17-like protein 24 (EC 3.4.19.12) (Deubiquitinating enzyme 17) (Ubiquitin thioesterase 17) (Ubiquitin-specific-processing protease 17)	USP17L24 USP17 USP17H USP17I USP17J USP17K USP17L USP17M; USP17L25; USP17L26; USP17L27; USP17L28; USP17L29; USP17L30	22	60642	1.3	https://www.uniprot.org/uniprot/Q0WX57						https://www.uniprot.org/uniprot/Q0WX57
151	Q8IZX4	TAF1L_HUMAN	Transcription initiation factor TFIID subunit 1-like (TAF(II)210) (TBP-associated factor 1-like) (TBP-associated factor 210 kDa) (Transcription initiation factor TFIID 210 kDa subunit)	TAF1L	22	208711	0.4	https://www.uniprot.org/uniprot/Q8IZX4						https://www.uniprot.org/uniprot/Q8IZX4
153	Q9Y570	PPME1_HUMAN	Protein phosphatase methylesterase 1 (PME-1) (EC 3.1.1.89)	PPME1 PME1 PP2593 PRO0750	21	42687	1.8	https://www.uniprot.org/uniprot/Q9Y570						https://www.uniprot.org/uniprot/Q9Y570
154	Q8IZL9	CDK20_HUMAN	Cyclin-dependent kinase 20 (EC 2.7.11.22) (CDK-activating kinase p42) (CAK-kinase p42) (Cell cycle-related kinase) (Cell division protein kinase 20) (Cyclin-dependent protein kinase H) (Cyclin-kinase-activating kinase p42)	CDK20 CCRK CDCH	21	38898	2.3	https://www.uniprot.org/uniprot/Q8IZL9						https://www.uniprot.org/uniprot/Q8IZL9
155	Q9NYV4	CDK12_HUMAN	Cyclin-dependent kinase 12 (EC 2.7.11.22) (EC 2.7.11.23) (Cdc2-related kinase, arginine/serine-rich) (CrkRS) (Cell division cycle 2-related protein kinase 7) (CDC2-related protein kinase 7) (Cell division protein kinase 12) (hCDK12)	CDK12 CRK7 CRKRS KIAA0904	21	164738	0.5	https://www.uniprot.org/uniprot/Q9NYV4						https://www.uniprot.org/uniprot/Q9NYV4
156	P14625	ENPL_HUMAN	Endoplasmin (94 kDa glucose-regulated protein) (GRP-94) (Heat shock protein 90 kDa beta member 1) (Tumor rejection antigen 1) (gp96 homolog)	HSP90B1 GRP94 TRA1	21	92696	1.1	https://www.uniprot.org/uniprot/P14625						https://www.uniprot.org/uniprot/P14625
157	Q9NVE4	CCD87_HUMAN	Coiled-coil domain-containing protein 87	CCDC87	21	96741	0.8	https://www.uniprot.org/uniprot/Q9NVE4						https://www.uniprot.org/uniprot/Q9NVE4
158	Q7L014	DDX46_HUMAN	Probable ATP-dependent RNA helicase DDX46 (EC 3.6.4.13) (DEAD box protein 46) (PRP5 homolog)	DDX46 KIAA0801	21	117803	0.7	https://www.uniprot.org/uniprot/Q7L014						https://www.uniprot.org/uniprot/Q7L014
159	Q96MY7	F161B_HUMAN	Protein FAM161B	FAM161B C14orf44	21	73944	1.1	https://www.uniprot.org/uniprot/Q96MY7						https://www.uniprot.org/uniprot/Q96MY7

## Sheet: OE_proteins
prot_hit_num	prot_acc	prot_ID	prot_desc	gene name	prot_score	prot_mass	prot_cover	url
1	P54578	UBP14_HUMAN	Ubiquitin carboxyl-terminal hydrolase 14 (EC 3.4.19.12) (Deubiquitinating enzyme 14) (Ubiquitin thioesterase 14) (Ubiquitin-specific-processing protease 14)	USP14 TGT	1763	56489	65	https://www.uniprot.org/uniprot/P54578						https://www.uniprot.org/uniprot/P54578
2	P04264	K2C1_HUMAN	Keratin, type II cytoskeletal 1 (67 kDa cytokeratin) (Cytokeratin-1) (CK-1) (Hair alpha protein) (Keratin-1) (K1) (Type-II keratin Kb1)	KRT1 KRTA	1339	66170	33.7	https://www.uniprot.org/uniprot/P04264						https://www.uniprot.org/uniprot/P04264
3	P13645	K1C10_HUMAN	Keratin, type I cytoskeletal 10 (Cytokeratin-10) (CK-10) (Keratin-10) (K10)	KRT10 KPP	1106	59020	32.2	https://www.uniprot.org/uniprot/P13645						https://www.uniprot.org/uniprot/P13645
4	P35908	K22E_HUMAN	Keratin, type II cytoskeletal 2 epidermal (Cytokeratin-2e) (CK-2e) (Epithelial keratin-2e) (Keratin-2 epidermis) (Keratin-2e) (K2e) (Type-II keratin Kb2)	KRT2 KRT2A KRT2E	856	65678	29	https://www.uniprot.org/uniprot/P35908						https://www.uniprot.org/uniprot/P35908
5	P35527	K1C9_HUMAN	Keratin, type I cytoskeletal 9 (Cytokeratin-9) (CK-9) (Keratin-9) (K9)	KRT9	605	62255	24.1	https://www.uniprot.org/uniprot/P35527						https://www.uniprot.org/uniprot/P35527
6	P11142	HSP7C_HUMAN	Heat shock cognate 71 kDa protein (Heat shock 70 kDa protein 8) (Lipopolysaccharide-associated protein 1) (LAP-1) (LPS-associated protein 1)	HSPA8 HSC70 HSP73 HSPA10	553	71082	20.3	https://www.uniprot.org/uniprot/P11142						https://www.uniprot.org/uniprot/P11142
7	P02538	K2C6A_HUMAN	Keratin, type II cytoskeletal 6A (Cytokeratin-6A) (CK-6A) (Cytokeratin-6D) (CK-6D) (Keratin-6A) (K6A) (Type-II keratin Kb6) (allergen Hom s 5)	KRT6A K6A KRT6D	543	60293	16.7	https://www.uniprot.org/uniprot/P02538						https://www.uniprot.org/uniprot/P02538
8	P13647	K2C5_HUMAN	Keratin, type II cytoskeletal 5 (58 kDa cytokeratin) (Cytokeratin-5) (CK-5) (Keratin-5) (K5) (Type-II keratin Kb5)	KRT5	520	62568	18.3	https://www.uniprot.org/uniprot/P13647						https://www.uniprot.org/uniprot/P13647
9	P60709	ACTB_HUMAN	Actin, cytoplasmic 1 (Beta-actin) [Cleaved into: Actin, cytoplasmic 1, N-terminally processed]	ACTB	504	42052	36	https://www.uniprot.org/uniprot/P60709						https://www.uniprot.org/uniprot/P60709
10	P0DMV8	HS71A_HUMAN	Heat shock 70 kDa protein 1A (Heat shock 70 kDa protein 1) (HSP70-1) (HSP70.1)	HSPA1A HSP72 HSPA1 HSX70	476	70294	15.4	https://www.uniprot.org/uniprot/P0DMV8						https://www.uniprot.org/uniprot/P0DMV8
11	P04259	K2C6B_HUMAN	Keratin, type II cytoskeletal 6B (Cytokeratin-6B) (CK-6B) (Keratin-6B) (K6B) (Type-II keratin Kb10)	KRT6B K6B KRTL1	472	60315	15.1	https://www.uniprot.org/uniprot/P04259						https://www.uniprot.org/uniprot/P04259
12	P11021	BIP_HUMAN	Endoplasmic reticulum chaperone BiP (EC 3.6.4.10) (78 kDa glucose-regulated protein) (GRP-78) (Binding-immunoglobulin protein) (BiP) (Heat shock protein 70 family protein 5) (HSP70 family protein 5) (Heat shock protein family A member 5) (Immunoglobulin heavy chain-binding protein)	HSPA5 GRP78	472	72402	18	https://www.uniprot.org/uniprot/P11021						https://www.uniprot.org/uniprot/P11021
13	P19474	RO52_HUMAN	E3 ubiquitin-protein ligase TRIM21 (EC 2.3.2.27) (52 kDa Ro protein) (52 kDa ribonucleoprotein autoantigen Ro/SS-A) (RING finger protein 81) (RING-type E3 ubiquitin transferase TRIM21) (Ro(SS-A)) (Sjoegren syndrome type A antigen) (SS-A) (Tripartite motif-containing protein 21)	TRIM21 RNF81 RO52 SSA1	471	55162	22.1	https://www.uniprot.org/uniprot/P19474						https://www.uniprot.org/uniprot/P19474
14	P34931	HS71L_HUMAN	Heat shock 70 kDa protein 1-like (Heat shock 70 kDa protein 1L) (Heat shock 70 kDa protein 1-Hom) (HSP70-Hom)	HSPA1L	411	70730	13.6	https://www.uniprot.org/uniprot/P34931						https://www.uniprot.org/uniprot/P34931
15	P02545	LMNA_HUMAN	Prelamin-A/C [Cleaved into: Lamin-A/C (70 kDa lamin) (Renal carcinoma antigen NY-REN-32)]	LMNA LMN1	391	74380	10.1	https://www.uniprot.org/uniprot/P02545						https://www.uniprot.org/uniprot/P02545
16	P07437	TBB5_HUMAN	Tubulin beta chain (Tubulin beta-5 chain)	TUBB TUBB5 OK/SW-cl.56	358	50095	22.7	https://www.uniprot.org/uniprot/P07437						https://www.uniprot.org/uniprot/P07437
17	P38646	GRP75_HUMAN	Stress-70 protein, mitochondrial (75 kDa glucose-regulated protein) (GRP-75) (Heat shock 70 kDa protein 9) (Mortalin) (MOT) (Peptide-binding protein 74) (PBP74)	HSPA9 GRP75 HSPA9B mt-HSP70	323	73920	14.4	https://www.uniprot.org/uniprot/P38646						https://www.uniprot.org/uniprot/P38646
18	P17066	HSP76_HUMAN	Heat shock 70 kDa protein 6 (Heat shock 70 kDa protein B')	HSPA6 HSP70B'	321	71440	9.5	https://www.uniprot.org/uniprot/P17066						https://www.uniprot.org/uniprot/P17066
19	P02768	ALBU_HUMAN	Serum albumin	ALB GIG20 GIG42 PRO0903 PRO1708 PRO2044 PRO2619 PRO2675 UNQ696/PRO1341	318	71317	8.7	https://www.uniprot.org/uniprot/P02768						https://www.uniprot.org/uniprot/P02768
20	P02533	K1C14_HUMAN	Keratin, type I cytoskeletal 14 (Cytokeratin-14) (CK-14) (Keratin-14) (K14)	KRT14	312	51872	10.8	https://www.uniprot.org/uniprot/P02533						https://www.uniprot.org/uniprot/P02533
21	P08238	HS90B_HUMAN	Heat shock protein HSP 90-beta (HSP 90) (Heat shock 84 kDa) (HSP 84) (HSP84)	HSP90AB1 HSP90B HSPC2 HSPCB	301	83554	10.5	https://www.uniprot.org/uniprot/P08238						https://www.uniprot.org/uniprot/P08238
22	P68363	TBA1B_HUMAN	Tubulin alpha-1B chain (Alpha-tubulin ubiquitous) (Tubulin K-alpha-1) (Tubulin alpha-ubiquitous chain) [Cleaved into: Detyrosinated tubulin alpha-1B chain]	TUBA1B	300	50804	16.4	https://www.uniprot.org/uniprot/P68363						https://www.uniprot.org/uniprot/P68363
23	P68371	TBB4B_HUMAN	Tubulin beta-4B chain (Tubulin beta-2 chain) (Tubulin beta-2C chain)	TUBB4B TUBB2C	288	50255	16.6	https://www.uniprot.org/uniprot/P68371						https://www.uniprot.org/uniprot/P68371
24	P35998	PRS7_HUMAN	26S proteasome regulatory subunit 7 (26S proteasome AAA-ATPase subunit RPT1) (Proteasome 26S subunit ATPase 2) (Protein MSS1)	PSMC2 MSS1	273	49002	18.5	https://www.uniprot.org/uniprot/P35998						https://www.uniprot.org/uniprot/P35998
25	Q9BQE3	TBA1C_HUMAN	Tubulin alpha-1C chain (Alpha-tubulin 6) (Tubulin alpha-6 chain) [Cleaved into: Detyrosinated tubulin alpha-1C chain]	TUBA1C TUBA6	271	50548	16.5	https://www.uniprot.org/uniprot/Q9BQE3						https://www.uniprot.org/uniprot/Q9BQE3
26	P14618	KPYM_HUMAN	Pyruvate kinase PKM (EC 2.7.1.40) (Cytosolic thyroid hormone-binding protein) (CTHBP) (Opa-interacting protein 3) (OIP-3) (Pyruvate kinase 2/3) (Pyruvate kinase muscle isozyme) (Thyroid hormone-binding protein 1) (THBP1) (Tumor M2-PK) (p58)	PKM OIP3 PK2 PK3 PKM2	268	58470	17.5	https://www.uniprot.org/uniprot/P14618						https://www.uniprot.org/uniprot/P14618
27	P09211	GSTP1_HUMAN	Glutathione S-transferase P (EC 2.5.1.18) (GST class-pi) (GSTP1-1)	GSTP1 FAEES3 GST3	240	23569	36.7	https://www.uniprot.org/uniprot/P09211						https://www.uniprot.org/uniprot/P09211
28	P07900	HS90A_HUMAN	Heat shock protein HSP 90-alpha (Heat shock 86 kDa) (HSP 86) (HSP86) (Lipopolysaccharide-associated protein 2) (LAP-2) (LPS-associated protein 2) (Renal carcinoma antigen NY-REN-38)	HSP90AA1 HSP90A HSPC1 HSPCA	231	85006	7.5	https://www.uniprot.org/uniprot/P07900						https://www.uniprot.org/uniprot/P07900
29	Q5VTE0	EF1A3_HUMAN	Putative elongation factor 1-alpha-like 3 (EF-1-alpha-like 3) (Eukaryotic elongation factor 1 A-like 3) (eEF1A-like 3) (Eukaryotic translation elongation factor 1 alpha-1 pseudogene 5)	EEF1A1P5 EEF1AL3	226	50495	13.9	https://www.uniprot.org/uniprot/Q5VTE0						https://www.uniprot.org/uniprot/Q5VTE0
30	P07355	ANXA2_HUMAN	Annexin A2 (Annexin II) (Annexin-2) (Calpactin I heavy chain) (Calpactin-1 heavy chain) (Chromobindin-8) (Lipocortin II) (Placental anticoagulant protein IV) (PAP-IV) (Protein I) (p36)	ANXA2 ANX2 ANX2L4 CAL1H LPC2D	224	38808	14.2	https://www.uniprot.org/uniprot/P07355						https://www.uniprot.org/uniprot/P07355
31	P10809	CH60_HUMAN	60 kDa heat shock protein, mitochondrial (EC 3.6.4.9) (60 kDa chaperonin) (Chaperonin 60) (CPN60) (Heat shock protein 60) (HSP-60) (Hsp60) (HuCHA60) (Mitochondrial matrix protein P1) (P60 lymphocyte protein)	HSPD1 HSP60	222	61187	12.9	https://www.uniprot.org/uniprot/P10809						https://www.uniprot.org/uniprot/P10809
32	Q13200	PSMD2_HUMAN	26S proteasome non-ATPase regulatory subunit 2 (26S proteasome regulatory subunit RPN1) (26S proteasome regulatory subunit S2) (26S proteasome subunit p97) (Protein 55.11) (Tumor necrosis factor type 1 receptor-associated protein 2)	PSMD2 TRAP2	215	100877	8.7	https://www.uniprot.org/uniprot/Q13200						https://www.uniprot.org/uniprot/Q13200
33	P06733	ENOA_HUMAN	Alpha-enolase (EC 4.2.1.11) (2-phospho-D-glycerate hydro-lyase) (C-myc promoter-binding protein) (Enolase 1) (MBP-1) (MPB-1) (Non-neural enolase) (NNE) (Phosphopyruvate hydratase) (Plasminogen-binding protein)	ENO1 ENO1L1 MBPB1 MPB1	193	47481	10.6	https://www.uniprot.org/uniprot/P06733						https://www.uniprot.org/uniprot/P06733
34	P62191	PRS4_HUMAN	26S proteasome regulatory subunit 4 (P26s4) (26S proteasome AAA-ATPase subunit RPT2) (Proteasome 26S subunit ATPase 1)	PSMC1	186	49325	11.6	https://www.uniprot.org/uniprot/P62191						https://www.uniprot.org/uniprot/P62191
35	P28799	GRN_HUMAN	Progranulin (PGRN) (Acrogranin) (Epithelin precursor) (Glycoprotein of 88 Kda) (GP88) (Glycoprotein 88) (Granulin precursor) (PC cell-derived growth factor) (PCDGF) (Proepithelin) (PEPI) [Cleaved into: Paragranulin; Granulin-1 (Granulin G); Granulin-2 (Granulin F); Granulin-3 (Epithelin-2) (Granulin B); Granulin-4 (Epithelin-1) (Granulin A); Granulin-5 (Granulin C); Granulin-6 (Granulin D); Granu…	GRN	170	68518	6.1	https://www.uniprot.org/uniprot/P28799						https://www.uniprot.org/uniprot/P28799
36	P00338	LDHA_HUMAN	L-lactate dehydrogenase A chain (LDH-A) (EC 1.1.1.27) (Cell proliferation-inducing gene 19 protein) (LDH muscle subunit) (LDH-M) (Renal carcinoma antigen NY-REN-59)	LDHA PIG19	165	36950	8.7	https://www.uniprot.org/uniprot/P00338						https://www.uniprot.org/uniprot/P00338
37	P05787	K2C8_HUMAN	Keratin, type II cytoskeletal 8 (Cytokeratin-8) (CK-8) (Keratin-8) (K8) (Type-II keratin Kb8)	KRT8 CYK8	164	53671	7.9	https://www.uniprot.org/uniprot/P05787						https://www.uniprot.org/uniprot/P05787
38	P04075	ALDOA_HUMAN	Fructose-bisphosphate aldolase A (EC 4.1.2.13) (Lung cancer antigen NY-LU-1) (Muscle-type aldolase)	ALDOA ALDA	160	39851	11.5	https://www.uniprot.org/uniprot/P04075						https://www.uniprot.org/uniprot/P04075
39	P25705	ATPA_HUMAN	ATP synthase subunit alpha, mitochondrial (ATP synthase F1 subunit alpha)	ATP5F1A ATP5A ATP5A1 ATP5AL2 ATPM	159	59828	8.9	https://www.uniprot.org/uniprot/P25705						https://www.uniprot.org/uniprot/P25705
40	P08727	K1C19_HUMAN	Keratin, type I cytoskeletal 19 (Cytokeratin-19) (CK-19) (Keratin-19) (K19)	KRT19	151	44079	6.3	https://www.uniprot.org/uniprot/P08727						https://www.uniprot.org/uniprot/P08727
41	O43242	PSMD3_HUMAN	26S proteasome non-ATPase regulatory subunit 3 (26S proteasome regulatory subunit RPN3) (26S proteasome regulatory subunit S3) (Proteasome subunit p58)	PSMD3	151	61054	10.9	https://www.uniprot.org/uniprot/O43242						https://www.uniprot.org/uniprot/O43242
42	Q5QNW6	H2B2F_HUMAN	Histone H2B type 2-F	HIST2H2BF	143	13912	24.6	https://www.uniprot.org/uniprot/Q5QNW6						https://www.uniprot.org/uniprot/Q5QNW6
43	Q01546	K22O_HUMAN	Keratin, type II cytoskeletal 2 oral (Cytokeratin-2P) (CK-2P) (K2P) (Keratin-76) (K76) (Type-II keratin Kb9)	KRT76 KRT2B KRT2P	141	66370	3.9	https://www.uniprot.org/uniprot/Q01546						https://www.uniprot.org/uniprot/Q01546
44	P04406	G3P_HUMAN	Glyceraldehyde-3-phosphate dehydrogenase (GAPDH) (EC 1.2.1.12) (Peptidyl-cysteine S-nitrosylase GAPDH) (EC 2.6.99.-)	GAPDH GAPD CDABP0047 OK/SW-cl.12	120	36201	14.3	https://www.uniprot.org/uniprot/P04406						https://www.uniprot.org/uniprot/P04406
45	P17980	PRS6A_HUMAN	26S proteasome regulatory subunit 6A (26S proteasome AAA-ATPase subunit RPT5) (Proteasome 26S subunit ATPase 3) (Proteasome subunit P50) (Tat-binding protein 1) (TBP-1)	PSMC3 TBP1	112	49458	8	https://www.uniprot.org/uniprot/P17980						https://www.uniprot.org/uniprot/P17980
46	A0A0B4J1V1	HV321_HUMAN	Immunoglobulin heavy variable 3-21	IGHV3-21	111	13002	9.4	https://www.uniprot.org/uniprot/A0A0B4J1V1						https://www.uniprot.org/uniprot/A0A0B4J1V1
47	Q7Z3Y8	K1C27_HUMAN	Keratin, type I cytoskeletal 27 (Cytokeratin-27) (CK-27) (Keratin-25C) (K25C) (Keratin-27) (K27) (Type I inner root sheath-specific keratin-K25irs3)	KRT27 KRT25C	111	50419	5.9	https://www.uniprot.org/uniprot/Q7Z3Y8						https://www.uniprot.org/uniprot/Q7Z3Y8
48	P23528	COF1_HUMAN	Cofilin-1 (18 kDa phosphoprotein) (p18) (Cofilin, non-muscle isoform)	CFL1 CFL	108	18719	17.5	https://www.uniprot.org/uniprot/P23528						https://www.uniprot.org/uniprot/P23528
49	O00231	PSD11_HUMAN	26S proteasome non-ATPase regulatory subunit 11 (26S proteasome regulatory subunit RPN6) (26S proteasome regulatory subunit S9) (26S proteasome regulatory subunit p44.5)	PSMD11	108	47719	7.6	https://www.uniprot.org/uniprot/O00231						https://www.uniprot.org/uniprot/O00231
50	P22061	PIMT_HUMAN	Protein-L-isoaspartate(D-aspartate) O-methyltransferase (PIMT) (EC 2.1.1.77) (L-isoaspartyl protein carboxyl methyltransferase) (Protein L-isoaspartyl/D-aspartyl methyltransferase) (Protein-beta-aspartate methyltransferase)	PCMT1	107	24792	8.8	https://www.uniprot.org/uniprot/P22061						https://www.uniprot.org/uniprot/P22061
51	Q99460	PSMD1_HUMAN	26S proteasome non-ATPase regulatory subunit 1 (26S proteasome regulatory subunit RPN2) (26S proteasome regulatory subunit S1) (26S proteasome subunit p112)	PSMD1	103	106795	2.1	https://www.uniprot.org/uniprot/Q99460						https://www.uniprot.org/uniprot/Q99460
52	P12814	ACTN1_HUMAN	Alpha-actinin-1 (Alpha-actinin cytoskeletal isoform) (F-actin cross-linking protein) (Non-muscle alpha-actinin-1)	ACTN1	102	103563	2.7	https://www.uniprot.org/uniprot/P12814						https://www.uniprot.org/uniprot/P12814
53	P62805	H4_HUMAN	Histone H4	HIST1H4A H4/A H4FA; HIST1H4B H4/I H4FI; HIST1H4C H4/G H4FG; HIST1H4D H4/B H4FB; HIST1H4E H4/J H4FJ; HIST1H4F H4/C H4FC; HIST1H4H H4/H H4FH; HIST1H4I H4/M H4FM; HIST1H4J H4/E H4FE; HIST1H4K H4/D H4FD; HIST1H4L H4/K H4FK; HIST2H4A H4/N H4F2 H4FN HIST2H4; HIST2H4B H4/O H4FO; HIST4H4	100	11360	32	https://www.uniprot.org/uniprot/P62805						https://www.uniprot.org/uniprot/P62805
54	P08865	RSSA_HUMAN	40S ribosomal protein SA (37 kDa laminin receptor precursor) (37LRP) (37/67 kDa laminin receptor) (LRP/LR) (67 kDa laminin receptor) (67LR) (Colon carcinoma laminin-binding protein) (Laminin receptor 1) (LamR) (Laminin-binding protein precursor p40) (LBP/p40) (Multidrug resistance-associated protein MGr1-Ag) (NEM/1CHD4) (Small ribosomal subunit protein uS2)	RPSA LAMBR LAMR1	99	32947	8.5	https://www.uniprot.org/uniprot/P08865						https://www.uniprot.org/uniprot/P08865
55	P62195	PRS8_HUMAN	26S proteasome regulatory subunit 8 (26S proteasome AAA-ATPase subunit RPT6) (Proteasome 26S subunit ATPase 5) (Proteasome subunit p45) (Thyroid hormone receptor-interacting protein 1) (TRIP1) (p45/SUG)	PSMC5 SUG1	90	45768	3.2	https://www.uniprot.org/uniprot/P62195						https://www.uniprot.org/uniprot/P62195
56	P30101	PDIA3_HUMAN	Protein disulfide-isomerase A3 (EC 5.3.4.1) (58 kDa glucose-regulated protein) (58 kDa microsomal protein) (p58) (Disulfide isomerase ER-60) (Endoplasmic reticulum resident protein 57) (ER protein 57) (ERp57) (Endoplasmic reticulum resident protein 60) (ER protein 60) (ERp60)	PDIA3 ERP57 ERP60 GRP58	90	57146	4.4	https://www.uniprot.org/uniprot/P30101						https://www.uniprot.org/uniprot/P30101
57	P04083	ANXA1_HUMAN	Annexin A1 (Annexin I) (Annexin-1) (Calpactin II) (Calpactin-2) (Chromobindin-9) (Lipocortin I) (Phospholipase A2 inhibitory protein) (p35)	ANXA1 ANX1 LPC1	84	38918	10.4	https://www.uniprot.org/uniprot/P04083						https://www.uniprot.org/uniprot/P04083
58	P06576	ATPB_HUMAN	ATP synthase subunit beta, mitochondrial (EC 7.1.2.2) (ATP synthase F1 subunit beta)	ATP5F1B ATP5B ATPMB ATPSB	84	56525	3.6	https://www.uniprot.org/uniprot/P06576						https://www.uniprot.org/uniprot/P06576
59	Q562R1	ACTBL_HUMAN	Beta-actin-like protein 2 (Kappa-actin)	ACTBL2	80	42318	9	https://www.uniprot.org/uniprot/Q562R1						https://www.uniprot.org/uniprot/Q562R1
60	Q15008	PSMD6_HUMAN	26S proteasome non-ATPase regulatory subunit 6 (26S proteasome regulatory subunit RPN7) (26S proteasome regulatory subunit S10) (Breast cancer-associated protein SGA-113M) (Phosphonoformate immuno-associated protein 4) (Proteasome regulatory particle subunit p44S10) (p42A)	PSMD6 KIAA0107 PFAAP4	80	45787	4.9	https://www.uniprot.org/uniprot/Q15008						https://www.uniprot.org/uniprot/Q15008
61	P62269	RS18_HUMAN	40S ribosomal protein S18 (Ke-3) (Ke3) (Small ribosomal subunit protein uS13)	RPS18 D6S218E	76	17708	13.8	https://www.uniprot.org/uniprot/P62269						https://www.uniprot.org/uniprot/P62269
62	Q02413	DSG1_HUMAN	Desmoglein-1 (Cadherin family member 4) (Desmosomal glycoprotein 1) (DG1) (DGI) (Pemphigus foliaceus antigen)	DSG1 CDHF4	76	114702	1.5	https://www.uniprot.org/uniprot/Q02413						https://www.uniprot.org/uniprot/Q02413
63	P43686	PRS6B_HUMAN	26S proteasome regulatory subunit 6B (26S proteasome AAA-ATPase subunit RPT3) (MB67-interacting protein) (MIP224) (Proteasome 26S subunit ATPase 4) (Tat-binding protein 7) (TBP-7)	PSMC4 MIP224 TBP7	74	47451	4.5	https://www.uniprot.org/uniprot/P43686						https://www.uniprot.org/uniprot/P43686
64	O76014	KRT37_HUMAN	Keratin, type I cuticular Ha7 (Hair keratin, type I Ha7) (Keratin-37) (K37)	KRT37 HHA7 HKA7 KRTHA7	74	51084	2	https://www.uniprot.org/uniprot/O76014						https://www.uniprot.org/uniprot/O76014
65	P50914	RL14_HUMAN	60S ribosomal protein L14 (CAG-ISL 7) (Large ribosomal subunit protein eL14)	RPL14	73	23531	5.6	https://www.uniprot.org/uniprot/P50914						https://www.uniprot.org/uniprot/P50914
66	P62333	PRS10_HUMAN	26S proteasome regulatory subunit 10B (26S proteasome AAA-ATPase subunit RPT4) (Proteasome 26S subunit ATPase 6) (Proteasome subunit p42)	PSMC6 SUG2	70	44430	7.2	https://www.uniprot.org/uniprot/P62333						https://www.uniprot.org/uniprot/P62333
67	P00558	PGK1_HUMAN	Phosphoglycerate kinase 1 (EC 2.7.2.3) (Cell migration-inducing gene 10 protein) (Primer recognition protein 2) (PRP 2)	PGK1 PGKA MIG10 OK/SW-cl.110	68	44985	4.1	https://www.uniprot.org/uniprot/P00558						https://www.uniprot.org/uniprot/P00558
68	Q12931	TRAP1_HUMAN	Heat shock protein 75 kDa, mitochondrial (HSP 75) (TNFR-associated protein 1) (Tumor necrosis factor type 1 receptor-associated protein) (TRAP-1)	TRAP1 HSP75	66	80345	2	https://www.uniprot.org/uniprot/Q12931						https://www.uniprot.org/uniprot/Q12931
69	Q16658	FSCN1_HUMAN	Fascin (55 kDa actin-bundling protein) (Singed-like protein) (p55)	FSCN1 FAN1 HSN SNL	64	55123	5.7	https://www.uniprot.org/uniprot/Q16658						https://www.uniprot.org/uniprot/Q16658
70	P05109	S10A8_HUMAN	Protein S100-A8 (Calgranulin-A) (Calprotectin L1L subunit) (Cystic fibrosis antigen) (CFAG) (Leukocyte L1 complex light chain) (Migration inhibitory factor-related protein 8) (MRP-8) (p8) (S100 calcium-binding protein A8) (Urinary stone protein band A)	S100A8 CAGA CFAG MRP8	64	10885	11.8	https://www.uniprot.org/uniprot/P05109						https://www.uniprot.org/uniprot/P05109
71	A0A075B6P5	KV228_HUMAN	Immunoglobulin kappa variable 2-28	IGKV2-28	62	13062	10.8	https://www.uniprot.org/uniprot/A0A075B6P5						https://www.uniprot.org/uniprot/A0A075B6P5
72	P25786	PSA1_HUMAN	Proteasome subunit alpha type-1 (EC 3.4.25.1) (30 kDa prosomal protein) (PROS-30) (Macropain subunit C2) (Multicatalytic endopeptidase complex subunit C2) (Proteasome component C2) (Proteasome nu chain)	PSMA1 HC2 NU PROS30 PSC2	61	29822	7.6	https://www.uniprot.org/uniprot/P25786						https://www.uniprot.org/uniprot/P25786
73	Q5VSP4	LC1L1_HUMAN	Putative lipocalin 1-like protein 1 (Lipocalin 1-like pseudogene 1)	LCN1P1 LCN1L1	60	18078	6.8	https://www.uniprot.org/uniprot/Q5VSP4						https://www.uniprot.org/uniprot/Q5VSP4
74	Q9UNM6	PSD13_HUMAN	26S proteasome non-ATPase regulatory subunit 13 (26S proteasome regulatory subunit RPN9) (26S proteasome regulatory subunit S11) (26S proteasome regulatory subunit p40.5)	PSMD13	59	43203	5.6	https://www.uniprot.org/uniprot/Q9UNM6						https://www.uniprot.org/uniprot/Q9UNM6
75	Q71DI3	H32_HUMAN	Histone H3.2 (Histone H3/m) (Histone H3/o)	HIST2H3A; HIST2H3C H3F2 H3FM; HIST2H3D	59	15436	14.7	https://www.uniprot.org/uniprot/Q71DI3						https://www.uniprot.org/uniprot/Q71DI3
76	P22234	PUR6_HUMAN	Multifunctional protein ADE2 [Includes: Phosphoribosylaminoimidazole-succinocarboxamide synthase (EC 6.3.2.6) (SAICAR synthetase); Phosphoribosylaminoimidazole carboxylase (EC 4.1.1.21) (AIR carboxylase) (AIRC)]	PAICS ADE2 AIRC PAIS	58	47790	2.6	https://www.uniprot.org/uniprot/P22234						https://www.uniprot.org/uniprot/P22234
77	P51665	PSMD7_HUMAN	26S proteasome non-ATPase regulatory subunit 7 (26S proteasome regulatory subunit RPN8) (26S proteasome regulatory subunit S12) (Mov34 protein homolog) (Proteasome subunit p40)	PSMD7 MOV34L	57	37060	4	https://www.uniprot.org/uniprot/P51665						https://www.uniprot.org/uniprot/P51665
78	P13639	EF2_HUMAN	Elongation factor 2 (EF-2)	EEF2 EF2	57	96246	3	https://www.uniprot.org/uniprot/P13639						https://www.uniprot.org/uniprot/P13639
79	P28072	PSB6_HUMAN	Proteasome subunit beta type-6 (EC 3.4.25.1) (Macropain delta chain) (Multicatalytic endopeptidase complex delta chain) (Proteasome delta chain) (Proteasome subunit Y)	PSMB6 LMPY Y	56	25570	4.6	https://www.uniprot.org/uniprot/P28072						https://www.uniprot.org/uniprot/P28072
80	P40227	TCPZ_HUMAN	T-complex protein 1 subunit zeta (TCP-1-zeta) (Acute morphine dependence-related protein 2) (CCT-zeta-1) (HTR3) (Tcp20)	CCT6A CCT6 CCTZ	55	58444	2.3	https://www.uniprot.org/uniprot/P40227						https://www.uniprot.org/uniprot/P40227
81	P60174	TPIS_HUMAN	Triosephosphate isomerase (TIM) (EC 5.3.1.1) (Methylglyoxal synthase) (EC 4.2.3.3) (Triose-phosphate isomerase)	TPI1 TPI	55	31057	9.4	https://www.uniprot.org/uniprot/P60174						https://www.uniprot.org/uniprot/P60174
82	P01859	IGHG2_HUMAN	Immunoglobulin heavy constant gamma 2 (Ig gamma-2 chain C region) (Ig gamma-2 chain C region DOT) (Ig gamma-2 chain C region TIL) (Ig gamma-2 chain C region ZIE)	IGHG2	52	36505	2.8	https://www.uniprot.org/uniprot/P01859						https://www.uniprot.org/uniprot/P01859
83	P60900	PSA6_HUMAN	Proteasome subunit alpha type-6 (EC 3.4.25.1) (27 kDa prosomal protein) (PROS-27) (p27K) (Macropain iota chain) (Multicatalytic endopeptidase complex iota chain) (Proteasome iota chain)	PSMA6 PROS27	52	27838	8.9	https://www.uniprot.org/uniprot/P60900						https://www.uniprot.org/uniprot/P60900
84	O00487	PSDE_HUMAN	26S proteasome non-ATPase regulatory subunit 14 (EC 3.4.19.-) (26S proteasome regulatory subunit RPN11) (26S proteasome-associated PAD1 homolog 1)	PSMD14 POH1	52	34726	6.5	https://www.uniprot.org/uniprot/O00487						https://www.uniprot.org/uniprot/O00487
85	P28066	PSA5_HUMAN	Proteasome subunit alpha type-5 (EC 3.4.25.1) (Macropain zeta chain) (Multicatalytic endopeptidase complex zeta chain) (Proteasome zeta chain)	PSMA5	51	26565	4.1	https://www.uniprot.org/uniprot/P28066						https://www.uniprot.org/uniprot/P28066
86	P17858	PFKAL_HUMAN	ATP-dependent 6-phosphofructokinase, liver type (ATP-PFK) (PFK-L) (EC 2.7.1.11) (6-phosphofructokinase type B) (Phosphofructo-1-kinase isozyme B) (PFK-B) (Phosphohexokinase)	PFKL	51	85762	1.2	https://www.uniprot.org/uniprot/P17858						https://www.uniprot.org/uniprot/P17858
87	Q14240	IF4A2_HUMAN	Eukaryotic initiation factor 4A-II (eIF-4A-II) (eIF4A-II) (EC 3.6.4.13) (ATP-dependent RNA helicase eIF4A-2)	EIF4A2 DDX2B EIF4F	51	46601	2.5	https://www.uniprot.org/uniprot/Q14240						https://www.uniprot.org/uniprot/Q14240
88	Q15084	PDIA6_HUMAN	Protein disulfide-isomerase A6 (EC 5.3.4.1) (Endoplasmic reticulum protein 5) (ER protein 5) (ERp5) (Protein disulfide isomerase P5) (Thioredoxin domain-containing protein 7)	PDIA6 ERP5 P5 TXNDC7	50	48490	3.2	https://www.uniprot.org/uniprot/Q15084						https://www.uniprot.org/uniprot/Q15084
89	O00232	PSD12_HUMAN	26S proteasome non-ATPase regulatory subunit 12 (26S proteasome regulatory subunit RPN5) (26S proteasome regulatory subunit p55)	PSMD12	50	53270	2.9	https://www.uniprot.org/uniprot/O00232						https://www.uniprot.org/uniprot/O00232
90	Q01469	FABP5_HUMAN	Fatty acid-binding protein 5 (Epidermal-type fatty acid-binding protein) (E-FABP) (Fatty acid-binding protein, epidermal) (Psoriasis-associated fatty acid-binding protein homolog) (PA-FABP)	FABP5	50	15497	6.7	https://www.uniprot.org/uniprot/Q01469						https://www.uniprot.org/uniprot/Q01469
91	Q07020	RL18_HUMAN	60S ribosomal protein L18 (Large ribosomal subunit protein eL18)	RPL18	49	21735	5.9	https://www.uniprot.org/uniprot/Q07020						https://www.uniprot.org/uniprot/Q07020
92	A0A0A0MS14	HV145_HUMAN	Immunoglobulin heavy variable 1-45	IGHV1-45	49	13614	9.4	https://www.uniprot.org/uniprot/A0A0A0MS14						https://www.uniprot.org/uniprot/A0A0A0MS14
93	P48556	PSMD8_HUMAN	26S proteasome non-ATPase regulatory subunit 8 (26S proteasome regulatory subunit RPN12) (26S proteasome regulatory subunit S14) (p31)	PSMD8	49	39872	4.6	https://www.uniprot.org/uniprot/P48556						https://www.uniprot.org/uniprot/P48556
94	Q06830	PRDX1_HUMAN	Peroxiredoxin-1 (EC 1.11.1.15) (Natural killer cell-enhancing factor A) (NKEF-A) (Proliferation-associated gene protein) (PAG) (Thioredoxin peroxidase 2) (Thioredoxin-dependent peroxide reductase 2)	PRDX1 PAGA PAGB TDPX2	47	22324	9.5	https://www.uniprot.org/uniprot/Q06830						https://www.uniprot.org/uniprot/Q06830
95	P0C0S5	H2AZ_HUMAN	Histone H2A.Z (H2A/z)	H2AFZ H2AZ	46	13545	7	https://www.uniprot.org/uniprot/P0C0S5						https://www.uniprot.org/uniprot/P0C0S5
96	P46782	RS5_HUMAN	40S ribosomal protein S5 (Small ribosomal subunit protein uS7) [Cleaved into: 40S ribosomal protein S5, N-terminally processed]	RPS5	46	23033	7.4	https://www.uniprot.org/uniprot/P46782						https://www.uniprot.org/uniprot/P46782
97	P62979	RS27A_HUMAN	Ubiquitin-40S ribosomal protein S27a (Ubiquitin carboxyl extension protein 80) [Cleaved into: Ubiquitin; 40S ribosomal protein S27a (Small ribosomal subunit protein eS31)]	RPS27A UBA80 UBCEP1	46	18296	5.8	https://www.uniprot.org/uniprot/P62979						https://www.uniprot.org/uniprot/P62979
98	P62750	RL23A_HUMAN	60S ribosomal protein L23a (Large ribosomal subunit protein uL23)	RPL23A	46	17684	8.3	https://www.uniprot.org/uniprot/P62750						https://www.uniprot.org/uniprot/P62750
99	P17844	DDX5_HUMAN	Probable ATP-dependent RNA helicase DDX5 (EC 3.6.4.13) (DEAD box protein 5) (RNA helicase p68)	DDX5 G17P1 HELR HLR1	45	69618	2	https://www.uniprot.org/uniprot/P17844						https://www.uniprot.org/uniprot/P17844
100	P62263	RS14_HUMAN	40S ribosomal protein S14 (Small ribosomal subunit protein uS11)	RPS14 PRO2640	42	16434	7.3	https://www.uniprot.org/uniprot/P62263						https://www.uniprot.org/uniprot/P62263
101	P42166	LAP2A_HUMAN	Lamina-associated polypeptide 2, isoform alpha (Thymopoietin isoform alpha) (TP alpha) (Thymopoietin-related peptide isoform alpha) (TPRP isoform alpha) [Cleaved into: Thymopoietin (TP) (Splenin); Thymopentin (TP5)]	TMPO LAP2	41	76016	1.9	https://www.uniprot.org/uniprot/P42166						https://www.uniprot.org/uniprot/P42166
102	P26641	EF1G_HUMAN	Elongation factor 1-gamma (EF-1-gamma) (eEF-1B gamma)	EEF1G EF1G PRO1608	40	50429	2.3	https://www.uniprot.org/uniprot/P26641						https://www.uniprot.org/uniprot/P26641
103	P02042	HBD_HUMAN	Hemoglobin subunit delta (Delta-globin) (Hemoglobin delta chain)	HBD	40	16159	6.8	https://www.uniprot.org/uniprot/P02042						https://www.uniprot.org/uniprot/P02042
104	P20591	MX1_HUMAN	Interferon-induced GTP-binding protein Mx1 (Interferon-induced protein p78) (IFI-78K) (Interferon-regulated resistance GTP-binding protein MxA) (Myxoma resistance protein 1) (Myxovirus resistance protein 1) [Cleaved into: Interferon-induced GTP-binding protein Mx1, N-terminally processed]	MX1	40	75872	2.3	https://www.uniprot.org/uniprot/P20591						https://www.uniprot.org/uniprot/P20591
105	P61978	HNRPK_HUMAN	Heterogeneous nuclear ribonucleoprotein K (hnRNP K) (Transformation up-regulated nuclear protein) (TUNP)	HNRNPK HNRPK	39	51230	2.4	https://www.uniprot.org/uniprot/P61978						https://www.uniprot.org/uniprot/P61978
106	P27694	RFA1_HUMAN	Replication protein A 70 kDa DNA-binding subunit (RP-A p70) (Replication factor A protein 1) (RF-A protein 1) (Single-stranded DNA-binding protein) [Cleaved into: Replication protein A 70 kDa DNA-binding subunit, N-terminally processed]	RPA1 REPA1 RPA70	39	68723	1.8	https://www.uniprot.org/uniprot/P27694						https://www.uniprot.org/uniprot/P27694
107	P04792	HSPB1_HUMAN	Heat shock protein beta-1 (HspB1) (28 kDa heat shock protein) (Estrogen-regulated 24 kDa protein) (Heat shock 27 kDa protein) (HSP 27) (Stress-responsive protein 27) (SRP27)	HSPB1 HSP27 HSP28	37	22826	4.9	https://www.uniprot.org/uniprot/P04792						https://www.uniprot.org/uniprot/P04792
108	Q00839	HNRPU_HUMAN	Heterogeneous nuclear ribonucleoprotein U (hnRNP U) (GRIP120) (Nuclear p120 ribonucleoprotein) (Scaffold-attachment factor A) (SAF-A) (p120) (pp120)	HNRNPU C1orf199 HNRPU SAFA U21.1	37	91269	1	https://www.uniprot.org/uniprot/Q00839						https://www.uniprot.org/uniprot/Q00839
109	O95399	UTS2_HUMAN	Urotensin-2 (Urotensin II) (U-II) (UII)	UTS2 UNQ525/PRO1068	37	14515	6.5	https://www.uniprot.org/uniprot/O95399						https://www.uniprot.org/uniprot/O95399
110	Q16401	PSMD5_HUMAN	26S proteasome non-ATPase regulatory subunit 5 (26S protease subunit S5 basic) (26S proteasome subunit S5B)	PSMD5 KIAA0072	37	56560	1.8	https://www.uniprot.org/uniprot/Q16401						https://www.uniprot.org/uniprot/Q16401
111	Q00610	CLH1_HUMAN	Clathrin heavy chain 1 (Clathrin heavy chain on chromosome 17) (CLH-17)	CLTC CLH17 CLTCL2 KIAA0034	36	193260	0.5	https://www.uniprot.org/uniprot/Q00610						https://www.uniprot.org/uniprot/Q00610
112	O43150	ASAP2_HUMAN	Arf-GAP with SH3 domain, ANK repeat and PH domain-containing protein 2 (Development and differentiation-enhancing factor 2) (Paxillin-associated protein with ARF GAP activity 3) (PAG3) (Pyk2 C-terminus-associated protein) (PAP)	ASAP2 DDEF2 KIAA0400	36	112835	0.8	https://www.uniprot.org/uniprot/O43150						https://www.uniprot.org/uniprot/O43150
113	Q9NQH7	XPP3_HUMAN	Xaa-Pro aminopeptidase 3 (X-Pro aminopeptidase 3) (EC 3.4.11.9) (Aminopeptidase P3) (APP3)	XPNPEP3	36	57624	1.4	https://www.uniprot.org/uniprot/Q9NQH7						https://www.uniprot.org/uniprot/Q9NQH7
114	P08758	ANXA5_HUMAN	Annexin A5 (Anchorin CII) (Annexin V) (Annexin-5) (Calphobindin I) (CBP-I) (Endonexin II) (Lipocortin V) (Placental anticoagulant protein 4) (PP4) (Placental anticoagulant protein I) (PAP-I) (Thromboplastin inhibitor) (Vascular anticoagulant-alpha) (VAC-alpha)	ANXA5 ANX5 ENX2 PP4	35	35971	2.8	https://www.uniprot.org/uniprot/P08758						https://www.uniprot.org/uniprot/P08758
115	O43175	SERA_HUMAN	D-3-phosphoglycerate dehydrogenase (3-PGDH) (EC 1.1.1.95) (2-oxoglutarate reductase) (EC 1.1.1.399) (Malate dehydrogenase) (EC 1.1.1.37)	PHGDH PGDH3	34	57356	1.5	https://www.uniprot.org/uniprot/O43175						https://www.uniprot.org/uniprot/O43175
116	P22626	ROA2_HUMAN	Heterogeneous nuclear ribonucleoproteins A2/B1 (hnRNP A2/B1)	HNRNPA2B1 HNRPA2B1	34	37464	2.8	https://www.uniprot.org/uniprot/P22626						https://www.uniprot.org/uniprot/P22626
117	A0A0C4DH55	KVD07_HUMAN	Immunoglobulin kappa variable 3D-7	IGKV3D-7	34	13254	7.6	https://www.uniprot.org/uniprot/A0A0C4DH55						https://www.uniprot.org/uniprot/A0A0C4DH55
118	Q9NRL2	BAZ1A_HUMAN	Bromodomain adjacent to zinc finger domain protein 1A (ATP-dependent chromatin-remodeling protein) (ATP-utilizing chromatin assembly and remodeling factor 1) (hACF1) (CHRAC subunit ACF1) (Williams syndrome transcription factor-related chromatin-remodeling factor 180) (WCRF180) (hWALp1)	BAZ1A ACF1 WCRF180 HSPC317	33	180246	0.5	https://www.uniprot.org/uniprot/Q9NRL2						https://www.uniprot.org/uniprot/Q9NRL2
119	P07237	PDIA1_HUMAN	Protein disulfide-isomerase (PDI) (EC 5.3.4.1) (Cellular thyroid hormone-binding protein) (Prolyl 4-hydroxylase subunit beta) (p55)	P4HB ERBA2L PDI PDIA1 PO4DB	33	57480	3.1	https://www.uniprot.org/uniprot/P07237						https://www.uniprot.org/uniprot/P07237
120	Q9NRL3	STRN4_HUMAN	Striatin-4 (Zinedin)	STRN4 ZIN	33	81287	1.2	https://www.uniprot.org/uniprot/Q9NRL3						https://www.uniprot.org/uniprot/Q9NRL3
121	P62917	RL8_HUMAN	60S ribosomal protein L8 (Large ribosomal subunit protein uL2)	RPL8	33	28235	4.3	https://www.uniprot.org/uniprot/P62917						https://www.uniprot.org/uniprot/P62917
122	P55072	TERA_HUMAN	Transitional endoplasmic reticulum ATPase (TER ATPase) (EC 3.6.4.6) (15S Mg(2+)-ATPase p97 subunit) (Valosin-containing protein) (VCP)	VCP	33	89950	2.1	https://www.uniprot.org/uniprot/P55072						https://www.uniprot.org/uniprot/P55072
123	Q9H0C2	ADT4_HUMAN	ADP/ATP translocase 4 (ADP,ATP carrier protein 4) (Adenine nucleotide translocator 4) (ANT 4) (Solute carrier family 25 member 31) (Sperm flagellar energy carrier protein)	SLC25A31 AAC4 ANT4 SFEC	33	35285	2.5	https://www.uniprot.org/uniprot/Q9H0C2						https://www.uniprot.org/uniprot/Q9H0C2
124	P06312	KV401_HUMAN	Immunoglobulin kappa variable 4-1 (Ig kappa chain V-IV region B17) (Ig kappa chain V-IV region JI) (Ig kappa chain V-IV region Len) (Ig kappa chain V-IV region STH)	IGKV4-1	33	13486	7.4	https://www.uniprot.org/uniprot/P06312						https://www.uniprot.org/uniprot/P06312
125	P62280	RS11_HUMAN	40S ribosomal protein S11 (Small ribosomal subunit protein uS17)	RPS11	33	18590	4.4	https://www.uniprot.org/uniprot/P62280						https://www.uniprot.org/uniprot/P62280
126	Q9Y6A5	TACC3_HUMAN	Transforming acidic coiled-coil-containing protein 3 (ERIC-1)	TACC3 ERIC1	31	91159	1	https://www.uniprot.org/uniprot/Q9Y6A5						https://www.uniprot.org/uniprot/Q9Y6A5
127	Q92526	TCPW_HUMAN	T-complex protein 1 subunit zeta-2 (TCP-1-zeta-2) (CCT-zeta-2) (CCT-zeta-like) (TCP-1-zeta-like) (Testis-specific Tcp20) (Testis-specific protein TSA303)	CCT6B	30	58355	2.3	https://www.uniprot.org/uniprot/Q92526						https://www.uniprot.org/uniprot/Q92526
128	P61981	1433G_HUMAN	14-3-3 protein gamma (Protein kinase C inhibitor protein 1) (KCIP-1) [Cleaved into: 14-3-3 protein gamma, N-terminally processed]	YWHAG	30	28456	3.6	https://www.uniprot.org/uniprot/P61981						https://www.uniprot.org/uniprot/P61981
129	Q16186	ADRM1_HUMAN	Proteasomal ubiquitin receptor ADRM1 (110 kDa cell membrane glycoprotein) (Gp110) (Adhesion-regulating molecule 1) (ARM-1) (Proteasome regulatory particle non-ATPase 13) (hRpn13) (Rpn13 homolog)	ADRM1 GP110	29	42412	3.7	https://www.uniprot.org/uniprot/Q16186						https://www.uniprot.org/uniprot/Q16186
130	P78371	TCPB_HUMAN	T-complex protein 1 subunit beta (TCP-1-beta) (CCT-beta)	CCT2 99D8.1 CCTB	29	57794	2.2	https://www.uniprot.org/uniprot/P78371						https://www.uniprot.org/uniprot/P78371
131	Q9BV73	CP250_HUMAN	Centrosome-associated protein CEP250 (250 kDa centrosomal protein) (Cep250) (Centrosomal Nek2-associated protein 1) (C-Nap1) (Centrosomal protein 2)	CEP250 CEP2 CNAP1	29	281880	0.3	https://www.uniprot.org/uniprot/Q9BV73						https://www.uniprot.org/uniprot/Q9BV73
132	O75116	ROCK2_HUMAN	Rho-associated protein kinase 2 (EC 2.7.11.1) (Rho kinase 2) (Rho-associated, coiled-coil-containing protein kinase 2) (Rho-associated, coiled-coil-containing protein kinase II) (ROCK-II) (p164 ROCK-2)	ROCK2 KIAA0619	28	161939	0.5	https://www.uniprot.org/uniprot/O75116						https://www.uniprot.org/uniprot/O75116
133	P00738	HPT_HUMAN	Haptoglobin (Zonulin) [Cleaved into: Haptoglobin alpha chain; Haptoglobin beta chain]	HP	28	45861	2.2	https://www.uniprot.org/uniprot/P00738						https://www.uniprot.org/uniprot/P00738
134	P00450	CERU_HUMAN	Ceruloplasmin (EC 1.16.3.1) (Ferroxidase)	CP	28	122983	1.3	https://www.uniprot.org/uniprot/P00450						https://www.uniprot.org/uniprot/P00450
135	P01891	1A68_HUMAN	HLA class I histocompatibility antigen, A-68 alpha chain (Aw-68) (HLA class I histocompatibility antigen, A-28 alpha chain) (MHC class I antigen A*68)	HLA-A HLAA	27	41168	3.8	https://www.uniprot.org/uniprot/P01891						https://www.uniprot.org/uniprot/P01891
136	P37802	TAGL2_HUMAN	Transgelin-2 (Epididymis tissue protein Li 7e) (SM22-alpha homolog)	TAGLN2 KIAA0120 CDABP0035	27	22548	5.5	https://www.uniprot.org/uniprot/P37802						https://www.uniprot.org/uniprot/P37802
137	Q8NI08	NCOA7_HUMAN	Nuclear receptor coactivator 7 (140 kDa estrogen receptor-associated protein) (Estrogen nuclear receptor coactivator 1)	NCOA7 ERAP140 ESNA1 Nbla00052 Nbla10993	26	106722	0.7	https://www.uniprot.org/uniprot/Q8NI08						https://www.uniprot.org/uniprot/Q8NI08
138	Q9UJV9	DDX41_HUMAN	Probable ATP-dependent RNA helicase DDX41 (EC 3.6.4.13) (DEAD box protein 41) (DEAD box protein abstrakt homolog)	DDX41 ABS	26	70477	1.4	https://www.uniprot.org/uniprot/Q9UJV9						https://www.uniprot.org/uniprot/Q9UJV9
139	Q8TDZ2	MICA1_HUMAN	[F-actin]-monooxygenase MICAL1 (EC 1.14.13.225) (Molecule interacting with CasL protein 1) (MICAL-1) (NEDD9-interacting protein with calponin homology and LIM domains)	MICAL1 MICAL NICAL	26	118884	0.7	https://www.uniprot.org/uniprot/Q8TDZ2						https://www.uniprot.org/uniprot/Q8TDZ2
140	Q92896	GSLG1_HUMAN	Golgi apparatus protein 1 (CFR-1) (Cysteine-rich fibroblast growth factor receptor) (E-selectin ligand 1) (ESL-1) (Golgi sialoglycoprotein MG-160)	GLG1 CFR1 ESL1 MG160	25	138341	0.7	https://www.uniprot.org/uniprot/Q92896						https://www.uniprot.org/uniprot/Q92896
141	Q99832	TCPH_HUMAN	T-complex protein 1 subunit eta (TCP-1-eta) (CCT-eta) (HIV-1 Nef-interacting protein) [Cleaved into: T-complex protein 1 subunit eta, N-terminally processed]	CCT7 CCTH NIP7-1	25	59842	1.3	https://www.uniprot.org/uniprot/Q99832						https://www.uniprot.org/uniprot/Q99832
142	P02786	TFR1_HUMAN	Transferrin receptor protein 1 (TR) (TfR) (TfR1) (Trfr) (T9) (p90) (CD antigen CD71) [Cleaved into: Transferrin receptor protein 1, serum form (sTfR)]	TFRC	25	85274	1.8	https://www.uniprot.org/uniprot/P02786						https://www.uniprot.org/uniprot/P02786
143	O14514	AGRB1_HUMAN	Adhesion G protein-coupled receptor B1 (Brain-specific angiogenesis inhibitor 1) [Cleaved into: Vasculostatin-40 (Vstat40); Vasculostatin-120 (Vstat120)]	ADGRB1 BAI1	25	176868	0.5	https://www.uniprot.org/uniprot/O14514						https://www.uniprot.org/uniprot/O14514
144	Q8TDW7	FAT3_HUMAN	Protocadherin Fat 3 (hFat3) (Cadherin family member 15) (FAT tumor suppressor homolog 3)	FAT3 CDHF15 KIAA1989	23	508687	0.2	https://www.uniprot.org/uniprot/Q8TDW7						https://www.uniprot.org/uniprot/Q8TDW7
145	Q9HAU5	RENT2_HUMAN	Regulator of nonsense transcripts 2 (Nonsense mRNA reducing factor 2) (Up-frameshift suppressor 2 homolog) (hUpf2)	UPF2 KIAA1408 RENT2	23	148972	0.6	https://www.uniprot.org/uniprot/Q9HAU5						https://www.uniprot.org/uniprot/Q9HAU5
146	P62937	PPIA_HUMAN	Peptidyl-prolyl cis-trans isomerase A (PPIase A) (EC 5.2.1.8) (Cyclophilin A) (Cyclosporin A-binding protein) (Rotamase A) [Cleaved into: Peptidyl-prolyl cis-trans isomerase A, N-terminally processed]	PPIA CYPA	23	18229	10.9	https://www.uniprot.org/uniprot/P62937						https://www.uniprot.org/uniprot/P62937
147	Q15696	U2AFM_HUMAN	U2 small nuclear ribonucleoprotein auxiliary factor 35 kDa subunit-related protein 2 (CCCH type zinc finger, RNA-binding motif and serine/arginine rich protein 2) (Renal carcinoma antigen NY-REN-20) (U2(RNU2) small nuclear RNA auxiliary factor 1-like 2) (U2AF35-related protein) (URP)	ZRSR2 U2AF1-RS2 U2AF1L2 U2AF1RS2 URP	22	58636	1.7	https://www.uniprot.org/uniprot/Q15696						https://www.uniprot.org/uniprot/Q15696
148	P62081	RS7_HUMAN	40S ribosomal protein S7 (Small ribosomal subunit protein eS7)	RPS7	22	22113	6.2	https://www.uniprot.org/uniprot/P62081						https://www.uniprot.org/uniprot/P62081
149	P05023	AT1A1_HUMAN	Sodium/potassium-transporting ATPase subunit alpha-1 (Na(+)/K(+) ATPase alpha-1 subunit) (EC 7.2.2.13) (Sodium pump subunit alpha-1)	ATP1A1	22	114135	1.3	https://www.uniprot.org/uniprot/P05023						https://www.uniprot.org/uniprot/P05023
150	Q0WX57	U17LO_HUMAN	Ubiquitin carboxyl-terminal hydrolase 17-like protein 24 (EC 3.4.19.12) (Deubiquitinating enzyme 17) (Ubiquitin thioesterase 17) (Ubiquitin-specific-processing protease 17)	USP17L24 USP17 USP17H USP17I USP17J USP17K USP17L USP17M; USP17L25; USP17L26; USP17L27; USP17L28; USP17L29; USP17L30	22	60642	1.3	https://www.uniprot.org/uniprot/Q0WX57						https://www.uniprot.org/uniprot/Q0WX57
151	Q8IZX4	TAF1L_HUMAN	Transcription initiation factor TFIID subunit 1-like (TAF(II)210) (TBP-associated factor 1-like) (TBP-associated factor 210 kDa) (Transcription initiation factor TFIID 210 kDa subunit)	TAF1L	22	208711	0.4	https://www.uniprot.org/uniprot/Q8IZX4						https://www.uniprot.org/uniprot/Q8IZX4
152	P26373	RL13_HUMAN	60S ribosomal protein L13 (Breast basic conserved protein 1) (Large ribosomal subunit protein eL13)	RPL13 BBC1 OK/SW-cl.46	22	24304	3.8	https://www.uniprot.org/uniprot/P26373						https://www.uniprot.org/uniprot/P26373
153	Q9Y570	PPME1_HUMAN	Protein phosphatase methylesterase 1 (PME-1) (EC 3.1.1.89)	PPME1 PME1 PP2593 PRO0750	21	42687	1.8	https://www.uniprot.org/uniprot/Q9Y570						https://www.uniprot.org/uniprot/Q9Y570
154	Q8IZL9	CDK20_HUMAN	Cyclin-dependent kinase 20 (EC 2.7.11.22) (CDK-activating kinase p42) (CAK-kinase p42) (Cell cycle-related kinase) (Cell division protein kinase 20) (Cyclin-dependent protein kinase H) (Cyclin-kinase-activating kinase p42)	CDK20 CCRK CDCH	21	38898	2.3	https://www.uniprot.org/uniprot/Q8IZL9						https://www.uniprot.org/uniprot/Q8IZL9
155	Q9NYV4	CDK12_HUMAN	Cyclin-dependent kinase 12 (EC 2.7.11.22) (EC 2.7.11.23) (Cdc2-related kinase, arginine/serine-rich) (CrkRS) (Cell division cycle 2-related protein kinase 7) (CDC2-related protein kinase 7) (Cell division protein kinase 12) (hCDK12)	CDK12 CRK7 CRKRS KIAA0904	21	164738	0.5	https://www.uniprot.org/uniprot/Q9NYV4						https://www.uniprot.org/uniprot/Q9NYV4
156	P14625	ENPL_HUMAN	Endoplasmin (94 kDa glucose-regulated protein) (GRP-94) (Heat shock protein 90 kDa beta member 1) (Tumor rejection antigen 1) (gp96 homolog)	HSP90B1 GRP94 TRA1	21	92696	1.1	https://www.uniprot.org/uniprot/P14625						https://www.uniprot.org/uniprot/P14625
157	Q9NVE4	CCD87_HUMAN	Coiled-coil domain-containing protein 87	CCDC87	21	96741	0.8	https://www.uniprot.org/uniprot/Q9NVE4						https://www.uniprot.org/uniprot/Q9NVE4
158	Q7L014	DDX46_HUMAN	Probable ATP-dependent RNA helicase DDX46 (EC 3.6.4.13) (DEAD box protein 46) (PRP5 homolog)	DDX46 KIAA0801	21	117803	0.7	https://www.uniprot.org/uniprot/Q7L014						https://www.uniprot.org/uniprot/Q7L014
159	Q96MY7	F161B_HUMAN	Protein FAM161B	FAM161B C14orf44	21	73944	1.1	https://www.uniprot.org/uniprot/Q96MY7						https://www.uniprot.org/uniprot/Q96MY7

## Sheet: NC_proteins
prot_hit_num	prot_acc	prot_ID	prot_desc	gene name	prot_score	prot_mass	prot_cover	url
1	P04264	K2C1_HUMAN	Keratin, type II cytoskeletal 1 (67 kDa cytokeratin) (Cytokeratin-1) (CK-1) (Hair alpha protein) (Keratin-1) (K1) (Type-II keratin Kb1)	KRT1 KRTA	1191	66170	34.8	https://www.uniprot.org/uniprot/P04264						https://www.uniprot.org/uniprot/P04264
2	P13645	K1C10_HUMAN	Keratin, type I cytoskeletal 10 (Cytokeratin-10) (CK-10) (Keratin-10) (K10)	KRT10 KPP	1079	59020	33.6	https://www.uniprot.org/uniprot/P13645						https://www.uniprot.org/uniprot/P13645
3	P02545	LMNA_HUMAN	Prelamin-A/C [Cleaved into: Lamin-A/C (70 kDa lamin) (Renal carcinoma antigen NY-REN-32)]	LMNA LMN1	1067	74380	29.2	https://www.uniprot.org/uniprot/P02545						https://www.uniprot.org/uniprot/P02545
4	P35908	K22E_HUMAN	Keratin, type II cytoskeletal 2 epidermal (Cytokeratin-2e) (CK-2e) (Epithelial keratin-2e) (Keratin-2 epidermis) (Keratin-2e) (K2e) (Type-II keratin Kb2)	KRT2 KRT2A KRT2E	921	65678	30	https://www.uniprot.org/uniprot/P35908						https://www.uniprot.org/uniprot/P35908
5	P35527	K1C9_HUMAN	Keratin, type I cytoskeletal 9 (Cytokeratin-9) (CK-9) (Keratin-9) (K9)	KRT9	649	62255	19.7	https://www.uniprot.org/uniprot/P35527						https://www.uniprot.org/uniprot/P35527
6	P13647	K2C5_HUMAN	Keratin, type II cytoskeletal 5 (58 kDa cytokeratin) (Cytokeratin-5) (CK-5) (Keratin-5) (K5) (Type-II keratin Kb5)	KRT5	607	62568	19.8	https://www.uniprot.org/uniprot/P13647						https://www.uniprot.org/uniprot/P13647
7	P11021	BIP_HUMAN	Endoplasmic reticulum chaperone BiP (EC 3.6.4.10) (78 kDa glucose-regulated protein) (GRP-78) (Binding-immunoglobulin protein) (BiP) (Heat shock protein 70 family protein 5) (HSP70 family protein 5) (Heat shock protein family A member 5) (Immunoglobulin heavy chain-binding protein)	HSPA5 GRP78	579	72402	24.6	https://www.uniprot.org/uniprot/P11021						https://www.uniprot.org/uniprot/P11021
8	P60709	ACTB_HUMAN	Actin, cytoplasmic 1 (Beta-actin) [Cleaved into: Actin, cytoplasmic 1, N-terminally processed]	ACTB	578	42052	37.3	https://www.uniprot.org/uniprot/P60709						https://www.uniprot.org/uniprot/P60709
9	P63261	ACTG_HUMAN	Actin, cytoplasmic 2 (Gamma-actin) [Cleaved into: Actin, cytoplasmic 2, N-terminally processed]	ACTG1 ACTG	577	42108	37.3	https://www.uniprot.org/uniprot/P63261						https://www.uniprot.org/uniprot/P63261
10	P35579	MYH9_HUMAN	Myosin-9 (Cellular myosin heavy chain, type A) (Myosin heavy chain 9) (Myosin heavy chain, non-muscle IIa) (Non-muscle myosin heavy chain A) (NMMHC-A) (Non-muscle myosin heavy chain IIa) (NMMHC II-a) (NMMHC-IIA)	MYH9	577	227646	9	https://www.uniprot.org/uniprot/P35579						https://www.uniprot.org/uniprot/P35579
11	P38646	GRP75_HUMAN	Stress-70 protein, mitochondrial (75 kDa glucose-regulated protein) (GRP-75) (Heat shock 70 kDa protein 9) (Mortalin) (MOT) (Peptide-binding protein 74) (PBP74)	HSPA9 GRP75 HSPA9B mt-HSP70	551	73920	17.1	https://www.uniprot.org/uniprot/P38646						https://www.uniprot.org/uniprot/P38646
12	P48668	K2C6C_HUMAN	Keratin, type II cytoskeletal 6C (Cytokeratin-6C) (CK-6C) (Cytokeratin-6E) (CK-6E) (Keratin K6h) (Keratin-6C) (K6C) (Type-II keratin Kb12)	KRT6C KRT6E	509	60273	17	https://www.uniprot.org/uniprot/P48668						https://www.uniprot.org/uniprot/P48668
13	P04259	K2C6B_HUMAN	Keratin, type II cytoskeletal 6B (Cytokeratin-6B) (CK-6B) (Keratin-6B) (K6B) (Type-II keratin Kb10)	KRT6B K6B KRTL1	507	60315	17.2	https://www.uniprot.org/uniprot/P04259						https://www.uniprot.org/uniprot/P04259
14	P11142	HSP7C_HUMAN	Heat shock cognate 71 kDa protein (Heat shock 70 kDa protein 8) (Lipopolysaccharide-associated protein 1) (LAP-1) (LPS-associated protein 1)	HSPA8 HSC70 HSP73 HSPA10	469	71082	14.4	https://www.uniprot.org/uniprot/P11142						https://www.uniprot.org/uniprot/P11142
15	P23246	SFPQ_HUMAN	Splicing factor, proline- and glutamine-rich (100 kDa DNA-pairing protein) (hPOMp100) (DNA-binding p52/p100 complex, 100 kDa subunit) (Polypyrimidine tract-binding protein-associated-splicing factor) (PSF) (PTB-associated-splicing factor)	SFPQ PSF	422	76216	12.9	https://www.uniprot.org/uniprot/P23246						https://www.uniprot.org/uniprot/P23246
16	P02533	K1C14_HUMAN	Keratin, type I cytoskeletal 14 (Cytokeratin-14) (CK-14) (Keratin-14) (K14)	KRT14	415	51872	21.4	https://www.uniprot.org/uniprot/P02533						https://www.uniprot.org/uniprot/P02533
17	P0DMV8	HS71A_HUMAN	Heat shock 70 kDa protein 1A (Heat shock 70 kDa protein 1) (HSP70-1) (HSP70.1)	HSPA1A HSP72 HSPA1 HSX70	414	70294	13.1	https://www.uniprot.org/uniprot/P0DMV8						https://www.uniprot.org/uniprot/P0DMV8
18	P11940	PABP1_HUMAN	Polyadenylate-binding protein 1 (PABP-1) (Poly(A)-binding protein 1)	PABPC1 PAB1 PABP1 PABPC2	373	70854	15.3	https://www.uniprot.org/uniprot/P11940						https://www.uniprot.org/uniprot/P11940
19	P02768	ALBU_HUMAN	Serum albumin	ALB GIG20 GIG42 PRO0903 PRO1708 PRO2044 PRO2619 PRO2675 UNQ696/PRO1341	365	71317	8.9	https://www.uniprot.org/uniprot/P02768						https://www.uniprot.org/uniprot/P02768
20	P68363	TBA1B_HUMAN	Tubulin alpha-1B chain (Alpha-tubulin ubiquitous) (Tubulin K-alpha-1) (Tubulin alpha-ubiquitous chain) [Cleaved into: Detyrosinated tubulin alpha-1B chain]	TUBA1B	338	50804	21.3	https://www.uniprot.org/uniprot/P68363						https://www.uniprot.org/uniprot/P68363
21	P05787	K2C8_HUMAN	Keratin, type II cytoskeletal 8 (Cytokeratin-8) (CK-8) (Keratin-8) (K8) (Type-II keratin Kb8)	KRT8 CYK8	338	53671	16.4	https://www.uniprot.org/uniprot/P05787						https://www.uniprot.org/uniprot/P05787
22	P34931	HS71L_HUMAN	Heat shock 70 kDa protein 1-like (Heat shock 70 kDa protein 1L) (Heat shock 70 kDa protein 1-Hom) (HSP70-Hom)	HSPA1L	318	70730	9.8	https://www.uniprot.org/uniprot/P34931						https://www.uniprot.org/uniprot/P34931
23	P08238	HS90B_HUMAN	Heat shock protein HSP 90-beta (HSP 90) (Heat shock 84 kDa) (HSP 84) (HSP84)	HSP90AB1 HSP90B HSPC2 HSPCB	315	83554	9.3	https://www.uniprot.org/uniprot/P08238						https://www.uniprot.org/uniprot/P08238
24	Q15233	NONO_HUMAN	Non-POU domain-containing octamer-binding protein (NonO protein) (54 kDa nuclear RNA- and DNA-binding protein) (55 kDa nuclear protein) (DNA-binding p52/p100 complex, 52 kDa subunit) (NMT55) (p54(nrb)) (p54nrb)	NONO NRB54	298	54311	12.1	https://www.uniprot.org/uniprot/Q15233						https://www.uniprot.org/uniprot/Q15233
25	O95678	K2C75_HUMAN	Keratin, type II cytoskeletal 75 (Cytokeratin-75) (CK-75) (Keratin-6 hair follicle) (hK6hf) (Keratin-75) (K75) (Type II keratin-K6hf) (Type-II keratin Kb18)	KRT75 K6HF KB18	279	59809	8.5	https://www.uniprot.org/uniprot/O95678						https://www.uniprot.org/uniprot/O95678
26	Q96PK6	RBM14_HUMAN	RNA-binding protein 14 (Paraspeckle protein 2) (PSP2) (RNA-binding motif protein 14) (RRM-containing coactivator activator/modulator) (Synaptotagmin-interacting protein) (SYT-interacting protein)	RBM14 SIP	242	69620	8.2	https://www.uniprot.org/uniprot/Q96PK6						https://www.uniprot.org/uniprot/Q96PK6
27	Q13310	PABP4_HUMAN	Polyadenylate-binding protein 4 (PABP-4) (Poly(A)-binding protein 4) (Activated-platelet protein 1) (APP-1) (Inducible poly(A)-binding protein) (iPABP)	PABPC4 APP1 PABP4	234	71080	10.6	https://www.uniprot.org/uniprot/Q13310						https://www.uniprot.org/uniprot/Q13310
28	P07355	ANXA2_HUMAN	Annexin A2 (Annexin II) (Annexin-2) (Calpactin I heavy chain) (Calpactin-1 heavy chain) (Chromobindin-8) (Lipocortin II) (Placental anticoagulant protein IV) (PAP-IV) (Protein I) (p36)	ANXA2 ANX2 ANX2L4 CAL1H LPC2D	231	38808	14.2	https://www.uniprot.org/uniprot/P07355						https://www.uniprot.org/uniprot/P07355
29	P07900	HS90A_HUMAN	Heat shock protein HSP 90-alpha (Heat shock 86 kDa) (HSP 86) (HSP86) (Lipopolysaccharide-associated protein 2) (LAP-2) (LPS-associated protein 2) (Renal carcinoma antigen NY-REN-38)	HSP90AA1 HSP90A HSPC1 HSPCA	223	85006	6.3	https://www.uniprot.org/uniprot/P07900						https://www.uniprot.org/uniprot/P07900
30	P07437	TBB5_HUMAN	Tubulin beta chain (Tubulin beta-5 chain)	TUBB TUBB5 OK/SW-cl.56	223	50095	13.7	https://www.uniprot.org/uniprot/P07437						https://www.uniprot.org/uniprot/P07437
31	P42166	LAP2A_HUMAN	Lamina-associated polypeptide 2, isoform alpha (Thymopoietin isoform alpha) (TP alpha) (Thymopoietin-related peptide isoform alpha) (TPRP isoform alpha) [Cleaved into: Thymopoietin (TP) (Splenin); Thymopentin (TP5)]	TMPO LAP2	221	76016	7.6	https://www.uniprot.org/uniprot/P42166						https://www.uniprot.org/uniprot/P42166
32	P05783	K1C18_HUMAN	Keratin, type I cytoskeletal 18 (Cell proliferation-inducing gene 46 protein) (Cytokeratin-18) (CK-18) (Keratin-18) (K18)	KRT18 CYK18 PIG46	214	48029	8.4	https://www.uniprot.org/uniprot/P05783						https://www.uniprot.org/uniprot/P05783
33	P08727	K1C19_HUMAN	Keratin, type I cytoskeletal 19 (Cytokeratin-19) (CK-19) (Keratin-19) (K19)	KRT19	206	44079	8.5	https://www.uniprot.org/uniprot/P08727						https://www.uniprot.org/uniprot/P08727
34	Q5QNW6	H2B2F_HUMAN	Histone H2B type 2-F	HIST2H2BF	203	13912	33.3	https://www.uniprot.org/uniprot/Q5QNW6						https://www.uniprot.org/uniprot/Q5QNW6
35	P19474	RO52_HUMAN	E3 ubiquitin-protein ligase TRIM21 (EC 2.3.2.27) (52 kDa Ro protein) (52 kDa ribonucleoprotein autoantigen Ro/SS-A) (RING finger protein 81) (RING-type E3 ubiquitin transferase TRIM21) (Ro(SS-A)) (Sjoegren syndrome type A antigen) (SS-A) (Tripartite motif-containing protein 21)	TRIM21 RNF81 RO52 SSA1	192	55162	10.9	https://www.uniprot.org/uniprot/P19474						https://www.uniprot.org/uniprot/P19474
36	P10809	CH60_HUMAN	60 kDa heat shock protein, mitochondrial (EC 3.6.4.9) (60 kDa chaperonin) (Chaperonin 60) (CPN60) (Heat shock protein 60) (HSP-60) (Hsp60) (HuCHA60) (Mitochondrial matrix protein P1) (P60 lymphocyte protein)	HSPD1 HSP60	187	61187	10.6	https://www.uniprot.org/uniprot/P10809						https://www.uniprot.org/uniprot/P10809
37	P62805	H4_HUMAN	Histone H4	HIST1H4A H4/A H4FA; HIST1H4B H4/I H4FI; HIST1H4C H4/G H4FG; HIST1H4D H4/B H4FB; HIST1H4E H4/J H4FJ; HIST1H4F H4/C H4FC; HIST1H4H H4/H H4FH; HIST1H4I H4/M H4FM; HIST1H4J H4/E H4FE; HIST1H4K H4/D H4FD; HIST1H4L H4/K H4FK; HIST2H4A H4/N H4F2 H4FN HIST2H4; HIST2H4B H4/O H4FO; HIST4H4	185	11360	41.7	https://www.uniprot.org/uniprot/P62805						https://www.uniprot.org/uniprot/P62805
38	P17844	DDX5_HUMAN	Probable ATP-dependent RNA helicase DDX5 (EC 3.6.4.13) (DEAD box protein 5) (RNA helicase p68)	DDX5 G17P1 HELR HLR1	175	69618	4.9	https://www.uniprot.org/uniprot/P17844						https://www.uniprot.org/uniprot/P17844
39	P28799	GRN_HUMAN	Progranulin (PGRN) (Acrogranin) (Epithelin precursor) (Glycoprotein of 88 Kda) (GP88) (Glycoprotein 88) (Granulin precursor) (PC cell-derived growth factor) (PCDGF) (Proepithelin) (PEPI) [Cleaved into: Paragranulin; Granulin-1 (Granulin G); Granulin-2 (Granulin F); Granulin-3 (Epithelin-2) (Granulin B); Granulin-4 (Epithelin-1) (Granulin A); Granulin-5 (Granulin C); Granulin-6 (Granulin D); Granu…	GRN	169	68518	6.1	https://www.uniprot.org/uniprot/P28799						https://www.uniprot.org/uniprot/P28799
40	O00425	IF2B3_HUMAN	Insulin-like growth factor 2 mRNA-binding protein 3 (IGF2 mRNA-binding protein 3) (IMP-3) (IGF-II mRNA-binding protein 3) (KH domain-containing protein overexpressed in cancer) (hKOC) (VICKZ family member 3)	IGF2BP3 IMP3 KOC1 VICKZ3	162	64008	6.4	https://www.uniprot.org/uniprot/O00425						https://www.uniprot.org/uniprot/O00425
41	P06733	ENOA_HUMAN	Alpha-enolase (EC 4.2.1.11) (2-phospho-D-glycerate hydro-lyase) (C-myc promoter-binding protein) (Enolase 1) (MBP-1) (MPB-1) (Non-neural enolase) (NNE) (Phosphopyruvate hydratase) (Plasminogen-binding protein)	ENO1 ENO1L1 MBPB1 MPB1	159	47481	9.4	https://www.uniprot.org/uniprot/P06733						https://www.uniprot.org/uniprot/P06733
42	P09211	GSTP1_HUMAN	Glutathione S-transferase P (EC 2.5.1.18) (GST class-pi) (GSTP1-1)	GSTP1 FAEES3 GST3	150	23569	23.3	https://www.uniprot.org/uniprot/P09211						https://www.uniprot.org/uniprot/P09211
43	P04350	TBB4A_HUMAN	Tubulin beta-4A chain (Tubulin 5 beta) (Tubulin beta-4 chain)	TUBB4A TUBB4 TUBB5	147	50010	7.7	https://www.uniprot.org/uniprot/P04350						https://www.uniprot.org/uniprot/P04350
44	P22061	PIMT_HUMAN	Protein-L-isoaspartate(D-aspartate) O-methyltransferase (PIMT) (EC 2.1.1.77) (L-isoaspartyl protein carboxyl methyltransferase) (Protein L-isoaspartyl/D-aspartyl methyltransferase) (Protein-beta-aspartate methyltransferase)	PCMT1	127	24792	8.8	https://www.uniprot.org/uniprot/P22061						https://www.uniprot.org/uniprot/P22061
45	Q5VTE0	EF1A3_HUMAN	Putative elongation factor 1-alpha-like 3 (EF-1-alpha-like 3) (Eukaryotic elongation factor 1 A-like 3) (eEF1A-like 3) (Eukaryotic translation elongation factor 1 alpha-1 pseudogene 5)	EEF1A1P5 EEF1AL3	126	50495	6.7	https://www.uniprot.org/uniprot/Q5VTE0						https://www.uniprot.org/uniprot/Q5VTE0
46	Q13283	G3BP1_HUMAN	Ras GTPase-activating protein-binding protein 1 (G3BP-1) (EC 3.6.4.12) (EC 3.6.4.13) (ATP-dependent DNA helicase VIII) (hDH VIII) (GAP SH3 domain-binding protein 1)	G3BP1 G3BP	125	52189	7.5	https://www.uniprot.org/uniprot/Q13283						https://www.uniprot.org/uniprot/Q13283
47	P19013	K2C4_HUMAN	Keratin, type II cytoskeletal 4 (Cytokeratin-4) (CK-4) (Keratin-4) (K4) (Type-II keratin Kb4)	KRT4 CYK4	116	57649	5.1	https://www.uniprot.org/uniprot/P19013						https://www.uniprot.org/uniprot/P19013
48	Q9Y6M1	IF2B2_HUMAN	Insulin-like growth factor 2 mRNA-binding protein 2 (IGF2 mRNA-binding protein 2) (IMP-2) (Hepatocellular carcinoma autoantigen p62) (IGF-II mRNA-binding protein 2) (VICKZ family member 2)	IGF2BP2 IMP2 VICKZ2	115	66195	4.5	https://www.uniprot.org/uniprot/Q9Y6M1						https://www.uniprot.org/uniprot/Q9Y6M1
49	Q06830	PRDX1_HUMAN	Peroxiredoxin-1 (EC 1.11.1.15) (Natural killer cell-enhancing factor A) (NKEF-A) (Proliferation-associated gene protein) (PAG) (Thioredoxin peroxidase 2) (Thioredoxin-dependent peroxide reductase 2)	PRDX1 PAGA PAGB TDPX2	110	22324	11.6	https://www.uniprot.org/uniprot/Q06830						https://www.uniprot.org/uniprot/Q06830
50	P00338	LDHA_HUMAN	L-lactate dehydrogenase A chain (LDH-A) (EC 1.1.1.27) (Cell proliferation-inducing gene 19 protein) (LDH muscle subunit) (LDH-M) (Renal carcinoma antigen NY-REN-59)	LDHA PIG19	110	36950	5.7	https://www.uniprot.org/uniprot/P00338						https://www.uniprot.org/uniprot/P00338
51	P22626	ROA2_HUMAN	Heterogeneous nuclear ribonucleoproteins A2/B1 (hnRNP A2/B1)	HNRNPA2B1 HNRPA2B1	106	37464	8.2	https://www.uniprot.org/uniprot/P22626						https://www.uniprot.org/uniprot/P22626
52	Q71DI3	H32_HUMAN	Histone H3.2 (Histone H3/m) (Histone H3/o)	HIST2H3A; HIST2H3C H3F2 H3FM; HIST2H3D	106	15436	19.9	https://www.uniprot.org/uniprot/Q71DI3						https://www.uniprot.org/uniprot/Q71DI3
53	Q7Z406	MYH14_HUMAN	Myosin-14 (Myosin heavy chain 14) (Myosin heavy chain, non-muscle IIc) (Non-muscle myosin heavy chain IIc) (NMHC II-C)	MYH14 KIAA2034 FP17425	105	228701	1.9	https://www.uniprot.org/uniprot/Q7Z406						https://www.uniprot.org/uniprot/Q7Z406
54	P62937	PPIA_HUMAN	Peptidyl-prolyl cis-trans isomerase A (PPIase A) (EC 5.2.1.8) (Cyclophilin A) (Cyclosporin A-binding protein) (Rotamase A) [Cleaved into: Peptidyl-prolyl cis-trans isomerase A, N-terminally processed]	PPIA CYPA	104	18229	22.4	https://www.uniprot.org/uniprot/P62937						https://www.uniprot.org/uniprot/P62937
55	P46782	RS5_HUMAN	40S ribosomal protein S5 (Small ribosomal subunit protein uS7) [Cleaved into: 40S ribosomal protein S5, N-terminally processed]	RPS5	102	23033	11.8	https://www.uniprot.org/uniprot/P46782						https://www.uniprot.org/uniprot/P46782
56	P04406	G3P_HUMAN	Glyceraldehyde-3-phosphate dehydrogenase (GAPDH) (EC 1.2.1.12) (Peptidyl-cysteine S-nitrosylase GAPDH) (EC 2.6.99.-)	GAPDH GAPD CDABP0047 OK/SW-cl.12	101	36201	8.7	https://www.uniprot.org/uniprot/P04406						https://www.uniprot.org/uniprot/P04406
57	P62851	RS25_HUMAN	40S ribosomal protein S25 (Small ribosomal subunit protein eS25)	RPS25	93	13791	20.8	https://www.uniprot.org/uniprot/P62851						https://www.uniprot.org/uniprot/P62851
58	P60174	TPIS_HUMAN	Triosephosphate isomerase (TIM) (EC 5.3.1.1) (Methylglyoxal synthase) (EC 4.2.3.3) (Triose-phosphate isomerase)	TPI1 TPI	93	31057	9.4	https://www.uniprot.org/uniprot/P60174						https://www.uniprot.org/uniprot/P60174
59	Q03252	LMNB2_HUMAN	Lamin-B2	LMNB2 LMN2	90	70020	3.2	https://www.uniprot.org/uniprot/Q03252						https://www.uniprot.org/uniprot/Q03252
60	A0A075B6P5	KV228_HUMAN	Immunoglobulin kappa variable 2-28	IGKV2-28	84	13062	10.8	https://www.uniprot.org/uniprot/A0A075B6P5						https://www.uniprot.org/uniprot/A0A075B6P5
61	P14618	KPYM_HUMAN	Pyruvate kinase PKM (EC 2.7.1.40) (Cytosolic thyroid hormone-binding protein) (CTHBP) (Opa-interacting protein 3) (OIP-3) (Pyruvate kinase 2/3) (Pyruvate kinase muscle isozyme) (Thyroid hormone-binding protein 1) (THBP1) (Tumor M2-PK) (p58)	PKM OIP3 PK2 PK3 PKM2	78	58470	7.9	https://www.uniprot.org/uniprot/P14618						https://www.uniprot.org/uniprot/P14618
62	Q86U42	PABP2_HUMAN	Polyadenylate-binding protein 2 (PABP-2) (Poly(A)-binding protein 2) (Nuclear poly(A)-binding protein 1) (Poly(A)-binding protein II) (PABII) (Polyadenylate-binding nuclear protein 1)	PABPN1 PAB2 PABP2	77	32843	5.2	https://www.uniprot.org/uniprot/Q86U42						https://www.uniprot.org/uniprot/Q86U42
63	P07910	HNRPC_HUMAN	Heterogeneous nuclear ribonucleoproteins C1/C2 (hnRNP C1/C2)	HNRNPC HNRPC	76	33707	6.5	https://www.uniprot.org/uniprot/P07910						https://www.uniprot.org/uniprot/P07910
64	O00148	DX39A_HUMAN	ATP-dependent RNA helicase DDX39A (EC 3.6.4.13) (DEAD box protein 39) (Nuclear RNA helicase URH49)	DDX39A DDX39	75	49611	2.3	https://www.uniprot.org/uniprot/O00148						https://www.uniprot.org/uniprot/O00148
65	Q6KB66	K2C80_HUMAN	Keratin, type II cytoskeletal 80 (Cytokeratin-80) (CK-80) (Keratin-80) (K80) (Type-II keratin Kb20)	KRT80 KB20	73	51007	4.4	https://www.uniprot.org/uniprot/Q6KB66						https://www.uniprot.org/uniprot/Q6KB66
66	Q00839	HNRPU_HUMAN	Heterogeneous nuclear ribonucleoprotein U (hnRNP U) (GRIP120) (Nuclear p120 ribonucleoprotein) (Scaffold-attachment factor A) (SAF-A) (p120) (pp120)	HNRNPU C1orf199 HNRPU SAFA U21.1	72	91269	2.2	https://www.uniprot.org/uniprot/Q00839						https://www.uniprot.org/uniprot/Q00839
67	P04075	ALDOA_HUMAN	Fructose-bisphosphate aldolase A (EC 4.1.2.13) (Lung cancer antigen NY-LU-1) (Muscle-type aldolase)	ALDOA ALDA	71	39851	5.2	https://www.uniprot.org/uniprot/P04075						https://www.uniprot.org/uniprot/P04075
68	P30101	PDIA3_HUMAN	Protein disulfide-isomerase A3 (EC 5.3.4.1) (58 kDa glucose-regulated protein) (58 kDa microsomal protein) (p58) (Disulfide isomerase ER-60) (Endoplasmic reticulum resident protein 57) (ER protein 57) (ERp57) (Endoplasmic reticulum resident protein 60) (ER protein 60) (ERp60)	PDIA3 ERP57 ERP60 GRP58	70	57146	4.4	https://www.uniprot.org/uniprot/P30101						https://www.uniprot.org/uniprot/P30101
69	P62263	RS14_HUMAN	40S ribosomal protein S14 (Small ribosomal subunit protein uS11)	RPS14 PRO2640	70	16434	15.9	https://www.uniprot.org/uniprot/P62263						https://www.uniprot.org/uniprot/P62263
70	P50914	RL14_HUMAN	60S ribosomal protein L14 (CAG-ISL 7) (Large ribosomal subunit protein eL14)	RPL14	70	23531	5.6	https://www.uniprot.org/uniprot/P50914						https://www.uniprot.org/uniprot/P50914
71	Q12931	TRAP1_HUMAN	Heat shock protein 75 kDa, mitochondrial (HSP 75) (TNFR-associated protein 1) (Tumor necrosis factor type 1 receptor-associated protein) (TRAP-1)	TRAP1 HSP75	68	80345	2	https://www.uniprot.org/uniprot/Q12931						https://www.uniprot.org/uniprot/Q12931
72	P62269	RS18_HUMAN	40S ribosomal protein S18 (Ke-3) (Ke3) (Small ribosomal subunit protein uS13)	RPS18 D6S218E	65	17708	8.6	https://www.uniprot.org/uniprot/P62269						https://www.uniprot.org/uniprot/P62269
73	P26599	PTBP1_HUMAN	Polypyrimidine tract-binding protein 1 (PTB) (57 kDa RNA-binding protein PPTB-1) (Heterogeneous nuclear ribonucleoprotein I) (hnRNP I)	PTBP1 PTB	65	57357	2.6	https://www.uniprot.org/uniprot/P26599						https://www.uniprot.org/uniprot/P26599
74	P26373	RL13_HUMAN	60S ribosomal protein L13 (Breast basic conserved protein 1) (Large ribosomal subunit protein eL13)	RPL13 BBC1 OK/SW-cl.46	63	24304	8.5	https://www.uniprot.org/uniprot/P26373						https://www.uniprot.org/uniprot/P26373
75	Q5VSP4	LC1L1_HUMAN	Putative lipocalin 1-like protein 1 (Lipocalin 1-like pseudogene 1)	LCN1P1 LCN1L1	63	18078	6.8	https://www.uniprot.org/uniprot/Q5VSP4						https://www.uniprot.org/uniprot/Q5VSP4
76	P20700	LMNB1_HUMAN	Lamin-B1	LMNB1 LMN2 LMNB	62	66653	2.9	https://www.uniprot.org/uniprot/P20700						https://www.uniprot.org/uniprot/P20700
77	Q14694	UBP10_HUMAN	Ubiquitin carboxyl-terminal hydrolase 10 (EC 3.4.19.12) (Deubiquitinating enzyme 10) (Ubiquitin thioesterase 10) (Ubiquitin-specific-processing protease 10)	USP10 KIAA0190	62	87707	1.5	https://www.uniprot.org/uniprot/Q14694						https://www.uniprot.org/uniprot/Q14694
78	P50402	EMD_HUMAN	Emerin	EMD EDMD STA	60	29033	7.1	https://www.uniprot.org/uniprot/P50402						https://www.uniprot.org/uniprot/P50402
79	P19338	NUCL_HUMAN	Nucleolin (Protein C23)	NCL	58	76625	2.3	https://www.uniprot.org/uniprot/P19338						https://www.uniprot.org/uniprot/P19338
80	P62979	RS27A_HUMAN	Ubiquitin-40S ribosomal protein S27a (Ubiquitin carboxyl extension protein 80) [Cleaved into: Ubiquitin; 40S ribosomal protein S27a (Small ribosomal subunit protein eS31)]	RPS27A UBA80 UBCEP1	58	18296	10.3	https://www.uniprot.org/uniprot/P62979						https://www.uniprot.org/uniprot/P62979
81	P62750	RL23A_HUMAN	60S ribosomal protein L23a (Large ribosomal subunit protein uL23)	RPL23A	58	17684	8.3	https://www.uniprot.org/uniprot/P62750						https://www.uniprot.org/uniprot/P62750
82	P00558	PGK1_HUMAN	Phosphoglycerate kinase 1 (EC 2.7.2.3) (Cell migration-inducing gene 10 protein) (Primer recognition protein 2) (PRP 2)	PGK1 PGKA MIG10 OK/SW-cl.110	57	44985	5.8	https://www.uniprot.org/uniprot/P00558						https://www.uniprot.org/uniprot/P00558
83	P08865	RSSA_HUMAN	40S ribosomal protein SA (37 kDa laminin receptor precursor) (37LRP) (37/67 kDa laminin receptor) (LRP/LR) (67 kDa laminin receptor) (67LR) (Colon carcinoma laminin-binding protein) (Laminin receptor 1) (LamR) (Laminin-binding protein precursor p40) (LBP/p40) (Multidrug resistance-associated protein MGr1-Ag) (NEM/1CHD4) (Small ribosomal subunit protein uS2)	RPSA LAMBR LAMR1	55	32947	4.4	https://www.uniprot.org/uniprot/P08865						https://www.uniprot.org/uniprot/P08865
84	P05141	ADT2_HUMAN	ADP/ATP translocase 2 (ADP,ATP carrier protein 2) (ADP,ATP carrier protein, fibroblast isoform) (Adenine nucleotide translocator 2) (ANT 2) (Solute carrier family 25 member 5) [Cleaved into: ADP/ATP translocase 2, N-terminally processed]	SLC25A5 ANT2	54	33059	5.7	https://www.uniprot.org/uniprot/P05141						https://www.uniprot.org/uniprot/P05141
85	Q9BRL6	SRSF8_HUMAN	Serine/arginine-rich splicing factor 8 (Pre-mRNA-splicing factor SRP46) (Splicing factor SRp46) (Splicing factor, arginine/serine-rich 2B)	SRSF8 SFRS2B SRP46	52	32382	2.8	https://www.uniprot.org/uniprot/Q9BRL6						https://www.uniprot.org/uniprot/Q9BRL6
86	P26641	EF1G_HUMAN	Elongation factor 1-gamma (EF-1-gamma) (eEF-1B gamma)	EEF1G EF1G PRO1608	51	50429	3	https://www.uniprot.org/uniprot/P26641						https://www.uniprot.org/uniprot/P26641
87	P04792	HSPB1_HUMAN	Heat shock protein beta-1 (HspB1) (28 kDa heat shock protein) (Estrogen-regulated 24 kDa protein) (Heat shock 27 kDa protein) (HSP 27) (Stress-responsive protein 27) (SRP27)	HSPB1 HSP27 HSP28	51	22826	4.9	https://www.uniprot.org/uniprot/P04792						https://www.uniprot.org/uniprot/P04792
88	P61978	HNRPK_HUMAN	Heterogeneous nuclear ribonucleoprotein K (hnRNP K) (Transformation up-regulated nuclear protein) (TUNP)	HNRNPK HNRPK	50	51230	2.4	https://www.uniprot.org/uniprot/P61978						https://www.uniprot.org/uniprot/P61978
89	P46776	RL27A_HUMAN	60S ribosomal protein L27a (Large ribosomal subunit protein uL15)	RPL27A	49	16665	7.4	https://www.uniprot.org/uniprot/P46776						https://www.uniprot.org/uniprot/P46776
90	P31943	HNRH1_HUMAN	Heterogeneous nuclear ribonucleoprotein H (hnRNP H) [Cleaved into: Heterogeneous nuclear ribonucleoprotein H, N-terminally processed]	HNRNPH1 HNRPH HNRPH1	49	49484	5.1	https://www.uniprot.org/uniprot/P31943						https://www.uniprot.org/uniprot/P31943
91	Q9Y2Z0	SGT1_HUMAN	Protein SGT1 homolog (Protein 40-6-3) (Sgt1) (Suppressor of G2 allele of SKP1 homolog)	SUGT1	47	41284	3.3	https://www.uniprot.org/uniprot/Q9Y2Z0						https://www.uniprot.org/uniprot/Q9Y2Z0
92	Q14444	CAPR1_HUMAN	Caprin-1 (Cell cycle-associated protein 1) (Cytoplasmic activation- and proliferation-associated protein 1) (GPI-anchored membrane protein 1) (GPI-anchored protein p137) (GPI-p137) (p137GPI) (Membrane component chromosome 11 surface marker 1) (RNA granule protein 105)	CAPRIN1 GPIAP1 GPIP137 M11S1 RNG105	47	78489	1.6	https://www.uniprot.org/uniprot/Q14444						https://www.uniprot.org/uniprot/Q14444
93	Q15717	ELAV1_HUMAN	ELAV-like protein 1 (Hu-antigen R) (HuR)	ELAVL1 HUR	46	36240	3.4	https://www.uniprot.org/uniprot/Q15717						https://www.uniprot.org/uniprot/Q15717
94	O60506	HNRPQ_HUMAN	Heterogeneous nuclear ribonucleoprotein Q (hnRNP Q) (Glycine- and tyrosine-rich RNA-binding protein) (GRY-RBP) (NS1-associated protein 1) (Synaptotagmin-binding, cytoplasmic RNA-interacting protein)	SYNCRIP HNRPQ NSAP1	46	69788	2.1	https://www.uniprot.org/uniprot/O60506						https://www.uniprot.org/uniprot/O60506
95	P13929	ENOB_HUMAN	Beta-enolase (EC 4.2.1.11) (2-phospho-D-glycerate hydro-lyase) (Enolase 3) (Muscle-specific enolase) (MSE) (Skeletal muscle enolase)	ENO3	45	47299	3.5	https://www.uniprot.org/uniprot/P13929						https://www.uniprot.org/uniprot/P13929
96	Q01469	FABP5_HUMAN	Fatty acid-binding protein 5 (Epidermal-type fatty acid-binding protein) (E-FABP) (Fatty acid-binding protein, epidermal) (Psoriasis-associated fatty acid-binding protein homolog) (PA-FABP)	FABP5	43	15497	6.7	https://www.uniprot.org/uniprot/Q01469						https://www.uniprot.org/uniprot/Q01469
97	Q14240	IF4A2_HUMAN	Eukaryotic initiation factor 4A-II (eIF-4A-II) (eIF4A-II) (EC 3.6.4.13) (ATP-dependent RNA helicase eIF4A-2)	EIF4A2 DDX2B EIF4F	43	46601	2.5	https://www.uniprot.org/uniprot/Q14240						https://www.uniprot.org/uniprot/Q14240
98	P62249	RS16_HUMAN	40S ribosomal protein S16 (Small ribosomal subunit protein uS9)	RPS16	43	16549	7.5	https://www.uniprot.org/uniprot/P62249						https://www.uniprot.org/uniprot/P62249
99	P15311	EZRI_HUMAN	Ezrin (Cytovillin) (Villin-2) (p81)	EZR VIL2	43	69484	1.7	https://www.uniprot.org/uniprot/P15311						https://www.uniprot.org/uniprot/P15311
100	Q06787	FMR1_HUMAN	Synaptic functional regulator FMR1 (Fragile X mental retardation protein 1) (FMRP) (Protein FMR-1)	FMR1	42	71473	1.3	https://www.uniprot.org/uniprot/Q06787						https://www.uniprot.org/uniprot/Q06787
101	O00571	DDX3X_HUMAN	ATP-dependent RNA helicase DDX3X (EC 3.6.4.13) (DEAD box protein 3, X-chromosomal) (DEAD box, X isoform) (Helicase-like protein 2) (HLP2)	DDX3X DBX DDX3	41	73597	1.8	https://www.uniprot.org/uniprot/O00571						https://www.uniprot.org/uniprot/O00571
102	Q9Y281	COF2_HUMAN	Cofilin-2 (Cofilin, muscle isoform)	CFL2	41	18839	6.6	https://www.uniprot.org/uniprot/Q9Y281						https://www.uniprot.org/uniprot/Q9Y281
103	P25705	ATPA_HUMAN	ATP synthase subunit alpha, mitochondrial (ATP synthase F1 subunit alpha)	ATP5F1A ATP5A ATP5A1 ATP5AL2 ATPM	41	59828	2.9	https://www.uniprot.org/uniprot/P25705						https://www.uniprot.org/uniprot/P25705
104	Q9NZB2	F120A_HUMAN	Constitutive coactivator of PPAR-gamma-like protein 1 (Oxidative stress-associated Src activator) (Protein FAM120A)	FAM120A C9orf10 KIAA0183 OSSA	40	123008	0.8	https://www.uniprot.org/uniprot/Q9NZB2						https://www.uniprot.org/uniprot/Q9NZB2
105	O14950	ML12B_HUMAN	Myosin regulatory light chain 12B (MLC-2A) (MLC-2) (Myosin regulatory light chain 2-B, smooth muscle isoform) (Myosin regulatory light chain 20 kDa) (MLC20) (Myosin regulatory light chain MRLC2) (SHUJUN-1)	MYL12B MRLC2 MYLC2B	40	19824	5.8	https://www.uniprot.org/uniprot/O14950						https://www.uniprot.org/uniprot/O14950
106	Q8WWM7	ATX2L_HUMAN	Ataxin-2-like protein (Ataxin-2 domain protein) (Ataxin-2-related protein)	ATXN2L A2D A2LG A2LP A2RP	40	113589	0.8	https://www.uniprot.org/uniprot/Q8WWM7						https://www.uniprot.org/uniprot/Q8WWM7
107	A0A0J9YX35	HV64D_HUMAN	Immunoglobulin heavy variable 3-64D	IGHV3-64D	39	12985	9.4	https://www.uniprot.org/uniprot/A0A0J9YX35						https://www.uniprot.org/uniprot/A0A0J9YX35
108	P35637	FUS_HUMAN	RNA-binding protein FUS (75 kDa DNA-pairing protein) (Oncogene FUS) (Oncogene TLS) (POMp75) (Translocated in liposarcoma protein)	FUS TLS	39	53622	2.7	https://www.uniprot.org/uniprot/P35637						https://www.uniprot.org/uniprot/P35637
109	P12814	ACTN1_HUMAN	Alpha-actinin-1 (Alpha-actinin cytoskeletal isoform) (F-actin cross-linking protein) (Non-muscle alpha-actinin-1)	ACTN1	39	103563	1.3	https://www.uniprot.org/uniprot/P12814						https://www.uniprot.org/uniprot/P12814
110	P02042	HBD_HUMAN	Hemoglobin subunit delta (Delta-globin) (Hemoglobin delta chain)	HBD	38	16159	6.8	https://www.uniprot.org/uniprot/P02042						https://www.uniprot.org/uniprot/P02042
111	P62277	RS13_HUMAN	40S ribosomal protein S13 (Small ribosomal subunit protein uS15)	RPS13	38	17212	4.6	https://www.uniprot.org/uniprot/P62277						https://www.uniprot.org/uniprot/P62277
112	P83731	RL24_HUMAN	60S ribosomal protein L24 (60S ribosomal protein L30) (Large ribosomal subunit protein eL24)	RPL24	38	17882	5.7	https://www.uniprot.org/uniprot/P83731						https://www.uniprot.org/uniprot/P83731
113	A0A0B4J1X5	HV374_HUMAN	Immunoglobulin heavy variable 3-74	IGHV3-74	37	13002	9.4	https://www.uniprot.org/uniprot/A0A0B4J1X5						https://www.uniprot.org/uniprot/A0A0B4J1X5
114	P11413	G6PD_HUMAN	Glucose-6-phosphate 1-dehydrogenase (G6PD) (EC 1.1.1.49)	G6PD	36	59675	1.6	https://www.uniprot.org/uniprot/P11413						https://www.uniprot.org/uniprot/P11413
115	P06312	KV401_HUMAN	Immunoglobulin kappa variable 4-1 (Ig kappa chain V-IV region B17) (Ig kappa chain V-IV region JI) (Ig kappa chain V-IV region Len) (Ig kappa chain V-IV region STH)	IGKV4-1	36	13486	7.4	https://www.uniprot.org/uniprot/P06312						https://www.uniprot.org/uniprot/P06312
116	O43150	ASAP2_HUMAN	Arf-GAP with SH3 domain, ANK repeat and PH domain-containing protein 2 (Development and differentiation-enhancing factor 2) (Paxillin-associated protein with ARF GAP activity 3) (PAG3) (Pyk2 C-terminus-associated protein) (PAP)	ASAP2 DDEF2 KIAA0400	36	112835	0.8	https://www.uniprot.org/uniprot/O43150						https://www.uniprot.org/uniprot/O43150
117	P62753	RS6_HUMAN	40S ribosomal protein S6 (Phosphoprotein NP33) (Small ribosomal subunit protein eS6)	RPS6 OK/SW-cl.2	36	28834	3.2	https://www.uniprot.org/uniprot/P62753						https://www.uniprot.org/uniprot/P62753
118	A0A0A0MS14	HV145_HUMAN	Immunoglobulin heavy variable 1-45	IGHV1-45	34	13614	9.4	https://www.uniprot.org/uniprot/A0A0A0MS14						https://www.uniprot.org/uniprot/A0A0A0MS14
119	P13639	EF2_HUMAN	Elongation factor 2 (EF-2)	EEF2 EF2	34	96246	1.3	https://www.uniprot.org/uniprot/P13639						https://www.uniprot.org/uniprot/P13639
120	P62280	RS11_HUMAN	40S ribosomal protein S11 (Small ribosomal subunit protein uS17)	RPS11	33	18590	4.4	https://www.uniprot.org/uniprot/P62280						https://www.uniprot.org/uniprot/P62280
121	Q9NQH7	XPP3_HUMAN	Xaa-Pro aminopeptidase 3 (X-Pro aminopeptidase 3) (EC 3.4.11.9) (Aminopeptidase P3) (APP3)	XPNPEP3	33	57624	1.4	https://www.uniprot.org/uniprot/Q9NQH7						https://www.uniprot.org/uniprot/Q9NQH7
122	Q07955	SRSF1_HUMAN	Serine/arginine-rich splicing factor 1 (Alternative-splicing factor 1) (ASF-1) (Splicing factor, arginine/serine-rich 1) (pre-mRNA-splicing factor SF2, P33 subunit)	SRSF1 ASF SF2 SF2P33 SFRS1 OK/SW-cl.3	32	27842	4	https://www.uniprot.org/uniprot/Q07955						https://www.uniprot.org/uniprot/Q07955
123	O43175	SERA_HUMAN	D-3-phosphoglycerate dehydrogenase (3-PGDH) (EC 1.1.1.95) (2-oxoglutarate reductase) (EC 1.1.1.399) (Malate dehydrogenase) (EC 1.1.1.37)	PHGDH PGDH3	32	57356	1.5	https://www.uniprot.org/uniprot/O43175						https://www.uniprot.org/uniprot/O43175
124	P62424	RL7A_HUMAN	60S ribosomal protein L7a (Large ribosomal subunit protein eL8) (PLA-X polypeptide) (Surfeit locus protein 3)	RPL7A SURF-3 SURF3	32	30148	3.4	https://www.uniprot.org/uniprot/P62424						https://www.uniprot.org/uniprot/P62424
125	P0C0S5	H2AZ_HUMAN	Histone H2A.Z (H2A/z)	H2AFZ H2AZ	32	13545	7	https://www.uniprot.org/uniprot/P0C0S5						https://www.uniprot.org/uniprot/P0C0S5
126	Q8NBJ5	GT251_HUMAN	Procollagen galactosyltransferase 1 (EC 2.4.1.50) (Collagen beta(1-O)galactosyltransferase 1) (ColGalT 1) (Glycosyltransferase 25 family member 1) (Hydroxylysine galactosyltransferase 1)	COLGALT1 GLT25D1 PSEC0241	32	71933	1.3	https://www.uniprot.org/uniprot/Q8NBJ5						https://www.uniprot.org/uniprot/Q8NBJ5
127	P62913	RL11_HUMAN	60S ribosomal protein L11 (CLL-associated antigen KW-12) (Large ribosomal subunit protein uL5)	RPL11	32	20468	7.9	https://www.uniprot.org/uniprot/P62913						https://www.uniprot.org/uniprot/P62913
128	Q08211	DHX9_HUMAN	ATP-dependent RNA helicase A (EC 3.6.4.13) (DEAH box protein 9) (DExH-box helicase 9) (Leukophysin) (LKP) (Nuclear DNA helicase II) (NDH II) (RNA helicase A)	DHX9 DDX9 LKP NDH2	32	142181	0.6	https://www.uniprot.org/uniprot/Q08211						https://www.uniprot.org/uniprot/Q08211
129	P60866	RS20_HUMAN	40S ribosomal protein S20 (Small ribosomal subunit protein uS10)	RPS20	31	13478	5.9	https://www.uniprot.org/uniprot/P60866						https://www.uniprot.org/uniprot/P60866
130	P78371	TCPB_HUMAN	T-complex protein 1 subunit beta (TCP-1-beta) (CCT-beta)	CCT2 99D8.1 CCTB	31	57794	2.2	https://www.uniprot.org/uniprot/P78371						https://www.uniprot.org/uniprot/P78371
131	P09874	PARP1_HUMAN	Poly [ADP-ribose] polymerase 1 (PARP-1) (EC 2.4.2.30) (ADP-ribosyltransferase diphtheria toxin-like 1) (ARTD1) (DNA ADP-ribosyltransferase PARP1) (EC 2.4.2.-) (NAD(+) ADP-ribosyltransferase 1) (ADPRT 1) (Poly[ADP-ribose] synthase 1) (Protein poly-ADP-ribosyltransferase PARP1) (EC 2.4.2.-)	PARP1 ADPRT PPOL	30	113811	1	https://www.uniprot.org/uniprot/P09874						https://www.uniprot.org/uniprot/P09874
132	P39019	RS19_HUMAN	40S ribosomal protein S19 (Small ribosomal subunit protein eS19)	RPS19	30	16051	6.2	https://www.uniprot.org/uniprot/P39019						https://www.uniprot.org/uniprot/P39019
133	A0A0C4DH55	KVD07_HUMAN	Immunoglobulin kappa variable 3D-7	IGKV3D-7	28	13254	7.6	https://www.uniprot.org/uniprot/A0A0C4DH55						https://www.uniprot.org/uniprot/A0A0C4DH55
134	A0A0B4J1U7	HV601_HUMAN	Immunoglobulin heavy variable 6-1	IGHV6-1	27	13587	5.8	https://www.uniprot.org/uniprot/A0A0B4J1U7						https://www.uniprot.org/uniprot/A0A0B4J1U7
135	Q9NRL2	BAZ1A_HUMAN	Bromodomain adjacent to zinc finger domain protein 1A (ATP-dependent chromatin-remodeling protein) (ATP-utilizing chromatin assembly and remodeling factor 1) (hACF1) (CHRAC subunit ACF1) (Williams syndrome transcription factor-related chromatin-remodeling factor 180) (WCRF180) (hWALp1)	BAZ1A ACF1 WCRF180 HSPC317	27	180246	0.5	https://www.uniprot.org/uniprot/Q9NRL2						https://www.uniprot.org/uniprot/Q9NRL2
136	Q2WGJ9	FR1L6_HUMAN	Fer-1-like protein 6	FER1L6 C8orfK23	26	210431	0.5	https://www.uniprot.org/uniprot/Q2WGJ9						https://www.uniprot.org/uniprot/Q2WGJ9
137	A0A0G2JMD5	PRA33_HUMAN	PRAME family member 33	PRAMEF33	26	55911	1.5	https://www.uniprot.org/uniprot/A0A0G2JMD5						https://www.uniprot.org/uniprot/A0A0G2JMD5
138	Q9BZE1	RM37_HUMAN	39S ribosomal protein L37, mitochondrial (L37mt) (MRP-L37) (39S ribosomal protein L2, mitochondrial) (L2mt) (MRP-L2) (Mitochondrial large ribosomal subunit protein mL37)	MRPL37 MRPL2 RPML2 HSPC235	26	48600	1.7	https://www.uniprot.org/uniprot/Q9BZE1						https://www.uniprot.org/uniprot/Q9BZE1
139	O14681	EI24_HUMAN	Etoposide-induced protein 2.4 homolog (p53-induced gene 8 protein)	EI24 PIG8	26	39225	2.6	https://www.uniprot.org/uniprot/O14681						https://www.uniprot.org/uniprot/O14681
140	P04083	ANXA1_HUMAN	Annexin A1 (Annexin I) (Annexin-1) (Calpactin II) (Calpactin-2) (Chromobindin-9) (Lipocortin I) (Phospholipase A2 inhibitory protein) (p35)	ANXA1 ANX1 LPC1	26	38918	4	https://www.uniprot.org/uniprot/P04083						https://www.uniprot.org/uniprot/P04083
141	P62906	RL10A_HUMAN	60S ribosomal protein L10a (CSA-19) (Large ribosomal subunit protein uL1) (Neural precursor cell expressed developmentally down-regulated protein 6) (NEDD-6)	RPL10A NEDD6	26	24987	3.7	https://www.uniprot.org/uniprot/P62906						https://www.uniprot.org/uniprot/P62906
142	P29401	TKT_HUMAN	Transketolase (TK) (EC 2.2.1.1)	TKT	26	68519	1.9	https://www.uniprot.org/uniprot/P29401						https://www.uniprot.org/uniprot/P29401
143	P42167	LAP2B_HUMAN	Lamina-associated polypeptide 2, isoforms beta/gamma (Thymopoietin, isoforms beta/gamma) (TP beta/gamma) (Thymopoietin-related peptide isoforms beta/gamma) (TPRP isoforms beta/gamma) [Cleaved into: Thymopoietin (TP) (Splenin); Thymopentin (TP5)]	TMPO LAP2	26	50696	2	https://www.uniprot.org/uniprot/P42167						https://www.uniprot.org/uniprot/P42167
144	Q9UJV9	DDX41_HUMAN	Probable ATP-dependent RNA helicase DDX41 (EC 3.6.4.13) (DEAD box protein 41) (DEAD box protein abstrakt homolog)	DDX41 ABS	26	70477	1.4	https://www.uniprot.org/uniprot/Q9UJV9						https://www.uniprot.org/uniprot/Q9UJV9
145	Q92896	GSLG1_HUMAN	Golgi apparatus protein 1 (CFR-1) (Cysteine-rich fibroblast growth factor receptor) (E-selectin ligand 1) (ESL-1) (Golgi sialoglycoprotein MG-160)	GLG1 CFR1 ESL1 MG160	25	138341	0.7	https://www.uniprot.org/uniprot/Q92896						https://www.uniprot.org/uniprot/Q92896
146	Q04917	1433F_HUMAN	14-3-3 protein eta (Protein AS1)	YWHAH YWHA1	24	28372	3.3	https://www.uniprot.org/uniprot/Q04917						https://www.uniprot.org/uniprot/Q04917
147	P31948	STIP1_HUMAN	Stress-induced-phosphoprotein 1 (STI1) (Hsc70/Hsp90-organizing protein) (Hop) (Renal carcinoma antigen NY-REN-11) (Transformation-sensitive protein IEF SSP 3521)	STIP1	24	63227	2.4	https://www.uniprot.org/uniprot/P31948						https://www.uniprot.org/uniprot/P31948
148	A0A0J9YWL9	TX13C_HUMAN	Putative testis-expressed protein 13C	TEX13C	24	110419	0.7	https://www.uniprot.org/uniprot/A0A0J9YWL9						https://www.uniprot.org/uniprot/A0A0J9YWL9
149	P07195	LDHB_HUMAN	L-lactate dehydrogenase B chain (LDH-B) (EC 1.1.1.27) (LDH heart subunit) (LDH-H) (Renal carcinoma antigen NY-REN-46)	LDHB	24	36900	2.7	https://www.uniprot.org/uniprot/P07195						https://www.uniprot.org/uniprot/P07195
150	P84103	SRSF3_HUMAN	Serine/arginine-rich splicing factor 3 (Pre-mRNA-splicing factor SRP20) (Splicing factor, arginine/serine-rich 3)	SRSF3 SFRS3 SRP20	24	19546	5.5	https://www.uniprot.org/uniprot/P84103						https://www.uniprot.org/uniprot/P84103
151	P15924	DESP_HUMAN	Desmoplakin (DP) (250/210 kDa paraneoplastic pemphigus antigen)	DSP	23	334021	0.2	https://www.uniprot.org/uniprot/P15924						https://www.uniprot.org/uniprot/P15924
152	Q99943	PLCA_HUMAN	1-acyl-sn-glycerol-3-phosphate acyltransferase alpha (EC 2.3.1.51) (1-acylglycerol-3-phosphate O-acyltransferase 1) (1-AGP acyltransferase 1) (1-AGPAT 1) (Lysophosphatidic acid acyltransferase alpha) (LPAAT-alpha) (Protein G15)	AGPAT1 G15	23	32038	3.5	https://www.uniprot.org/uniprot/Q99943						https://www.uniprot.org/uniprot/Q99943
153	Q6NSJ0	MYORG_HUMAN	Myogenesis-regulating glycosidase (EC 3.2.1.-) (Uncharacterized family 31 glucosidase KIAA1161)	MYORG KIAA1161	23	81434	1	https://www.uniprot.org/uniprot/Q6NSJ0						https://www.uniprot.org/uniprot/Q6NSJ0
154	Q8WWZ7	ABCA5_HUMAN	ATP-binding cassette sub-family A member 5	ABCA5 KIAA1888	23	187869	0.4	https://www.uniprot.org/uniprot/Q8WWZ7						https://www.uniprot.org/uniprot/Q8WWZ7
155	Q07020	RL18_HUMAN	60S ribosomal protein L18 (Large ribosomal subunit protein eL18)	RPL18	23	21735	6.9	https://www.uniprot.org/uniprot/Q07020						https://www.uniprot.org/uniprot/Q07020
156	Q9NRL3	STRN4_HUMAN	Striatin-4 (Zinedin)	STRN4 ZIN	22	81287	1.2	https://www.uniprot.org/uniprot/Q9NRL3						https://www.uniprot.org/uniprot/Q9NRL3
157	P36957	ODO2_HUMAN	Dihydrolipoyllysine-residue succinyltransferase component of 2-oxoglutarate dehydrogenase complex, mitochondrial (EC 2.3.1.61) (2-oxoglutarate dehydrogenase complex component E2) (OGDC-E2) (Dihydrolipoamide succinyltransferase component of 2-oxoglutarate dehydrogenase complex) (E2K)	DLST DLTS	22	49067	1.8	https://www.uniprot.org/uniprot/P36957						https://www.uniprot.org/uniprot/P36957
158	Q9C035	TRIM5_HUMAN	Tripartite motif-containing protein 5 (EC 2.3.2.27) (RING finger protein 88) (RING-type E3 ubiquitin transferase TRIM5)	TRIM5 RNF88	22	57500	1.4	https://www.uniprot.org/uniprot/Q9C035						https://www.uniprot.org/uniprot/Q9C035
159	Q9Y6A5	TACC3_HUMAN	Transforming acidic coiled-coil-containing protein 3 (ERIC-1)	TACC3 ERIC1	22	91159	1	https://www.uniprot.org/uniprot/Q9Y6A5						https://www.uniprot.org/uniprot/Q9Y6A5
160	P81605	DCD_HUMAN	Dermcidin (EC 3.4.-.-) (Preproteolysin) [Cleaved into: Survival-promoting peptide; DCD-1]	DCD AIDD DSEP	22	11391	10	https://www.uniprot.org/uniprot/P81605						https://www.uniprot.org/uniprot/P81605
161	O75122	CLAP2_HUMAN	CLIP-associating protein 2 (Cytoplasmic linker-associated protein 2) (Protein Orbit homolog 2) (hOrbit2)	CLASP2 KIAA0627	22	141844	0.6	https://www.uniprot.org/uniprot/O75122						https://www.uniprot.org/uniprot/O75122
162	Q9GZY6	NTAL_HUMAN	Linker for activation of T-cells family member 2 (Linker for activation of B-cells) (Membrane-associated adapter molecule) (Non-T-cell activation linker) (Williams-Beuren syndrome chromosomal region 15 protein) (Williams-Beuren syndrome chromosomal region 5 protein)	LAT2 LAB NTAL WBS15 WBSCR15 WBSCR5 HSPC046	22	26819	3.3	https://www.uniprot.org/uniprot/Q9GZY6						https://www.uniprot.org/uniprot/Q9GZY6
163	P0DOX8	IGL1_HUMAN	Immunoglobulin lambda-1 light chain (Immunoglobulin lambda-1 light chain MCG)		22	23101	3.7	https://www.uniprot.org/uniprot/P0DOX8						https://www.uniprot.org/uniprot/P0DOX8
164	Q01082	SPTB2_HUMAN	Spectrin beta chain, non-erythrocytic 1 (Beta-II spectrin) (Fodrin beta chain) (Spectrin, non-erythroid beta chain 1)	SPTBN1 SPTB2	21	275237	0.3	https://www.uniprot.org/uniprot/Q01082						https://www.uniprot.org/uniprot/Q01082
165	Q03989	ARI5A_HUMAN	AT-rich interactive domain-containing protein 5A (ARID domain-containing protein 5A) (Modulator recognition factor 1) (MRF-1)	ARID5A MRF1	21	64718	1.9	https://www.uniprot.org/uniprot/Q03989						https://www.uniprot.org/uniprot/Q03989
166	P30050	RL12_HUMAN	60S ribosomal protein L12 (Large ribosomal subunit protein uL11)	RPL12	21	17979	5.5	https://www.uniprot.org/uniprot/P30050						https://www.uniprot.org/uniprot/P30050

## Sheet: OE_peptides
prot_hit_num	prot_acc	prot_desc	prot_score	prot_mass	prot_matches	prot_matches_sig	prot_sequences	prot_sequences_sig	prot_cover	pep_query	pep_rank	pep_isbold	pep_isunique	pep_exp_mz	pep_exp_mr	pep_exp_z	pep_calc_mr	pep_delta	pep_start	pep_end	pep_miss	pep_score	pep_expect	pep_res_before	pep_seq	pep_res_after	pep_var_mod	pep_var_mod_pos	pep_scan_title
1	sp|P54578|UBP14_HUMAN	Ubiquitin carboxyl-terminal hydrolase 14 OS=Homo sapiens OX=9606 GN=USP14 PE=1 SV=3	1763	56489	65	64	32	32	65	130	1	1	1	415.23	828.446	2	828.445	0.0005	301	307	0	28.02	0.015	K	QSPTLQR	N			CC15.5139.5139.2.dta
1	sp|P54578|UBP14_HUMAN	Ubiquitin carboxyl-terminal hydrolase 14 OS=Homo sapiens OX=9606 GN=USP14 PE=1 SV=3	1763	56489	65	64	32	32	65	131	1	1	1	415.23	828.446	2	828.445	0.0005	301	307	0	22.01	0.058	K	QSPTLQR	N			CC15.5020.5020.2.dta
1	sp|P54578|UBP14_HUMAN	Ubiquitin carboxyl-terminal hydrolase 14 OS=Homo sapiens OX=9606 GN=USP14 PE=1 SV=3	1763	56489	65	64	32	32	65	180	1	1	1	421.244	840.473	2	840.475	-0.0012	285	291	0	22.62	0.05	K	YLFTGLK	L			CC15.8022.8022.2.dta
1	sp|P54578|UBP14_HUMAN	Ubiquitin carboxyl-terminal hydrolase 14 OS=Homo sapiens OX=9606 GN=USP14 PE=1 SV=3	1763	56489	65	64	32	32	65	181	1	1	1	421.245	840.475	2	840.475	0.0001	285	291	0	22.54	0.05	K	YLFTGLK	L			CC15.8202.8202.2.dta
1	sp|P54578|UBP14_HUMAN	Ubiquitin carboxyl-terminal hydrolase 14 OS=Homo sapiens OX=9606 GN=USP14 PE=1 SV=3	1763	56489	65	64	32	32	65	309	1	1	1	430.74	859.465	2	859.465	-0.0005	294	300	0	24.85	0.049	R	LQEEITK	Q			CC15.5373.5373.2.dta
1	sp|P54578|UBP14_HUMAN	Ubiquitin carboxyl-terminal hydrolase 14 OS=Homo sapiens OX=9606 GN=USP14 PE=1 SV=3	1763	56489	65	64	32	32	65	1538	1	1	1	550.322	1098.63	2	1098.63	0.0018	125	134	1	30.89	0.0094	R	SVPELKDALK	R			CC15.6300.6300.2.dta
1	sp|P54578|UBP14_HUMAN	Ubiquitin carboxyl-terminal hydrolase 14 OS=Homo sapiens OX=9606 GN=USP14 PE=1 SV=3	1763	56489	65	64	32	32	65	1539	1	1	1	550.322	1098.63	2	1098.63	0.0018	125	134	1	26.43	0.026	R	SVPELKDALK	R			CC15.6445.6445.2.dta
1	sp|P54578|UBP14_HUMAN	Ubiquitin carboxyl-terminal hydrolase 14 OS=Homo sapiens OX=9606 GN=USP14 PE=1 SV=3	1763	56489	65	64	32	32	65	1637	1	1	1	555.835	1109.66	2	1109.66	-0.0034	285	293	1	36.36	0.00083	K	YLFTGLKLR	L			CC15.8297.8297.2.dta
1	sp|P54578|UBP14_HUMAN	Ubiquitin carboxyl-terminal hydrolase 14 OS=Homo sapiens OX=9606 GN=USP14 PE=1 SV=3	1763	56489	65	64	32	32	65	1639	1	1	1	555.838	1109.66	2	1109.66	0.0009	285	293	1	45.15	9.5e-05	K	YLFTGLKLR	L			CC15.8482.8482.2.dta
1	sp|P54578|UBP14_HUMAN	Ubiquitin carboxyl-terminal hydrolase 14 OS=Homo sapiens OX=9606 GN=USP14 PE=1 SV=3	1763	56489	65	64	32	32	65	1727	1	1	1	565.332	1128.65	2	1128.65	-0.001	292	300	1	23.81	0.042	K	LRLQEEITK	Q			CC15.5710.5710.2.dta
1	sp|P54578|UBP14_HUMAN	Ubiquitin carboxyl-terminal hydrolase 14 OS=Homo sapiens OX=9606 GN=USP14 PE=1 SV=3	1763	56489	65	64	32	32	65	2388	1	1	1	628.369	1254.72	2	1254.73	-0.0063	125	135	2	28.38	0.011	R	SVPELKDALKR	Y			CC15.5665.5665.2.dta
1	sp|P54578|UBP14_HUMAN	Ubiquitin carboxyl-terminal hydrolase 14 OS=Homo sapiens OX=9606 GN=USP14 PE=1 SV=3	1763	56489	65	64	32	32	65	2389	1	1	1	628.371	1254.73	2	1254.73	-0.001	125	135	2	46.01	0.00019	R	SVPELKDALKR	Y			CC15.5829.5829.2.dta
1	sp|P54578|UBP14_HUMAN	Ubiquitin carboxyl-terminal hydrolase 14 OS=Homo sapiens OX=9606 GN=USP14 PE=1 SV=3	1763	56489	65	64	32	32	65	2390	1	1	1	419.25	1254.73	3	1254.73	-0.0002	125	135	2	24.74	0.026	R	SVPELKDALKR	Y			CC15.6074.6074.3.dta
1	sp|P54578|UBP14_HUMAN	Ubiquitin carboxyl-terminal hydrolase 14 OS=Homo sapiens OX=9606 GN=USP14 PE=1 SV=3	1763	56489	65	64	32	32	65	2391	1	1	1	628.372	1254.73	2	1254.73	-0.0002	125	135	2	40.68	0.00066	R	SVPELKDALKR	Y			CC15.6003.6003.2.dta
1	sp|P54578|UBP14_HUMAN	Ubiquitin carboxyl-terminal hydrolase 14 OS=Homo sapiens OX=9606 GN=USP14 PE=1 SV=3	1763	56489	65	64	32	32	65	2392	1	1	1	419.25	1254.73	3	1254.73	0	125	135	2	43.57	0.00034	R	SVPELKDALKR	Y			CC15.5907.5907.3.dta
1	sp|P54578|UBP14_HUMAN	Ubiquitin carboxyl-terminal hydrolase 14 OS=Homo sapiens OX=9606 GN=USP14 PE=1 SV=3	1763	56489	65	64	32	32	65	2393	1	1	1	419.252	1254.74	3	1254.73	0.006	125	135	2	25.25	0.019	R	SVPELKDALKR	Y			CC15.5672.5672.3.dta
1	sp|P54578|UBP14_HUMAN	Ubiquitin carboxyl-terminal hydrolase 14 OS=Homo sapiens OX=9606 GN=USP14 PE=1 SV=3	1763	56489	65	64	32	32	65	2700	1	1	1	652.873	1303.73	2	1303.73	-0.0009	320	330	0	49.83	8.1e-05	R	LPAYLTIQMVR	F			CC15.10538.10538.2.dta
1	sp|P54578|UBP14_HUMAN	Ubiquitin carboxyl-terminal hydrolase 14 OS=Homo sapiens OX=9606 GN=USP14 PE=1 SV=3	1763	56489	65	64	32	32	65	2701	1	1	1	652.873	1303.73	2	1303.73	-0.0002	320	330	0	47.63	0.00013	R	LPAYLTIQMVR	F			CC15.10370.10370.2.dta
1	sp|P54578|UBP14_HUMAN	Ubiquitin carboxyl-terminal hydrolase 14 OS=Homo sapiens OX=9606 GN=USP14 PE=1 SV=3	1763	56489	65	64	32	32	65	2808	1	1	1	660.87	1319.73	2	1319.73	-0.0011	320	330	0	43.94	0.0004	R	LPAYLTIQMVR	F	Oxidation (M)	0.00000000200.0	CC15.9077.9077.2.dta
1	sp|P54578|UBP14_HUMAN	Ubiquitin carboxyl-terminal hydrolase 14 OS=Homo sapiens OX=9606 GN=USP14 PE=1 SV=3	1763	56489	65	64	32	32	65	2810	1	1	1	660.871	1319.73	2	1319.73	0.0011	320	330	0	36.06	0.0022	R	LPAYLTIQMVR	F	Oxidation (M)	0.00000000200.0	CC15.9249.9249.2.dta
1	sp|P54578|UBP14_HUMAN	Ubiquitin carboxyl-terminal hydrolase 14 OS=Homo sapiens OX=9606 GN=USP14 PE=1 SV=3	1763	56489	65	64	32	32	65	2822	1	1	1	662.319	1322.62	2	1322.63	-0.0026	430	441	0	52.11	5.6e-05	R	SSSSGHYVSWVK	R			CC15.5771.5771.2.dta
1	sp|P54578|UBP14_HUMAN	Ubiquitin carboxyl-terminal hydrolase 14 OS=Homo sapiens OX=9606 GN=USP14 PE=1 SV=3	1763	56489	65	64	32	32	65	2825	1	1	1	662.32	1322.63	2	1322.63	0.0003	430	441	0	24.46	0.033	R	SSSSGHYVSWVK	R			CC15.5616.5616.2.dta
1	sp|P54578|UBP14_HUMAN	Ubiquitin carboxyl-terminal hydrolase 14 OS=Homo sapiens OX=9606 GN=USP14 PE=1 SV=3	1763	56489	65	64	32	32	65	2884	1	1	1	669.804	1337.59	2	1337.59	-0.0016	225	238	0	74.5	1.5e-07	K	ETDSSSASAATPSK	K			CC15.4929.4929.2.dta
1	sp|P54578|UBP14_HUMAN	Ubiquitin carboxyl-terminal hydrolase 14 OS=Homo sapiens OX=9606 GN=USP14 PE=1 SV=3	1763	56489	65	64	32	32	65	2890	1	1	1	670.779	1339.54	2	1339.54	-0.0023	257	267	0	70.02	1.4e-07	K	CTESEEEEVTK	G			CC15.5251.5251.2.dta
1	sp|P54578|UBP14_HUMAN	Ubiquitin carboxyl-terminal hydrolase 14 OS=Homo sapiens OX=9606 GN=USP14 PE=1 SV=3	1763	56489	65	64	32	32	65	2891	1	1	1	670.779	1339.54	2	1339.54	-0.0019	257	267	0	24.77	0.0048	K	CTESEEEEVTK	G			CC15.5397.5397.2.dta
1	sp|P54578|UBP14_HUMAN	Ubiquitin carboxyl-terminal hydrolase 14 OS=Homo sapiens OX=9606 GN=USP14 PE=1 SV=3	1763	56489	65	64	32	32	65	3099	1	1	1	686.387	1370.76	2	1370.77	-0.0078	31	43	0	43.56	0.0005	K	AQLFALTGVQPAR	Q			CC15.9847.9847.2.dta
1	sp|P54578|UBP14_HUMAN	Ubiquitin carboxyl-terminal hydrolase 14 OS=Homo sapiens OX=9606 GN=USP14 PE=1 SV=3	1763	56489	65	64	32	32	65	3100	1	1	1	686.39	1370.77	2	1370.77	-0.0006	31	43	0	79.71	1.1e-07	K	AQLFALTGVQPAR	Q			CC15.9453.9453.2.dta
1	sp|P54578|UBP14_HUMAN	Ubiquitin carboxyl-terminal hydrolase 14 OS=Homo sapiens OX=9606 GN=USP14 PE=1 SV=3	1763	56489	65	64	32	32	65	3101	1	1	1	457.93	1370.77	3	1370.77	-0.0001	31	43	0	31.47	0.0071	K	AQLFALTGVQPAR	Q			CC15.9448.9448.3.dta
1	sp|P54578|UBP14_HUMAN	Ubiquitin carboxyl-terminal hydrolase 14 OS=Homo sapiens OX=9606 GN=USP14 PE=1 SV=3	1763	56489	65	64	32	32	65	3102	1	1	1	686.391	1370.77	2	1370.77	0.0007	31	43	0	79.53	1.1e-07	K	AQLFALTGVQPAR	Q			CC15.9627.9627.2.dta
1	sp|P54578|UBP14_HUMAN	Ubiquitin carboxyl-terminal hydrolase 14 OS=Homo sapiens OX=9606 GN=USP14 PE=1 SV=3	1763	56489	65	64	32	32	65	3327	1	1	1	709.85	1417.69	2	1417.68	0.0017	50	62	1	62.72	5.3e-06	K	GGTLKDDDWGNIK	I			CC15.6173.6173.2.dta
1	sp|P54578|UBP14_HUMAN	Ubiquitin carboxyl-terminal hydrolase 14 OS=Homo sapiens OX=9606 GN=USP14 PE=1 SV=3	1763	56489	65	64	32	32	65	3684	1	1	1	493.916	1478.73	3	1478.73	-0.0002	430	442	1	30.44	0.011	R	SSSSGHYVSWVKR	K			CC15.5323.5323.3.dta
1	sp|P54578|UBP14_HUMAN	Ubiquitin carboxyl-terminal hydrolase 14 OS=Homo sapiens OX=9606 GN=USP14 PE=1 SV=3	1763	56489	65	64	32	32	65	3685	1	1	1	740.371	1478.73	2	1478.73	0.0002	430	442	1	68.84	1.6e-06	R	SSSSGHYVSWVKR	K			CC15.5349.5349.2.dta
1	sp|P54578|UBP14_HUMAN	Ubiquitin carboxyl-terminal hydrolase 14 OS=Homo sapiens OX=9606 GN=USP14 PE=1 SV=3	1763	56489	65	64	32	32	65	3686	1	1	1	493.917	1478.73	3	1478.73	0.0013	430	442	1	28.54	0.017	R	SSSSGHYVSWVKR	K			CC15.5501.5501.3.dta
1	sp|P54578|UBP14_HUMAN	Ubiquitin carboxyl-terminal hydrolase 14 OS=Homo sapiens OX=9606 GN=USP14 PE=1 SV=3	1763	56489	65	64	32	32	65	3759	1	1	1	497.26	1488.76	3	1488.76	-0.0019	331	342	2	35.69	0.0035	R	FFYKEKESVNAK	V			CC15.5334.5334.3.dta
1	sp|P54578|UBP14_HUMAN	Ubiquitin carboxyl-terminal hydrolase 14 OS=Homo sapiens OX=9606 GN=USP14 PE=1 SV=3	1763	56489	65	64	32	32	65	4763	1	1	1	828.403	1654.79	2	1654.8	-0.0062	142	157	0	36.04	0.0022	R	ASGEMASAQYITAALR	D	Oxidation (M)	0.0000200000000000.0	CC15.8579.8579.2.dta
1	sp|P54578|UBP14_HUMAN	Ubiquitin carboxyl-terminal hydrolase 14 OS=Homo sapiens OX=9606 GN=USP14 PE=1 SV=3	1763	56489	65	64	32	32	65	4777	1	1	1	553.961	1658.86	3	1658.86	-0.0004	50	64	2	31.29	0.0088	K	GGTLKDDDWGNIKIK	N			CC15.6807.6807.3.dta
1	sp|P54578|UBP14_HUMAN	Ubiquitin carboxyl-terminal hydrolase 14 OS=Homo sapiens OX=9606 GN=USP14 PE=1 SV=3	1763	56489	65	64	32	32	65	4778	1	1	1	553.962	1658.86	3	1658.86	0.0004	50	64	2	24.23	0.043	K	GGTLKDDDWGNIKIK	N			CC15.6636.6636.3.dta
1	sp|P54578|UBP14_HUMAN	Ubiquitin carboxyl-terminal hydrolase 14 OS=Homo sapiens OX=9606 GN=USP14 PE=1 SV=3	1763	56489	65	64	32	32	65	4780	1	1	1	830.44	1658.87	2	1658.86	0.0029	50	64	2	43.73	0.00045	K	GGTLKDDDWGNIKIK	N			CC15.6611.6611.2.dta
1	sp|P54578|UBP14_HUMAN	Ubiquitin carboxyl-terminal hydrolase 14 OS=Homo sapiens OX=9606 GN=USP14 PE=1 SV=3	1763	56489	65	64	32	32	65	4789	1	1	1	830.982	1659.95	2	1659.95	0.0007	317	330	1	65.61	9.3e-07	K	ISRLPAYLTIQMVR	F			CC15.9563.9563.2.dta
1	sp|P54578|UBP14_HUMAN	Ubiquitin carboxyl-terminal hydrolase 14 OS=Homo sapiens OX=9606 GN=USP14 PE=1 SV=3	1763	56489	65	64	32	32	65	4790	1	1	1	554.324	1659.95	3	1659.95	0.0007	317	330	1	49.57	3.8e-05	K	ISRLPAYLTIQMVR	F			CC15.9570.9570.3.dta
1	sp|P54578|UBP14_HUMAN	Ubiquitin carboxyl-terminal hydrolase 14 OS=Homo sapiens OX=9606 GN=USP14 PE=1 SV=3	1763	56489	65	64	32	32	65	4791	1	1	1	554.324	1659.95	3	1659.95	0.0018	317	330	1	50.28	3.5e-05	K	ISRLPAYLTIQMVR	F			CC15.9399.9399.3.dta
1	sp|P54578|UBP14_HUMAN	Ubiquitin carboxyl-terminal hydrolase 14 OS=Homo sapiens OX=9606 GN=USP14 PE=1 SV=3	1763	56489	65	64	32	32	65	4792	1	1	1	830.983	1659.95	2	1659.95	0.002	317	330	1	37.95	0.00056	K	ISRLPAYLTIQMVR	F			CC15.9393.9393.2.dta
1	sp|P54578|UBP14_HUMAN	Ubiquitin carboxyl-terminal hydrolase 14 OS=Homo sapiens OX=9606 GN=USP14 PE=1 SV=3	1763	56489	65	64	32	32	65	4847	1	1	1	557.639	1669.9	3	1669.9	-0.0041	294	307	1	55.23	3.4e-05	R	LQEEITKQSPTLQR	N			CC15.5800.5800.3.dta
1	sp|P54578|UBP14_HUMAN	Ubiquitin carboxyl-terminal hydrolase 14 OS=Homo sapiens OX=9606 GN=USP14 PE=1 SV=3	1763	56489	65	64	32	32	65	4848	1	1	1	835.959	1669.9	2	1669.9	0.0036	294	307	1	62.8	5.6e-06	R	LQEEITKQSPTLQR	N			CC15.5803.5803.2.dta
1	sp|P54578|UBP14_HUMAN	Ubiquitin carboxyl-terminal hydrolase 14 OS=Homo sapiens OX=9606 GN=USP14 PE=1 SV=3	1763	56489	65	64	32	32	65	5635	1	1	1	617.307	1848.9	3	1848.9	-0.0054	270	284	0	22.71	0.057	K	ENQLQLSCFINQEVK	Y			CC15.10439.10439.3.dta
1	sp|P54578|UBP14_HUMAN	Ubiquitin carboxyl-terminal hydrolase 14 OS=Homo sapiens OX=9606 GN=USP14 PE=1 SV=3	1763	56489	65	64	32	32	65	5636	1	1	1	925.46	1848.91	2	1848.9	0.0019	270	284	0	61.16	8.3e-06	K	ENQLQLSCFINQEVK	Y			CC15.10419.10419.2.dta
1	sp|P54578|UBP14_HUMAN	Ubiquitin carboxyl-terminal hydrolase 14 OS=Homo sapiens OX=9606 GN=USP14 PE=1 SV=3	1763	56489	65	64	32	32	65	5645	1	1	1	926.447	1850.88	2	1850.88	0.0032	15	30	0	29.4	0.011	K	FEGVELNTDEPPMVFK	A			CC15.11148.11148.2.dta
1	sp|P54578|UBP14_HUMAN	Ubiquitin carboxyl-terminal hydrolase 14 OS=Homo sapiens OX=9606 GN=USP14 PE=1 SV=3	1763	56489	65	64	32	32	65	5708	1	1	1	621.323	1860.95	3	1860.95	0.0009	450	465	1	59.72	1.2e-05	K	FDDDKVSIVTPEDILR	L			CC15.10667.10667.3.dta
1	sp|P54578|UBP14_HUMAN	Ubiquitin carboxyl-terminal hydrolase 14 OS=Homo sapiens OX=9606 GN=USP14 PE=1 SV=3	1763	56489	65	64	32	32	65	5709	1	1	1	931.486	1860.96	2	1860.95	0.0101	450	465	1	79.85	1.3e-07	K	FDDDKVSIVTPEDILR	L			CC15.10659.10659.2.dta
1	sp|P54578|UBP14_HUMAN	Ubiquitin carboxyl-terminal hydrolase 14 OS=Homo sapiens OX=9606 GN=USP14 PE=1 SV=3	1763	56489	65	64	32	32	65	5728	1	1	1	934.442	1866.87	2	1866.87	-0.0011	15	30	0	39.71	0.00079	K	FEGVELNTDEPPMVFK	A	Oxidation (M)	0.0000000000002000.0	CC15.10298.10298.2.dta
1	sp|P54578|UBP14_HUMAN	Ubiquitin carboxyl-terminal hydrolase 14 OS=Homo sapiens OX=9606 GN=USP14 PE=1 SV=3	1763	56489	65	64	32	32	65	5819	1	1	1	946.461	1890.91	2	1890.91	-0.0005	241	256	0	80.12	8.7e-08	K	SLIDQFFGVEFETTMK	C			CC15.14533.14533.2.dta
1	sp|P54578|UBP14_HUMAN	Ubiquitin carboxyl-terminal hydrolase 14 OS=Homo sapiens OX=9606 GN=USP14 PE=1 SV=3	1763	56489	65	64	32	32	65	5820	1	1	1	946.463	1890.91	2	1890.91	0.0041	241	256	0	41.98	0.00061	K	SLIDQFFGVEFETTMK	C			CC15.14667.14667.2.dta
1	sp|P54578|UBP14_HUMAN	Ubiquitin carboxyl-terminal hydrolase 14 OS=Homo sapiens OX=9606 GN=USP14 PE=1 SV=3	1763	56489	65	64	32	32	65	6086	1	1	1	658.679	1973.01	3	1973.02	-0.0019	466	483	0	77.85	1.8e-07	R	LSGGGDWHIAYVLLYGPR	R			CC15.12190.12190.3.dta
1	sp|P54578|UBP14_HUMAN	Ubiquitin carboxyl-terminal hydrolase 14 OS=Homo sapiens OX=9606 GN=USP14 PE=1 SV=3	1763	56489	65	64	32	32	65	6087	1	1	1	658.679	1973.02	3	1973.02	-0.0003	466	483	0	69.19	1.3e-06	R	LSGGGDWHIAYVLLYGPR	R			CC15.12040.12040.3.dta
1	sp|P54578|UBP14_HUMAN	Ubiquitin carboxyl-terminal hydrolase 14 OS=Homo sapiens OX=9606 GN=USP14 PE=1 SV=3	1763	56489	65	64	32	32	65	6088	1	1	1	987.516	1973.02	2	1973.02	0.0015	466	483	0	74.67	4e-07	R	LSGGGDWHIAYVLLYGPR	R			CC15.12053.12053.2.dta
1	sp|P54578|UBP14_HUMAN	Ubiquitin carboxyl-terminal hydrolase 14 OS=Homo sapiens OX=9606 GN=USP14 PE=1 SV=3	1763	56489	65	64	32	32	65	6288	1	1	1	679.015	2034.02	3	2034.02	0.0028	268	284	1	40.77	0.0011	K	GKENQLQLSCFINQEVK	Y			CC15.8859.8859.3.dta
1	sp|P54578|UBP14_HUMAN	Ubiquitin carboxyl-terminal hydrolase 14 OS=Homo sapiens OX=9606 GN=USP14 PE=1 SV=3	1763	56489	65	64	32	32	65	6433	1	1	1	1055.02	2108.02	2	2108.01	0.0031	13	30	1	78.37	1.6e-07	K	EKFEGVELNTDEPPMVFK	A			CC15.10010.10010.2.dta
1	sp|P54578|UBP14_HUMAN	Ubiquitin carboxyl-terminal hydrolase 14 OS=Homo sapiens OX=9606 GN=USP14 PE=1 SV=3	1763	56489	65	64	32	32	65	6491	1	1	1	1063.01	2124.01	2	2124.01	-0.0013	13	30	1	47.07	0.00019	K	EKFEGVELNTDEPPMVFK	A	Oxidation (M)	0.000000000000002000.0	CC15.9312.9312.2.dta
1	sp|P54578|UBP14_HUMAN	Ubiquitin carboxyl-terminal hydrolase 14 OS=Homo sapiens OX=9606 GN=USP14 PE=1 SV=3	1763	56489	65	64	32	32	65	6631	1	1	1	727.007	2178	3	2178	-0.0012	65	85	0	26.04	0.016	K	NGMTLLMMGSADALPEEPSAK	T	Oxidation (M)	0.000000200000000000000.0	CC15.10523.10523.3.dta
1	sp|P54578|UBP14_HUMAN	Ubiquitin carboxyl-terminal hydrolase 14 OS=Homo sapiens OX=9606 GN=USP14 PE=1 SV=3	1763	56489	65	64	32	32	65	6844	1	1	1	1129.03	2256.05	2	2256.05	0.0007	349	366	0	68.12	1.4e-06	K	FPLMLDMYELCTPELQEK	M			CC15.13611.13611.2.dta
1	sp|P54578|UBP14_HUMAN	Ubiquitin carboxyl-terminal hydrolase 14 OS=Homo sapiens OX=9606 GN=USP14 PE=1 SV=3	1763	56489	65	64	32	32	65	7274	1	1	1	1243.04	2484.06	2	2484.06	0.0022	190	209	0	103.63	8.7e-11	K	GEQGQYLQQDANECWIQMMR	V			CC15.10779.10779.2.dta
1	sp|P54578|UBP14_HUMAN	Ubiquitin carboxyl-terminal hydrolase 14 OS=Homo sapiens OX=9606 GN=USP14 PE=1 SV=3	1763	56489	65	64	32	32	65	7275	1	1	1	829.029	2484.07	3	2484.06	0.0034	190	209	0	28.82	0.0028	K	GEQGQYLQQDANECWIQMMR	V			CC15.10734.10734.3.dta
1	sp|P54578|UBP14_HUMAN	Ubiquitin carboxyl-terminal hydrolase 14 OS=Homo sapiens OX=9606 GN=USP14 PE=1 SV=3	1763	56489	65	64	32	32	65	7442	1	1	1	867.087	2598.24	3	2598.24	-0.0028	346	366	1	52.3	5.7e-05	K	DVKFPLMLDMYELCTPELQEK	M			CC15.13570.13570.3.dta
1	sp|P54578|UBP14_HUMAN	Ubiquitin carboxyl-terminal hydrolase 14 OS=Homo sapiens OX=9606 GN=USP14 PE=1 SV=3	1763	56489	65	64	32	32	65	7989	1	1	1	980.504	2938.49	3	2938.49	0.0001	343	366	2	57.6	1.7e-05	K	VLKDVKFPLMLDMYELCTPELQEK	M			CC15.12132.12132.3.dta
1	sp|P54578|UBP14_HUMAN	Ubiquitin carboxyl-terminal hydrolase 14 OS=Homo sapiens OX=9606 GN=USP14 PE=1 SV=3	1763	56489	65	64	32	32	65	8194	1	1	1	835.127	3336.48	4	3336.48	-0.0001	401	429	0	74.61	1e-07	K	YEPFSFADDIGSNNCGYYDLQAVLTHQGR	S			CC15.12760.12760.4.dta
2	sp|P04264|K2C1_HUMAN	Keratin, type II cytoskeletal 1 OS=Homo sapiens OX=9606 GN=KRT1 PE=1 SV=6	1339	66170	39	36	25	24	33.7	161	1	1	1	416.748	831.481	2	831.481	-0.0003	75	82	0	21.31	0.092	K	SISISVAR	G			CC15.6471.6471.2.dta
2	sp|P04264|K2C1_HUMAN	Keratin, type II cytoskeletal 1 OS=Homo sapiens OX=9606 GN=KRT1 PE=1 SV=6	1339	66170	39	36	25	24	33.7	162	1	1	1	416.749	831.482	2	831.481	0.0011	75	82	0	48.94	0.00016	K	SISISVAR	G			CC15.6317.6317.2.dta
2	sp|P04264|K2C1_HUMAN	Keratin, type II cytoskeletal 1 OS=Homo sapiens OX=9606 GN=KRT1 PE=1 SV=6	1339	66170	39	36	25	24	33.7	388	1	1	1	437.753	873.492	2	873.492	0.0002	66	74	0	50.75	0.00014	R	SLVNLGGSK	S			CC15.6275.6275.2.dta
2	sp|P04264|K2C1_HUMAN	Keratin, type II cytoskeletal 1 OS=Homo sapiens OX=9606 GN=KRT1 PE=1 SV=6	1339	66170	39	36	25	24	33.7	389	1	1	1	437.753	873.492	2	873.492	0.0005	66	74	0	25.99	0.04	R	SLVNLGGSK	S			CC15.6127.6127.2.dta
2	sp|P04264|K2C1_HUMAN	Keratin, type II cytoskeletal 1 OS=Homo sapiens OX=9606 GN=KRT1 PE=1 SV=6	1339	66170	39	36	25	24	33.7	839	1	1	0	487.269	972.523	2	972.524	-0.0008	396	403	0	53.25	6.3e-05	K	IEISELNR	V			CC15.6785.6785.2.dta
2	sp|P04264|K2C1_HUMAN	Keratin, type II cytoskeletal 1 OS=Homo sapiens OX=9606 GN=KRT1 PE=1 SV=6	1339	66170	39	36	25	24	33.7	1001	1	1	1	500.226	998.438	2	998.438	0.0003	290	298	0	23.28	0.013	K	DVDGAYMTK	V			CC15.5865.5865.2.dta
2	sp|P04264|K2C1_HUMAN	Keratin, type II cytoskeletal 1 OS=Homo sapiens OX=9606 GN=KRT1 PE=1 SV=6	1339	66170	39	36	25	24	33.7	1122	1	1	1	508.225	1014.44	2	1014.43	0.0034	290	298	0	26.58	0.0055	K	DVDGAYMTK	V	Oxidation (M)	0.000000200.0	CC15.5374.5374.2.dta
2	sp|P04264|K2C1_HUMAN	Keratin, type II cytoskeletal 1 OS=Homo sapiens OX=9606 GN=KRT1 PE=1 SV=6	1339	66170	39	36	25	24	33.7	1227	1	1	1	517.261	1032.51	2	1032.51	-0.0005	484	492	0	38.7	0.0017	R	TLLEGEESR	M			CC15.5690.5690.2.dta
2	sp|P04264|K2C1_HUMAN	Keratin, type II cytoskeletal 1 OS=Homo sapiens OX=9606 GN=KRT1 PE=1 SV=6	1339	66170	39	36	25	24	33.7	1399	1	1	1	533.265	1064.52	2	1064.51	0.0012	356	364	0	40.48	0.00087	K	AQYEDIAQK	S			CC15.5537.5537.2.dta
2	sp|P04264|K2C1_HUMAN	Keratin, type II cytoskeletal 1 OS=Homo sapiens OX=9606 GN=KRT1 PE=1 SV=6	1339	66170	39	36	25	24	33.7	1505	1	1	1	546.755	1091.49	2	1091.5	-0.0009	603	616	0	88.58	8.3e-09	R	GSGGGSSGGSIGGR	G			CC15.2915.2915.2.dta
2	sp|P04264|K2C1_HUMAN	Keratin, type II cytoskeletal 1 OS=Homo sapiens OX=9606 GN=KRT1 PE=1 SV=6	1339	66170	39	36	25	24	33.7	1506	1	1	1	546.756	1091.5	2	1091.5	0.0014	603	616	0	102.16	3.7e-10	R	GSGGGSSGGSIGGR	G			CC15.2811.2811.2.dta
2	sp|P04264|K2C1_HUMAN	Keratin, type II cytoskeletal 1 OS=Homo sapiens OX=9606 GN=KRT1 PE=1 SV=6	1339	66170	39	36	25	24	33.7	1715	1	1	1	563.277	1124.54	2	1124.53	0.0035	367	376	0	51.12	6e-05	K	AEAESLYQSK	Y			CC15.5539.5539.2.dta
2	sp|P04264|K2C1_HUMAN	Keratin, type II cytoskeletal 1 OS=Homo sapiens OX=9606 GN=KRT1 PE=1 SV=6	1339	66170	39	36	25	24	33.7	1962	1	1	0	590.304	1178.59	2	1178.59	-0.0005	377	386	0	48.63	0.00019	K	YEELQITAGR	H			CC15.7160.7160.2.dta
2	sp|P04264|K2C1_HUMAN	Keratin, type II cytoskeletal 1 OS=Homo sapiens OX=9606 GN=KRT1 PE=1 SV=6	1339	66170	39	36	25	24	33.7	1963	1	1	0	590.304	1178.59	2	1178.59	-0.0001	377	386	0	48.37	0.0002	K	YEELQITAGR	H			CC15.6988.6988.2.dta
2	sp|P04264|K2C1_HUMAN	Keratin, type II cytoskeletal 1 OS=Homo sapiens OX=9606 GN=KRT1 PE=1 SV=6	1339	66170	39	36	25	24	33.7	2528	1	1	1	639.357	1276.7	2	1276.7	-0.0025	473	483	0	75.37	2.8e-07	K	LALDLEIATYR	T			CC15.11126.11126.2.dta
2	sp|P04264|K2C1_HUMAN	Keratin, type II cytoskeletal 1 OS=Homo sapiens OX=9606 GN=KRT1 PE=1 SV=6	1339	66170	39	36	25	24	33.7	2529	1	1	1	639.361	1276.71	2	1276.7	0.0042	473	483	0	62.98	4.5e-06	K	LALDLEIATYR	T			CC15.10958.10958.2.dta
2	sp|P04264|K2C1_HUMAN	Keratin, type II cytoskeletal 1 OS=Homo sapiens OX=9606 GN=KRT1 PE=1 SV=6	1339	66170	39	36	25	24	33.7	2688	1	1	1	651.854	1301.69	2	1301.69	-0.0001	393	403	1	38.69	0.0021	R	NSKIEISELNR	V			CC15.5840.5840.2.dta
2	sp|P04264|K2C1_HUMAN	Keratin, type II cytoskeletal 1 OS=Homo sapiens OX=9606 GN=KRT1 PE=1 SV=6	1339	66170	39	36	25	24	33.7	2689	1	1	1	651.858	1301.7	2	1301.71	-0.0057	344	355	0	24.31	0.054	R	SLDLDSIIAEVK	A			CC15.10656.10656.2.dta
2	sp|P04264|K2C1_HUMAN	Keratin, type II cytoskeletal 1 OS=Homo sapiens OX=9606 GN=KRT1 PE=1 SV=6	1339	66170	39	36	25	24	33.7	2690	1	1	1	651.858	1301.7	2	1301.71	-0.0055	344	355	0	47.01	0.00029	R	SLDLDSIIAEVK	A			CC15.12341.12341.2.dta
2	sp|P04264|K2C1_HUMAN	Keratin, type II cytoskeletal 1 OS=Homo sapiens OX=9606 GN=KRT1 PE=1 SV=6	1339	66170	39	36	25	24	33.7	2691	1	1	1	434.91	1301.71	3	1301.71	0.0003	344	355	0	23.1	0.062	R	SLDLDSIIAEVK	A			CC15.12387.12387.3.dta
2	sp|P04264|K2C1_HUMAN	Keratin, type II cytoskeletal 1 OS=Homo sapiens OX=9606 GN=KRT1 PE=1 SV=6	1339	66170	39	36	25	24	33.7	2692	1	1	1	651.861	1301.71	2	1301.71	0.0004	344	355	0	48.15	0.00019	R	SLDLDSIIAEVK	A			CC15.12630.12630.2.dta
2	sp|P04264|K2C1_HUMAN	Keratin, type II cytoskeletal 1 OS=Homo sapiens OX=9606 GN=KRT1 PE=1 SV=6	1339	66170	39	36	25	24	33.7	2895	1	1	1	670.838	1339.66	2	1339.66	-0.0013	365	376	1	27.65	0.017	K	SKAEAESLYQSK	Y			CC15.5321.5321.2.dta
2	sp|P04264|K2C1_HUMAN	Keratin, type II cytoskeletal 1 OS=Homo sapiens OX=9606 GN=KRT1 PE=1 SV=6	1339	66170	39	36	25	24	33.7	3157	1	1	1	692.345	1382.67	2	1382.68	-0.0086	186	197	0	24.22	0.038	K	SLNNQFASFIDK	V			CC15.9403.9403.2.dta
2	sp|P04264|K2C1_HUMAN	Keratin, type II cytoskeletal 1 OS=Homo sapiens OX=9606 GN=KRT1 PE=1 SV=6	1339	66170	39	36	25	24	33.7	3200	1	1	1	697.369	1392.72	2	1392.72	-0.0014	278	289	1	54.98	3.8e-05	R	TNAENEFVTIKK	D			CC15.5856.5856.2.dta
2	sp|P04264|K2C1_HUMAN	Keratin, type II cytoskeletal 1 OS=Homo sapiens OX=9606 GN=KRT1 PE=1 SV=6	1339	66170	39	36	25	24	33.7	3201	1	1	1	465.249	1392.73	3	1392.72	0.0002	278	289	1	38.43	0.0015	R	TNAENEFVTIKK	D			CC15.5838.5838.3.dta
2	sp|P04264|K2C1_HUMAN	Keratin, type II cytoskeletal 1 OS=Homo sapiens OX=9606 GN=KRT1 PE=1 SV=6	1339	66170	39	36	25	24	33.7	3634	1	1	0	738.396	1474.78	2	1474.78	-0.0013	200	211	0	45.55	0.00041	R	FLEQQNQVLQTK	W			CC15.7065.7065.2.dta
2	sp|P04264|K2C1_HUMAN	Keratin, type II cytoskeletal 1 OS=Homo sapiens OX=9606 GN=KRT1 PE=1 SV=6	1339	66170	39	36	25	24	33.7	3957	1	1	1	762.396	1522.78	2	1522.78	-0.0041	461	472	1	32.34	0.006	R	LLRDYQELMNTK	L			CC15.7470.7470.2.dta
2	sp|P04264|K2C1_HUMAN	Keratin, type II cytoskeletal 1 OS=Homo sapiens OX=9606 GN=KRT1 PE=1 SV=6	1339	66170	39	36	25	24	33.7	4622	1	1	1	819.933	1637.85	2	1637.85	-0.0015	186	199	1	91.25	9e-09	K	SLNNQFASFIDKVR	F			CC15.9496.9496.2.dta
2	sp|P04264|K2C1_HUMAN	Keratin, type II cytoskeletal 1 OS=Homo sapiens OX=9606 GN=KRT1 PE=1 SV=6	1339	66170	39	36	25	24	33.7	4623	1	1	1	546.959	1637.85	3	1637.85	0.0017	186	199	1	60.97	8.4e-06	K	SLNNQFASFIDKVR	F			CC15.9495.9495.3.dta
2	sp|P04264|K2C1_HUMAN	Keratin, type II cytoskeletal 1 OS=Homo sapiens OX=9606 GN=KRT1 PE=1 SV=6	1339	66170	39	36	25	24	33.7	4767	1	1	1	829.399	1656.78	2	1656.79	-0.0018	13	29	0	92.81	5.1e-09	R	SGGGFSSGSAGIINYQR	R			CC15.7561.7561.2.dta
2	sp|P04264|K2C1_HUMAN	Keratin, type II cytoskeletal 1 OS=Homo sapiens OX=9606 GN=KRT1 PE=1 SV=6	1339	66170	39	36	25	24	33.7	4967	1	1	1	563.328	1686.96	3	1686.96	0.0006	66	82	1	65.4	1.1e-06	R	SLVNLGGSKSISISVAR	G			CC15.8263.8263.3.dta
2	sp|P04264|K2C1_HUMAN	Keratin, type II cytoskeletal 1 OS=Homo sapiens OX=9606 GN=KRT1 PE=1 SV=6	1339	66170	39	36	25	24	33.7	6164	1	1	1	665.33	1992.97	3	1992.97	-0.0019	224	239	0	63.45	5.6e-06	R	THNLEPYFESFINNLR	R			CC15.11561.11561.3.dta
2	sp|P04264|K2C1_HUMAN	Keratin, type II cytoskeletal 1 OS=Homo sapiens OX=9606 GN=KRT1 PE=1 SV=6	1339	66170	39	36	25	24	33.7	6165	1	1	1	665.331	1992.97	3	1992.97	0.0015	224	239	0	58.91	1.6e-05	R	THNLEPYFESFINNLR	R			CC15.11387.11387.3.dta
2	sp|P04264|K2C1_HUMAN	Keratin, type II cytoskeletal 1 OS=Homo sapiens OX=9606 GN=KRT1 PE=1 SV=6	1339	66170	39	36	25	24	33.7	6559	1	1	1	717.364	2149.07	3	2149.07	-0.0003	224	240	1	21.45	0.095	R	THNLEPYFESFINNLRR	R			CC15.10271.10271.3.dta
2	sp|P04264|K2C1_HUMAN	Keratin, type II cytoskeletal 1 OS=Homo sapiens OX=9606 GN=KRT1 PE=1 SV=6	1339	66170	39	36	25	24	33.7	6650	1	1	1	728.712	2183.11	3	2183.12	-0.004	442	460	2	70.13	1.1e-06	K	NKLNDLEDALQQAKEDLAR	L			CC15.10159.10159.3.dta
2	sp|P04264|K2C1_HUMAN	Keratin, type II cytoskeletal 1 OS=Homo sapiens OX=9606 GN=KRT1 PE=1 SV=6	1339	66170	39	36	25	24	33.7	6651	1	1	1	728.713	2183.12	3	2183.12	0.0002	442	460	2	65.53	3e-06	K	NKLNDLEDALQQAKEDLAR	L			CC15.10433.10433.3.dta
2	sp|P04264|K2C1_HUMAN	Keratin, type II cytoskeletal 1 OS=Homo sapiens OX=9606 GN=KRT1 PE=1 SV=6	1339	66170	39	36	25	24	33.7	6965	1	1	1	762.715	2285.12	3	2285.12	0.0042	367	386	1	54	4.3e-05	K	AEAESLYQSKYEELQITAGR	H			CC15.8264.8264.3.dta
2	sp|P04264|K2C1_HUMAN	Keratin, type II cytoskeletal 1 OS=Homo sapiens OX=9606 GN=KRT1 PE=1 SV=6	1339	66170	39	36	25	24	33.7	7141	1	1	1	1175.11	2348.21	2	2348.21	0.0004	344	364	1	73.36	4.8e-07	R	SLDLDSIIAEVKAQYEDIAQK	S			CC15.14210.14210.2.dta
2	sp|P04264|K2C1_HUMAN	Keratin, type II cytoskeletal 1 OS=Homo sapiens OX=9606 GN=KRT1 PE=1 SV=6	1339	66170	39	36	25	24	33.7	7142	1	1	1	783.745	2348.21	3	2348.21	0.0015	344	364	1	32.36	0.0061	R	SLDLDSIIAEVKAQYEDIAQK	S			CC15.14318.14318.3.dta
3	sp|P13645|K1C10_HUMAN	Keratin, type I cytoskeletal 10 OS=Homo sapiens OX=9606 GN=KRT10 PE=1 SV=6	1106	59020	30	30	19	19	32.2	32	1	1	0	404.203	806.392	2	806.392	-0.0002	229	235	0	48.46	0.00017	R	LAADDFR	L			CC15.6128.6128.2.dta
3	sp|P13645|K1C10_HUMAN	Keratin, type I cytoskeletal 10 OS=Homo sapiens OX=9606 GN=KRT10 PE=1 SV=6	1106	59020	30	30	19	19	32.2	33	1	1	0	404.203	806.392	2	806.392	-0.0002	229	235	0	23.62	0.053	R	LAADDFR	L			CC15.6280.6280.2.dta
3	sp|P13645|K1C10_HUMAN	Keratin, type I cytoskeletal 10 OS=Homo sapiens OX=9606 GN=KRT10 PE=1 SV=6	1106	59020	30	30	19	19	32.2	34	1	1	0	404.204	806.392	2	806.392	0.0001	229	235	0	33.55	0.0053	R	LAADDFR	L			CC15.5953.5953.2.dta
3	sp|P13645|K1C10_HUMAN	Keratin, type I cytoskeletal 10 OS=Homo sapiens OX=9606 GN=KRT10 PE=1 SV=6	1106	59020	30	30	19	19	32.2	972	1	1	1	497.257	992.499	2	992.493	0.0066	238	245	0	40.31	0.0012	K	YENEVALR	Q			CC15.5764.5764.2.dta
3	sp|P13645|K1C10_HUMAN	Keratin, type I cytoskeletal 10 OS=Homo sapiens OX=9606 GN=KRT10 PE=1 SV=6	1106	59020	30	30	19	19	32.2	1220	1	1	1	516.304	1030.59	2	1030.59	0.0019	258	266	0	46.61	0.00021	R	VLDELTLTK	A			CC15.8237.8237.2.dta
3	sp|P13645|K1C10_HUMAN	Keratin, type I cytoskeletal 10 OS=Homo sapiens OX=9606 GN=KRT10 PE=1 SV=6	1106	59020	30	30	19	19	32.2	1290	1	1	1	524.793	1047.57	2	1047.57	0.0012	229	237	1	25.66	0.042	R	LAADDFRLK	Y			CC15.6708.6708.2.dta
3	sp|P13645|K1C10_HUMAN	Keratin, type I cytoskeletal 10 OS=Homo sapiens OX=9606 GN=KRT10 PE=1 SV=6	1106	59020	30	30	19	19	32.2	1397	1	1	0	532.807	1063.6	2	1063.6	-0.0027	157	165	1	51.89	5.1e-05	R	LASYLDKVR	A			CC15.5849.5849.2.dta
3	sp|P13645|K1C10_HUMAN	Keratin, type I cytoskeletal 10 OS=Homo sapiens OX=9606 GN=KRT10 PE=1 SV=6	1106	59020	30	30	19	19	32.2	1398	1	1	0	532.809	1063.6	2	1063.6	0.0011	157	165	1	51.95	4.9e-05	R	LASYLDKVR	A			CC15.6017.6017.2.dta
3	sp|P13645|K1C10_HUMAN	Keratin, type I cytoskeletal 10 OS=Homo sapiens OX=9606 GN=KRT10 PE=1 SV=6	1106	59020	30	30	19	19	32.2	1502	1	1	0	545.769	1089.52	2	1089.52	-0.0002	148	156	0	65.35	3.1e-06	K	VTMQNLNDR	L			CC15.5624.5624.2.dta
3	sp|P13645|K1C10_HUMAN	Keratin, type I cytoskeletal 10 OS=Homo sapiens OX=9606 GN=KRT10 PE=1 SV=6	1106	59020	30	30	19	19	32.2	1601	1	1	0	553.766	1105.52	2	1105.52	-0.0008	148	156	0	57.09	2e-05	K	VTMQNLNDR	L	Oxidation (M)	0.002000000.0	CC15.5100.5100.2.dta
3	sp|P13645|K1C10_HUMAN	Keratin, type I cytoskeletal 10 OS=Homo sapiens OX=9606 GN=KRT10 PE=1 SV=6	1106	59020	30	30	19	19	32.2	1625	1	1	0	555.249	1108.48	2	1108.48	0.0005	335	343	0	24.15	0.017	K	DAEAWFNEK	S			CC15.8089.8089.2.dta
3	sp|P13645|K1C10_HUMAN	Keratin, type I cytoskeletal 10 OS=Homo sapiens OX=9606 GN=KRT10 PE=1 SV=6	1106	59020	30	30	19	19	32.2	2012	1	1	1	594.353	1186.69	2	1186.69	-0.0003	257	266	1	32.27	0.0051	R	RVLDELTLTK	A			CC15.7144.7144.2.dta
3	sp|P13645|K1C10_HUMAN	Keratin, type I cytoskeletal 10 OS=Homo sapiens OX=9606 GN=KRT10 PE=1 SV=6	1106	59020	30	30	19	19	32.2	2075	1	1	1	601.315	1200.62	2	1200.61	0.0061	246	256	0	60.54	9.4e-06	R	QSVEADINGLR	R			CC15.7071.7071.2.dta
3	sp|P13645|K1C10_HUMAN	Keratin, type I cytoskeletal 10 OS=Homo sapiens OX=9606 GN=KRT10 PE=1 SV=6	1106	59020	30	30	19	19	32.2	2255	1	1	1	617.843	1233.67	2	1233.67	-0.0007	236	245	1	57.41	2.1e-05	R	LKYENEVALR	Q			CC15.6027.6027.2.dta
3	sp|P13645|K1C10_HUMAN	Keratin, type I cytoskeletal 10 OS=Homo sapiens OX=9606 GN=KRT10 PE=1 SV=6	1106	59020	30	30	19	19	32.2	2256	1	1	1	617.843	1233.67	2	1233.67	-0.0002	236	245	1	37.19	0.0022	R	LKYENEVALR	Q			CC15.5859.5859.2.dta
3	sp|P13645|K1C10_HUMAN	Keratin, type I cytoskeletal 10 OS=Homo sapiens OX=9606 GN=KRT10 PE=1 SV=6	1106	59020	30	30	19	19	32.2	2257	1	1	1	412.231	1233.67	3	1233.67	-0.0002	236	245	1	47.98	0.00019	R	LKYENEVALR	Q			CC15.5870.5870.3.dta
3	sp|P13645|K1C10_HUMAN	Keratin, type I cytoskeletal 10 OS=Homo sapiens OX=9606 GN=KRT10 PE=1 SV=6	1106	59020	30	30	19	19	32.2	2258	1	1	1	412.231	1233.67	3	1233.67	-0.0001	236	245	1	66.82	2.4e-06	R	LKYENEVALR	Q			CC15.6036.6036.3.dta
3	sp|P13645|K1C10_HUMAN	Keratin, type I cytoskeletal 10 OS=Homo sapiens OX=9606 GN=KRT10 PE=1 SV=6	1106	59020	30	30	19	19	32.2	2429	1	1	1	631.8	1261.59	2	1261.59	-0.0036	451	464	0	64.6	2.7e-06	R	SLLEGEGSSGGGGR	G			CC15.5635.5635.2.dta
3	sp|P13645|K1C10_HUMAN	Keratin, type I cytoskeletal 10 OS=Homo sapiens OX=9606 GN=KRT10 PE=1 SV=6	1106	59020	30	30	19	19	32.2	2677	1	1	1	434.203	1299.59	3	1299.59	0.0002	286	295	1	28.75	0.0045	K	NHEEEMKDLR	N			CC15.5147.5147.3.dta
3	sp|P13645|K1C10_HUMAN	Keratin, type I cytoskeletal 10 OS=Homo sapiens OX=9606 GN=KRT10 PE=1 SV=6	1106	59020	30	30	19	19	32.2	3001	1	1	1	679.362	1356.71	2	1356.71	-0.0021	246	257	1	33.32	0.0062	R	QSVEADINGLRR	V			CC15.6048.6048.2.dta
3	sp|P13645|K1C10_HUMAN	Keratin, type I cytoskeletal 10 OS=Homo sapiens OX=9606 GN=KRT10 PE=1 SV=6	1106	59020	30	30	19	19	32.2	3003	1	1	1	679.363	1356.71	2	1356.71	0.0011	246	257	1	52.49	7.8e-05	R	QSVEADINGLRR	V			CC15.6201.6201.2.dta
3	sp|P13645|K1C10_HUMAN	Keratin, type I cytoskeletal 10 OS=Homo sapiens OX=9606 GN=KRT10 PE=1 SV=6	1106	59020	30	30	19	19	32.2	3189	1	1	1	695.843	1389.67	2	1389.67	-0.0019	387	399	0	101.83	5.8e-10	K	QSLEASLAETEGR	Y			CC15.7136.7136.2.dta
3	sp|P13645|K1C10_HUMAN	Keratin, type I cytoskeletal 10 OS=Homo sapiens OX=9606 GN=KRT10 PE=1 SV=6	1106	59020	30	30	19	19	32.2	3410	1	1	1	717.887	1433.76	2	1433.76	-0.0032	440	450	1	53.6	5.1e-05	K	IRLENEIQTYR	S			CC15.6705.6705.2.dta
3	sp|P13645|K1C10_HUMAN	Keratin, type I cytoskeletal 10 OS=Homo sapiens OX=9606 GN=KRT10 PE=1 SV=6	1106	59020	30	30	19	19	32.2	3804	1	1	1	747.371	1492.73	2	1492.73	0.0005	323	334	1	55.47	3.4e-05	R	SQYEQLAEQNRK	D			CC15.5383.5383.2.dta
3	sp|P13645|K1C10_HUMAN	Keratin, type I cytoskeletal 10 OS=Homo sapiens OX=9606 GN=KRT10 PE=1 SV=6	1106	59020	30	30	19	19	32.2	5065	1	1	1	854.389	1706.76	2	1706.76	-0.0015	41	59	0	99.19	6.4e-10	K	GSLGGGFSSGGFSGGSFSR	G			CC15.8518.8518.2.dta
3	sp|P13645|K1C10_HUMAN	Keratin, type I cytoskeletal 10 OS=Homo sapiens OX=9606 GN=KRT10 PE=1 SV=6	1106	59020	30	30	19	19	32.2	5066	1	1	1	854.39	1706.77	2	1706.76	0.0009	41	59	0	95.16	1.6e-09	K	GSLGGGFSSGGFSGGSFSR	G			CC15.8700.8700.2.dta
3	sp|P13645|K1C10_HUMAN	Keratin, type I cytoskeletal 10 OS=Homo sapiens OX=9606 GN=KRT10 PE=1 SV=6	1106	59020	30	30	19	19	32.2	6181	1	1	1	998.986	1995.96	2	1995.96	-0.006	346	362	0	47.01	0.00017	K	ELTTEIDNNIEQISSYK	S			CC15.10353.10353.2.dta
3	sp|P13645|K1C10_HUMAN	Keratin, type I cytoskeletal 10 OS=Homo sapiens OX=9606 GN=KRT10 PE=1 SV=6	1106	59020	30	30	19	19	32.2	7840	1	1	1	963.466	2887.38	3	2887.38	-0.0051	296	322	0	71.06	7.1e-07	R	NVSTGDVNVEMNAAPGVDLTQLLNNMR	S	Oxidation (M)	0.000000000020000000000000000.0	CC15.13177.13177.3.dta
3	sp|P13645|K1C10_HUMAN	Keratin, type I cytoskeletal 10 OS=Homo sapiens OX=9606 GN=KRT10 PE=1 SV=6	1106	59020	30	30	19	19	32.2	7841	1	1	1	1444.7	2887.38	2	2887.38	0.0012	296	322	0	140.79	7.5e-14	R	NVSTGDVNVEMNAAPGVDLTQLLNNMR	S	Oxidation (M)	0.000000000020000000000000000.0	CC15.13147.13147.2.dta
3	sp|P13645|K1C10_HUMAN	Keratin, type I cytoskeletal 10 OS=Homo sapiens OX=9606 GN=KRT10 PE=1 SV=6	1106	59020	30	30	19	19	32.2	7877	1	1	1	968.8	2903.38	3	2903.38	0.0038	296	322	0	46.91	0.00018	R	NVSTGDVNVEMNAAPGVDLTQLLNNMR	S	2 Oxidation (M)	0.000000000020000000000000020.0	CC15.11880.11880.3.dta
4	sp|P35908|K22E_HUMAN	Keratin, type II cytoskeletal 2 epidermal OS=Homo sapiens OX=9606 GN=KRT2 PE=1 SV=2	856	65678	20	20	18	18	29	146	1	1	1	416.25	830.486	2	830.486	0.0001	62	70	0	53.93	4.7e-05	R	SLVGLGGTK	S			CC15.6169.6169.2.dta
4	sp|P35908|K22E_HUMAN	Keratin, type II cytoskeletal 2 epidermal OS=Homo sapiens OX=9606 GN=KRT2 PE=1 SV=2	856	65678	20	20	18	18	29	839	1	0	0	487.269	972.523	2	972.524	-0.0008	394	401	0	53.25	6.3e-05	K	IEISELNR	V			CC15.6785.6785.2.dta
4	sp|P35908|K22E_HUMAN	Keratin, type II cytoskeletal 2 epidermal OS=Homo sapiens OX=9606 GN=KRT2 PE=1 SV=2	856	65678	20	20	18	18	29	1064	1	1	0	503.237	1004.46	2	1004.46	0	483	490	0	36.8	0.0013	K	LLEGEECR	M			CC15.5475.5475.2.dta
4	sp|P35908|K22E_HUMAN	Keratin, type II cytoskeletal 2 epidermal OS=Homo sapiens OX=9606 GN=KRT2 PE=1 SV=2	856	65678	20	20	18	18	29	1240	1	1	1	519.267	1036.52	2	1036.52	0.0004	239	247	0	35.67	0.0024	R	YLDGLTAER	T			CC15.6955.6955.2.dta
4	sp|P35908|K22E_HUMAN	Keratin, type II cytoskeletal 2 epidermal OS=Homo sapiens OX=9606 GN=KRT2 PE=1 SV=2	856	65678	20	20	18	18	29	1734	1	1	1	566.259	1130.5	2	1130.5	0.0009	36	45	0	28.89	0.0052	R	STSSFSCLSR	H			CC15.5882.5882.2.dta
4	sp|P35908|K22E_HUMAN	Keratin, type II cytoskeletal 2 epidermal OS=Homo sapiens OX=9606 GN=KRT2 PE=1 SV=2	856	65678	20	20	18	18	29	1746	1	1	0	567.285	1132.56	2	1132.55	0.0005	482	490	1	44.89	0.00039	R	KLLEGEECR	M			CC15.5244.5244.2.dta
4	sp|P35908|K22E_HUMAN	Keratin, type II cytoskeletal 2 epidermal OS=Homo sapiens OX=9606 GN=KRT2 PE=1 SV=2	856	65678	20	20	18	18	29	2037	1	1	0	597.809	1193.6	2	1193.6	-0.0012	267	275	2	36.96	0.0026	K	KYEDEINKR	T			CC15.4952.4952.2.dta
4	sp|P35908|K22E_HUMAN	Keratin, type II cytoskeletal 2 epidermal OS=Homo sapiens OX=9606 GN=KRT2 PE=1 SV=2	856	65678	20	20	18	18	29	2054	1	1	1	599.279	1196.54	2	1196.54	0.0004	581	595	0	53.19	3.4e-05	K	GGSISGGGYGSGGGK	H			CC15.5156.5156.2.dta
4	sp|P35908|K22E_HUMAN	Keratin, type II cytoskeletal 2 epidermal OS=Homo sapiens OX=9606 GN=KRT2 PE=1 SV=2	856	65678	20	20	18	18	29	2103	1	1	1	604.81	1207.61	2	1207.61	-0.003	276	286	0	33.63	0.0052	R	TAAENDFVTLK	K			CC15.7323.7323.2.dta
4	sp|P35908|K22E_HUMAN	Keratin, type II cytoskeletal 2 epidermal OS=Homo sapiens OX=9606 GN=KRT2 PE=1 SV=2	856	65678	20	20	18	18	29	2804	1	1	1	440.865	1319.57	3	1319.58	-0.0016	46	61	0	28.45	0.0039	R	HGGGGGGFGGGGFGSR	S			CC15.5424.5424.3.dta
4	sp|P35908|K22E_HUMAN	Keratin, type II cytoskeletal 2 epidermal OS=Homo sapiens OX=9606 GN=KRT2 PE=1 SV=2	856	65678	20	20	18	18	29	2805	1	1	1	660.794	1319.57	2	1319.58	-0.0013	46	61	0	92.14	1.7e-09	R	HGGGGGGFGGGGFGSR	S			CC15.5419.5419.2.dta
4	sp|P35908|K22E_HUMAN	Keratin, type II cytoskeletal 2 epidermal OS=Homo sapiens OX=9606 GN=KRT2 PE=1 SV=2	856	65678	20	20	18	18	29	2849	1	1	1	665.321	1328.63	2	1328.63	-0.0038	419	430	0	52.92	4.2e-05	K	NVQDAIADAEQR	G			CC15.6820.6820.2.dta
4	sp|P35908|K22E_HUMAN	Keratin, type II cytoskeletal 2 epidermal OS=Homo sapiens OX=9606 GN=KRT2 PE=1 SV=2	856	65678	20	20	18	18	29	2852	1	1	0	665.366	1328.72	2	1328.72	-0.0021	342	353	0	50.06	0.00011	R	NLDLDSIIAEVK	A			CC15.12347.12347.2.dta
4	sp|P35908|K22E_HUMAN	Keratin, type II cytoskeletal 2 epidermal OS=Homo sapiens OX=9606 GN=KRT2 PE=1 SV=2	856	65678	20	20	18	18	29	2874	1	1	1	668.858	1335.7	2	1335.7	-0.0015	276	287	1	54.94	3.5e-05	R	TAAENDFVTLKK	D			CC15.6037.6037.2.dta
4	sp|P35908|K22E_HUMAN	Keratin, type II cytoskeletal 2 epidermal OS=Homo sapiens OX=9606 GN=KRT2 PE=1 SV=2	856	65678	20	20	18	18	29	2876	1	1	1	668.861	1335.71	2	1335.7	0.0032	276	287	1	57.44	1.8e-05	R	TAAENDFVTLKK	D			CC15.5872.5872.2.dta
4	sp|P35908|K22E_HUMAN	Keratin, type II cytoskeletal 2 epidermal OS=Homo sapiens OX=9606 GN=KRT2 PE=1 SV=2	856	65678	20	20	18	18	29	3570	1	1	1	730.903	1459.79	2	1459.79	-0.0016	303	314	0	41.42	0.00096	K	VDLLNQEIEFLK	V			CC15.12049.12049.2.dta
4	sp|P35908|K22E_HUMAN	Keratin, type II cytoskeletal 2 epidermal OS=Homo sapiens OX=9606 GN=KRT2 PE=1 SV=2	856	65678	20	20	18	18	29	3634	1	0	0	738.396	1474.78	2	1474.78	-0.0013	198	209	0	45.55	0.00041	R	FLEQQNQVLQTK	W			CC15.7065.7065.2.dta
4	sp|P35908|K22E_HUMAN	Keratin, type II cytoskeletal 2 epidermal OS=Homo sapiens OX=9606 GN=KRT2 PE=1 SV=2	856	65678	20	20	18	18	29	5601	1	1	1	613.643	1837.91	3	1837.91	-0.0003	71	92	0	39.33	0.0013	K	SISISVAGGGGGFGAAGGFGGR	G			CC15.10230.10230.3.dta
4	sp|P35908|K22E_HUMAN	Keratin, type II cytoskeletal 2 epidermal OS=Homo sapiens OX=9606 GN=KRT2 PE=1 SV=2	856	65678	20	20	18	18	29	6109	1	1	1	496.025	1980.07	4	1980.06	0.0079	385	401	2	30.25	0.0077	R	HGDSLKEIKIEISELNR	V			CC15.7681.7681.4.dta
4	sp|P35908|K22E_HUMAN	Keratin, type II cytoskeletal 2 epidermal OS=Homo sapiens OX=9606 GN=KRT2 PE=1 SV=2	856	65678	20	20	18	18	29	7210	1	1	0	806.755	2417.24	3	2417.24	0	342	362	1	70.06	9.9e-07	R	NLDLDSIIAEVKAQYEEIAQR	S			CC15.14623.14623.3.dta
5	sp|P35527|K1C9_HUMAN	Keratin, type I cytoskeletal 9 OS=Homo sapiens OX=9606 GN=KRT9 PE=1 SV=3	605	62255	15	14	12	12	24.1	539	1	1	1	457.207	912.4	2	912.401	-0.0014	234	240	0	25.04	0.0081	R	MTLDDFR	I	Oxidation (M)	0.2000000.0	CC15.6318.6318.2.dta
5	sp|P35527|K1C9_HUMAN	Keratin, type I cytoskeletal 9 OS=Homo sapiens OX=9606 GN=KRT9 PE=1 SV=3	605	62255	15	14	12	12	24.1	897	1	1	1	491.72	981.426	2	981.427	-0.0002	35	46	0	45.5	0.0001	R	FSSSGGGGGGGR	F			CC15.2694.2694.2.dta
5	sp|P35527|K1C9_HUMAN	Keratin, type I cytoskeletal 9 OS=Homo sapiens OX=9606 GN=KRT9 PE=1 SV=3	605	62255	15	14	12	12	24.1	1367	1	1	1	530.786	1059.56	2	1059.56	0.0011	225	233	0	58.75	2.2e-05	K	TLLDIDNTR	M			CC15.7750.7750.2.dta
5	sp|P35527|K1C9_HUMAN	Keratin, type I cytoskeletal 9 OS=Homo sapiens OX=9606 GN=KRT9 PE=1 SV=3	605	62255	15	14	12	12	24.1	1451	1	1	1	541.25	1080.49	2	1080.49	-0.0006	155	163	0	51.57	3.8e-05	K	STMQELNSR	L	Oxidation (M)	0.002000000.0	CC15.4785.4785.2.dta
5	sp|P35527|K1C9_HUMAN	Keratin, type I cytoskeletal 9 OS=Homo sapiens OX=9606 GN=KRT9 PE=1 SV=3	605	62255	15	14	12	12	24.1	2094	1	1	1	603.805	1205.59	2	1205.6	-0.0015	262	271	0	25.36	0.037	R	QVLDNLTMEK	S	Oxidation (M)	0.0000000200.0	CC15.6749.6749.2.dta
5	sp|P35527|K1C9_HUMAN	Keratin, type I cytoskeletal 9 OS=Homo sapiens OX=9606 GN=KRT9 PE=1 SV=3	605	62255	15	14	12	12	24.1	2247	1	1	1	616.803	1231.59	2	1231.59	0.0003	14	29	0	83.11	5e-08	R	SGGGGGGGLGSGGSIR	S			CC15.5385.5385.2.dta
5	sp|P35527|K1C9_HUMAN	Keratin, type I cytoskeletal 9 OS=Homo sapiens OX=9606 GN=KRT9 PE=1 SV=3	605	62255	15	14	12	12	24.1	2260	1	1	1	618.268	1234.52	2	1234.52	-0.0002	47	59	0	84.5	8.5e-09	R	FSSSSGYGGGSSR	V			CC15.5230.5230.2.dta
5	sp|P35527|K1C9_HUMAN	Keratin, type I cytoskeletal 9 OS=Homo sapiens OX=9606 GN=KRT9 PE=1 SV=3	605	62255	15	14	12	12	24.1	2719	1	1	1	654.342	1306.67	2	1306.67	-0.0011	241	250	1	27.94	0.019	R	IKFEMEQNLR	Q			CC15.6723.6723.2.dta
5	sp|P35527|K1C9_HUMAN	Keratin, type I cytoskeletal 9 OS=Homo sapiens OX=9606 GN=KRT9 PE=1 SV=3	605	62255	15	14	12	12	24.1	5597	1	1	1	919.487	1836.96	2	1836.96	0.0007	375	390	0	73.12	4.6e-07	R	HGVQELEIELQSQLSK	K			CC15.9638.9638.2.dta
5	sp|P35527|K1C9_HUMAN	Keratin, type I cytoskeletal 9 OS=Homo sapiens OX=9606 GN=KRT9 PE=1 SV=3	605	62255	15	14	12	12	24.1	5598	1	1	1	613.329	1836.97	3	1836.96	0.0082	375	390	0	58.54	1.5e-05	R	HGVQELEIELQSQLSK	K			CC15.9739.9739.3.dta
5	sp|P35527|K1C9_HUMAN	Keratin, type I cytoskeletal 9 OS=Homo sapiens OX=9606 GN=KRT9 PE=1 SV=3	605	62255	15	14	12	12	24.1	5648	1	1	1	926.467	1850.92	2	1850.92	0.0001	322	336	1	41.98	0.00084	K	TLNDMRQEYEQLIAK	N			CC15.9170.9170.2.dta
5	sp|P35527|K1C9_HUMAN	Keratin, type I cytoskeletal 9 OS=Homo sapiens OX=9606 GN=KRT9 PE=1 SV=3	605	62255	15	14	12	12	24.1	5650	1	1	1	926.469	1850.92	2	1850.92	0.0034	322	336	1	22.22	0.078	K	TLNDMRQEYEQLIAK	N			CC15.9001.9001.2.dta
5	sp|P35527|K1C9_HUMAN	Keratin, type I cytoskeletal 9 OS=Homo sapiens OX=9606 GN=KRT9 PE=1 SV=3	605	62255	15	14	12	12	24.1	6055	1	1	1	656.023	1965.05	3	1965.05	-0.0052	375	391	1	39.68	0.001	R	HGVQELEIELQSQLSKK	A			CC15.8768.8768.3.dta
5	sp|P35527|K1C9_HUMAN	Keratin, type I cytoskeletal 9 OS=Homo sapiens OX=9606 GN=KRT9 PE=1 SV=3	605	62255	15	14	12	12	24.1	6056	1	1	1	656.024	1965.05	3	1965.05	-0.0017	375	391	1	35.3	0.0027	R	HGVQELEIELQSQLSKK	A			CC15.8395.8395.3.dta
5	sp|P35527|K1C9_HUMAN	Keratin, type I cytoskeletal 9 OS=Homo sapiens OX=9606 GN=KRT9 PE=1 SV=3	605	62255	15	14	12	12	24.1	7636	1	1	1	902.392	2704.15	3	2704.15	0.0009	64	95	0	48.05	2.7e-05	R	GGGGSFGYSYGGGSGGGFSASSLGGGFGGGSR	G			CC15.9989.9989.3.dta
6	sp|P11142|HSP7C_HUMAN	Heat shock cognate 71 kDa protein OS=Homo sapiens OX=9606 GN=HSPA8 PE=1 SV=1	553	71082	14	13	12	11	20.3	703	1	1	1	472.766	943.517	2	943.516	0.0006	602	609	0	23.05	0.095	K	VCNPIITK	L			CC15.5888.5888.2.dta
6	sp|P11142|HSP7C_HUMAN	Heat shock cognate 71 kDa protein OS=Homo sapiens OX=9606 GN=HSPA8 PE=1 SV=1	553	71082	14	13	12	11	20.3	938	1	1	1	495.271	988.527	2	988.519	0.0078	510	517	1	32.1	0.0095	R	LSKEDIER	M			CC15.5225.5225.2.dta
6	sp|P11142|HSP7C_HUMAN	Heat shock cognate 71 kDa protein OS=Homo sapiens OX=9606 GN=HSPA8 PE=1 SV=1	553	71082	14	13	12	11	20.3	1139	1	1	0	509.288	1016.56	2	1016.56	-0.0002	501	509	1	58.68	1.8e-05	K	ITITNDKGR	L			CC15.5021.5021.2.dta
6	sp|P11142|HSP7C_HUMAN	Heat shock cognate 71 kDa protein OS=Homo sapiens OX=9606 GN=HSPA8 PE=1 SV=1	553	71082	14	13	12	11	20.3	1971	1	1	1	590.812	1179.61	2	1179.61	-0.0038	103	112	1	39.7	0.0012	K	VQVEYKGETK	S			CC15.5181.5181.2.dta
6	sp|P11142|HSP7C_HUMAN	Heat shock cognate 71 kDa protein OS=Homo sapiens OX=9606 GN=HSPA8 PE=1 SV=1	553	71082	14	13	12	11	20.3	2227	1	1	0	614.818	1227.62	2	1227.62	0.0004	26	36	0	67.24	2.5e-06	K	VEIIANDQGNR	T			CC15.5839.5839.2.dta
6	sp|P11142|HSP7C_HUMAN	Heat shock cognate 71 kDa protein OS=Homo sapiens OX=9606 GN=HSPA8 PE=1 SV=1	553	71082	14	13	12	11	20.3	2695	1	1	1	652.301	1302.59	2	1302.59	-0.0033	540	550	0	25.69	0.012	K	NSLESYAFNMK	A			CC15.8442.8442.2.dta
6	sp|P11142|HSP7C_HUMAN	Heat shock cognate 71 kDa protein OS=Homo sapiens OX=9606 GN=HSPA8 PE=1 SV=1	553	71082	14	13	12	11	20.3	3700	1	1	1	494.257	1479.75	3	1479.75	0.0035	300	311	1	44.74	0.0004	R	ARFEELNADLFR	G			CC15.8702.8702.3.dta
6	sp|P11142|HSP7C_HUMAN	Heat shock cognate 71 kDa protein OS=Homo sapiens OX=9606 GN=HSPA8 PE=1 SV=1	553	71082	14	13	12	11	20.3	3701	1	1	1	740.883	1479.75	2	1479.75	0.0041	300	311	1	38.36	0.0017	R	ARFEELNADLFR	G			CC15.8718.8718.2.dta
6	sp|P11142|HSP7C_HUMAN	Heat shock cognate 71 kDa protein OS=Homo sapiens OX=9606 GN=HSPA8 PE=1 SV=1	553	71082	14	13	12	11	20.3	3732	1	1	0	744.356	1486.7	2	1486.69	0.0024	37	49	0	76.13	2e-07	R	TTPSYVAFTDTER	L			CC15.7708.7708.2.dta
6	sp|P11142|HSP7C_HUMAN	Heat shock cognate 71 kDa protein OS=Homo sapiens OX=9606 GN=HSPA8 PE=1 SV=1	553	71082	14	13	12	11	20.3	4466	1	1	1	808.894	1615.77	2	1615.78	-0.0063	113	126	0	44.52	0.0003	K	SFYPEEVSSMVLTK	M			CC15.10516.10516.2.dta
6	sp|P11142|HSP7C_HUMAN	Heat shock cognate 71 kDa protein OS=Homo sapiens OX=9606 GN=HSPA8 PE=1 SV=1	553	71082	14	13	12	11	20.3	4782	1	1	0	830.451	1658.89	2	1658.89	-0.001	172	187	0	53.65	5.5e-05	R	IINEPTAAAIAYGLDK	K			CC15.9894.9894.2.dta
6	sp|P11142|HSP7C_HUMAN	Heat shock cognate 71 kDa protein OS=Homo sapiens OX=9606 GN=HSPA8 PE=1 SV=1	553	71082	14	13	12	11	20.3	5392	1	1	1	596.668	1786.98	3	1786.98	-0.0016	172	188	1	27.82	0.011	R	IINEPTAAAIAYGLDKK	V			CC15.8675.8675.3.dta
6	sp|P11142|HSP7C_HUMAN	Heat shock cognate 71 kDa protein OS=Homo sapiens OX=9606 GN=HSPA8 PE=1 SV=1	553	71082	14	13	12	11	20.3	5393	1	1	1	596.67	1786.99	3	1786.98	0.0067	172	188	1	62.89	3.1e-06	R	IINEPTAAAIAYGLDKK	V			CC15.8487.8487.3.dta
6	sp|P11142|HSP7C_HUMAN	Heat shock cognate 71 kDa protein OS=Homo sapiens OX=9606 GN=HSPA8 PE=1 SV=1	553	71082	14	13	12	11	20.3	6119	1	1	1	661.337	1980.99	3	1980.99	-0.0029	138	155	0	25.84	0.033	K	TVTNAVVTVPAYFNDSQR	Q			CC15.9781.9781.3.dta
7	sp|P02538|K2C6A_HUMAN	Keratin, type II cytoskeletal 6A OS=Homo sapiens OX=9606 GN=KRT6A PE=1 SV=3	543	60293	11	10	11	10	16.7	403	1	1	0	439.732	877.449	2	877.451	-0.0017	2	9	0	60.06	1.2e-05	M	ASTSTTIR	S	Acetyl (Protein N-term)	1.00000000.0	CC15.5852.5852.2.dta
7	sp|P02538|K2C6A_HUMAN	Keratin, type II cytoskeletal 6A OS=Homo sapiens OX=9606 GN=KRT6A PE=1 SV=3	543	60293	11	10	11	10	16.7	497	1	1	0	453.738	905.461	2	905.461	0.0004	183	189	0	21.91	0.095	R	FLEQQNK	V			CC15.5277.5277.2.dta
7	sp|P02538|K2C6A_HUMAN	Keratin, type II cytoskeletal 6A OS=Homo sapiens OX=9606 GN=KRT6A PE=1 SV=3	543	60293	11	10	11	10	16.7	706	1	1	0	473.26	944.505	2	944.504	0.0013	233	240	1	29.78	0.016	R	GRLDSELR	G			CC15.5347.5347.2.dta
7	sp|P02538|K2C6A_HUMAN	Keratin, type II cytoskeletal 6A OS=Homo sapiens OX=9606 GN=KRT6A PE=1 SV=3	543	60293	11	10	11	10	16.7	1064	1	0	0	503.237	1004.46	2	1004.46	0	468	475	0	36.8	0.0013	K	LLEGEECR	L			CC15.5475.5475.2.dta
7	sp|P02538|K2C6A_HUMAN	Keratin, type II cytoskeletal 6A OS=Homo sapiens OX=9606 GN=KRT6A PE=1 SV=3	543	60293	11	10	11	10	16.7	1107	1	1	1	506.757	1011.5	2	1011.5	0.0016	31	40	0	68.36	1.2e-06	R	SGFSSVSVSR	S			CC15.5894.5894.2.dta
7	sp|P02538|K2C6A_HUMAN	Keratin, type II cytoskeletal 6A OS=Homo sapiens OX=9606 GN=KRT6A PE=1 SV=3	543	60293	11	10	11	10	16.7	1132	1	1	0	508.772	1015.53	2	1015.53	-0.0002	224	232	0	51.28	9.3e-05	R	QLDSIVGER	G			CC15.6422.6422.2.dta
7	sp|P02538|K2C6A_HUMAN	Keratin, type II cytoskeletal 6A OS=Homo sapiens OX=9606 GN=KRT6A PE=1 SV=3	543	60293	11	10	11	10	16.7	1746	1	0	0	567.285	1132.56	2	1132.55	0.0005	467	475	1	44.89	0.00039	R	KLLEGEECR	L			CC15.5244.5244.2.dta
7	sp|P02538|K2C6A_HUMAN	Keratin, type II cytoskeletal 6A OS=Homo sapiens OX=9606 GN=KRT6A PE=1 SV=3	543	60293	11	10	11	10	16.7	2087	1	1	0	602.323	1202.63	2	1202.63	0.0014	195	204	0	35.87	0.0042	K	WTLLQEQGTK	T			CC15.7736.7736.2.dta
7	sp|P02538|K2C6A_HUMAN	Keratin, type II cytoskeletal 6A OS=Homo sapiens OX=9606 GN=KRT6A PE=1 SV=3	543	60293	11	10	11	10	16.7	2852	1	0	0	665.366	1328.72	2	1328.72	-0.0021	327	338	0	50.06	0.00011	R	NLDLDSIIAEVK	A			CC15.12347.12347.2.dta
7	sp|P02538|K2C6A_HUMAN	Keratin, type II cytoskeletal 6A OS=Homo sapiens OX=9606 GN=KRT6A PE=1 SV=3	543	60293	11	10	11	10	16.7	3285	1	1	0	704.36	1406.71	2	1406.7	0.0013	288	299	0	74.2	4.7e-07	K	ADTLTDEINFLR	A			CC15.11154.11154.2.dta
7	sp|P02538|K2C6A_HUMAN	Keratin, type II cytoskeletal 6A OS=Homo sapiens OX=9606 GN=KRT6A PE=1 SV=3	543	60293	11	10	11	10	16.7	7210	1	0	0	806.755	2417.24	3	2417.24	0	327	347	1	70.06	9.9e-07	R	NLDLDSIIAEVKAQYEEIAQR	S			CC15.14623.14623.3.dta
8	sp|P13647|K2C5_HUMAN	Keratin, type II cytoskeletal 5 OS=Homo sapiens OX=9606 GN=KRT5 PE=1 SV=3	520	62568	12	11	12	11	18.3	423	1	1	1	442.727	883.44	2	883.44	0.0003	30	37	0	58.26	9.4e-06	R	TSFTSVSR	S			CC15.5512.5512.2.dta
8	sp|P13647|K2C5_HUMAN	Keratin, type II cytoskeletal 5 OS=Homo sapiens OX=9606 GN=KRT5 PE=1 SV=3	520	62568	12	11	12	11	18.3	497	1	0	0	453.738	905.461	2	905.461	0.0004	188	194	0	21.91	0.095	R	FLEQQNK	V			CC15.5277.5277.2.dta
8	sp|P13647|K2C5_HUMAN	Keratin, type II cytoskeletal 5 OS=Homo sapiens OX=9606 GN=KRT5 PE=1 SV=3	520	62568	12	11	12	11	18.3	706	1	0	0	473.26	944.505	2	944.504	0.0013	238	245	1	29.78	0.016	R	GRLDSELR	N			CC15.5347.5347.2.dta
8	sp|P13647|K2C5_HUMAN	Keratin, type II cytoskeletal 5 OS=Homo sapiens OX=9606 GN=KRT5 PE=1 SV=3	520	62568	12	11	12	11	18.3	1064	1	0	0	503.237	1004.46	2	1004.46	0	473	480	0	36.8	0.0013	K	LLEGEECR	L			CC15.5475.5475.2.dta
8	sp|P13647|K2C5_HUMAN	Keratin, type II cytoskeletal 5 OS=Homo sapiens OX=9606 GN=KRT5 PE=1 SV=3	520	62568	12	11	12	11	18.3	1132	1	0	0	508.772	1015.53	2	1015.53	-0.0002	229	237	0	51.28	9.3e-05	R	QLDSIVGER	G			CC15.6422.6422.2.dta
8	sp|P13647|K2C5_HUMAN	Keratin, type II cytoskeletal 5 OS=Homo sapiens OX=9606 GN=KRT5 PE=1 SV=3	520	62568	12	11	12	11	18.3	1520	1	1	1	547.801	1093.59	2	1093.59	-0.0011	64	73	1	26.24	0.022	R	SLYNLGGSKR	I			CC15.5467.5467.2.dta
8	sp|P13647|K2C5_HUMAN	Keratin, type II cytoskeletal 5 OS=Homo sapiens OX=9606 GN=KRT5 PE=1 SV=3	520	62568	12	11	12	11	18.3	1644	1	1	1	556.29	1110.57	2	1110.57	-0.0005	74	84	0	52.2	6.2e-05	R	ISISTSGGSFR	N			CC15.6727.6727.2.dta
8	sp|P13647|K2C5_HUMAN	Keratin, type II cytoskeletal 5 OS=Homo sapiens OX=9606 GN=KRT5 PE=1 SV=3	520	62568	12	11	12	11	18.3	1746	1	0	0	567.285	1132.56	2	1132.55	0.0005	472	480	1	44.89	0.00039	R	KLLEGEECR	L			CC15.5244.5244.2.dta
8	sp|P13647|K2C5_HUMAN	Keratin, type II cytoskeletal 5 OS=Homo sapiens OX=9606 GN=KRT5 PE=1 SV=3	520	62568	12	11	12	11	18.3	2036	1	1	1	597.79	1193.57	2	1193.57	-0.0012	365	374	0	59	1.2e-05	K	YEELQQTAGR	H			CC15.5522.5522.2.dta
8	sp|P13647|K2C5_HUMAN	Keratin, type II cytoskeletal 5 OS=Homo sapiens OX=9606 GN=KRT5 PE=1 SV=3	520	62568	12	11	12	11	18.3	2087	1	0	0	602.323	1202.63	2	1202.63	0.0014	200	209	0	35.87	0.0042	K	WTLLQEQGTK	T			CC15.7736.7736.2.dta
8	sp|P13647|K2C5_HUMAN	Keratin, type II cytoskeletal 5 OS=Homo sapiens OX=9606 GN=KRT5 PE=1 SV=3	520	62568	12	11	12	11	18.3	2852	1	0	0	665.366	1328.72	2	1328.72	-0.0021	332	343	0	50.06	0.00011	R	NLDLDSIIAEVK	A			CC15.12347.12347.2.dta
8	sp|P13647|K2C5_HUMAN	Keratin, type II cytoskeletal 5 OS=Homo sapiens OX=9606 GN=KRT5 PE=1 SV=3	520	62568	12	11	12	11	18.3	3295	1	1	1	705.863	1409.71	2	1409.72	-0.003	16	29	0	54.77	3.6e-05	R	SFSTASAITPSVSR	T			CC15.7346.7346.2.dta
9	sp|P60709|ACTB_HUMAN	Actin, cytoplasmic 1 OS=Homo sapiens OX=9606 GN=ACTB PE=1 SV=1	504	42052	14	14	11	11	36	708	1	1	1	473.28	944.545	2	944.544	0.0006	29	37	0	32.75	0.006	R	AVFPSIVGR	P			CC15.8551.8551.2.dta
9	sp|P60709|ACTB_HUMAN	Actin, cytoplasmic 1 OS=Homo sapiens OX=9606 GN=ACTB PE=1 SV=1	504	42052	14	14	11	11	36	867	1	1	1	488.728	975.441	2	975.441	0.0004	19	28	0	64.07	2.3e-06	K	AGFAGDDAPR	A			CC15.5510.5510.2.dta
9	sp|P60709|ACTB_HUMAN	Actin, cytoplasmic 1 OS=Homo sapiens OX=9606 GN=ACTB PE=1 SV=1	504	42052	14	14	11	11	36	1741	1	1	1	566.767	1131.52	2	1131.52	-0.0006	197	206	0	37.53	0.0009	R	GYSFTTTAER	E			CC15.6057.6057.2.dta
9	sp|P60709|ACTB_HUMAN	Actin, cytoplasmic 1 OS=Homo sapiens OX=9606 GN=ACTB PE=1 SV=1	504	42052	14	14	11	11	36	1950	1	1	1	589.311	1176.61	2	1176.61	0.002	316	326	0	40.67	0.0011	K	EITALAPSTMK	I	Oxidation (M)	0.00000000020.0	CC15.6359.6359.2.dta
9	sp|P60709|ACTB_HUMAN	Actin, cytoplasmic 1 OS=Homo sapiens OX=9606 GN=ACTB PE=1 SV=1	504	42052	14	14	11	11	36	2061	1	1	1	599.763	1197.51	2	1197.52	-0.0029	51	61	0	34.12	0.0012	K	DSYVGDEAQSK	R			CC15.5431.5431.2.dta
9	sp|P60709|ACTB_HUMAN	Actin, cytoplasmic 1 OS=Homo sapiens OX=9606 GN=ACTB PE=1 SV=1	504	42052	14	14	11	11	36	2063	1	1	1	599.856	1197.7	2	1197.7	0.0002	29	39	1	43.15	0.00035	R	AVFPSIVGRPR	H			CC15.6999.6999.2.dta
9	sp|P60709|ACTB_HUMAN	Actin, cytoplasmic 1 OS=Homo sapiens OX=9606 GN=ACTB PE=1 SV=1	504	42052	14	14	11	11	36	2064	1	1	1	400.24	1197.7	3	1197.7	0.001	29	39	1	34.5	0.0023	R	AVFPSIVGRPR	H			CC15.6972.6972.3.dta
9	sp|P60709|ACTB_HUMAN	Actin, cytoplasmic 1 OS=Homo sapiens OX=9606 GN=ACTB PE=1 SV=1	504	42052	14	14	11	11	36	2065	1	1	1	400.241	1197.7	3	1197.7	0.0024	29	39	1	32.31	0.0041	R	AVFPSIVGRPR	H			CC15.7150.7150.3.dta
9	sp|P60709|ACTB_HUMAN	Actin, cytoplasmic 1 OS=Homo sapiens OX=9606 GN=ACTB PE=1 SV=1	504	42052	14	14	11	11	36	2982	1	1	1	677.815	1353.62	2	1353.62	-0.001	51	62	1	51.73	4.9e-05	K	DSYVGDEAQSKR	G			CC15.5234.5234.2.dta
9	sp|P60709|ACTB_HUMAN	Actin, cytoplasmic 1 OS=Homo sapiens OX=9606 GN=ACTB PE=1 SV=1	504	42052	14	14	11	11	36	5400	1	1	0	895.949	1789.88	2	1789.88	-0.001	239	254	0	55.8	3.5e-05	K	SYELPDGQVITIGNER	F			CC15.10074.10074.2.dta
9	sp|P60709|ACTB_HUMAN	Actin, cytoplasmic 1 OS=Homo sapiens OX=9606 GN=ACTB PE=1 SV=1	504	42052	14	14	11	11	36	5401	1	1	0	895.949	1789.88	2	1789.88	-0.0001	239	254	0	57.96	2.1e-05	K	SYELPDGQVITIGNER	F			CC15.9858.9858.2.dta
9	sp|P60709|ACTB_HUMAN	Actin, cytoplasmic 1 OS=Homo sapiens OX=9606 GN=ACTB PE=1 SV=1	504	42052	14	14	11	11	36	5555	1	1	1	911.402	1820.79	2	1820.79	-0.0034	2	18	0	69.59	4.4e-07	M	DDDIAALVVDNGSGMCK	A	Acetyl (Protein N-term)	1.00000000000000000.0	CC15.13282.13282.2.dta
9	sp|P60709|ACTB_HUMAN	Actin, cytoplasmic 1 OS=Homo sapiens OX=9606 GN=ACTB PE=1 SV=1	504	42052	14	14	11	11	36	6012	1	1	1	977.538	1953.06	2	1953.06	0.0033	96	113	0	30.84	0.0057	R	VAPEEHPVLLTEAPLNPK	A			CC15.8289.8289.2.dta
9	sp|P60709|ACTB_HUMAN	Actin, cytoplasmic 1 OS=Homo sapiens OX=9606 GN=ACTB PE=1 SV=1	504	42052	14	14	11	11	36	8135	1	1	1	796.659	3182.61	4	3182.61	-0.0018	148	177	0	41.37	0.00066	R	TTGIVMDSGDGVTHTVPIYEGYALPHAILR	L			CC15.10891.10891.4.dta
10	sp|P0DMV8|HS71A_HUMAN	Heat shock 70 kDa protein 1A OS=Homo sapiens OX=9606 GN=HSPA1A PE=1 SV=1	476	70294	10	10	9	9	15.4	1055	1	1	0	502.275	1002.53	2	1002.53	0.0004	510	517	1	28.32	0.019	R	LSKEEIER	M			CC15.5130.5130.2.dta
10	sp|P0DMV8|HS71A_HUMAN	Heat shock 70 kDa protein 1A OS=Homo sapiens OX=9606 GN=HSPA1A PE=1 SV=1	476	70294	10	10	9	9	15.4	1139	1	0	0	509.288	1016.56	2	1016.56	-0.0002	501	509	1	58.68	1.8e-05	K	ITITNDKGR	L			CC15.5021.5021.2.dta
10	sp|P0DMV8|HS71A_HUMAN	Heat shock 70 kDa protein 1A OS=Homo sapiens OX=9606 GN=HSPA1A PE=1 SV=1	476	70294	10	10	9	9	15.4	2057	1	1	0	599.351	1196.69	2	1196.69	0.0001	160	171	0	38.49	0.001	K	DAGVIAGLNVLR	I			CC15.10956.10956.2.dta
10	sp|P0DMV8|HS71A_HUMAN	Heat shock 70 kDa protein 1A OS=Homo sapiens OX=9606 GN=HSPA1A PE=1 SV=1	476	70294	10	10	9	9	15.4	2227	1	0	0	614.818	1227.62	2	1227.62	0.0004	26	36	0	67.24	2.5e-06	K	VEIIANDQGNR	T			CC15.5839.5839.2.dta
10	sp|P0DMV8|HS71A_HUMAN	Heat shock 70 kDa protein 1A OS=Homo sapiens OX=9606 GN=HSPA1A PE=1 SV=1	476	70294	10	10	9	9	15.4	3732	1	0	0	744.356	1486.7	2	1486.69	0.0024	37	49	0	76.13	2e-07	R	TTPSYVAFTDTER	L			CC15.7708.7708.2.dta
10	sp|P0DMV8|HS71A_HUMAN	Heat shock 70 kDa protein 1A OS=Homo sapiens OX=9606 GN=HSPA1A PE=1 SV=1	476	70294	10	10	9	9	15.4	4091	1	1	0	514.917	1541.73	3	1541.73	-0.0011	300	311	1	35.94	0.0019	R	ARFEELCSDLFR	S			CC15.8889.8889.3.dta
10	sp|P0DMV8|HS71A_HUMAN	Heat shock 70 kDa protein 1A OS=Homo sapiens OX=9606 GN=HSPA1A PE=1 SV=1	476	70294	10	10	9	9	15.4	4460	1	1	0	807.909	1613.8	2	1613.8	0.0021	113	126	0	51.18	8.9e-05	K	AFYPEEISSMVLTK	M			CC15.11299.11299.2.dta
10	sp|P0DMV8|HS71A_HUMAN	Heat shock 70 kDa protein 1A OS=Homo sapiens OX=9606 GN=HSPA1A PE=1 SV=1	476	70294	10	10	9	9	15.4	4528	1	1	0	542.649	1624.93	3	1624.93	0.0002	156	171	1	36.87	0.00089	R	QATKDAGVIAGLNVLR	I			CC15.8361.8361.3.dta
10	sp|P0DMV8|HS71A_HUMAN	Heat shock 70 kDa protein 1A OS=Homo sapiens OX=9606 GN=HSPA1A PE=1 SV=1	476	70294	10	10	9	9	15.4	4962	1	1	0	844.453	1686.89	2	1686.89	-0.0018	172	187	0	83.01	5.8e-08	R	IINEPTAAAIAYGLDR	T			CC15.10066.10066.2.dta
10	sp|P0DMV8|HS71A_HUMAN	Heat shock 70 kDa protein 1A OS=Homo sapiens OX=9606 GN=HSPA1A PE=1 SV=1	476	70294	10	10	9	9	15.4	4963	1	1	0	563.305	1686.89	3	1686.89	-0.0018	172	187	0	66.99	2.3e-06	R	IINEPTAAAIAYGLDR	T			CC15.10079.10079.3.dta
11	sp|P04259|K2C6B_HUMAN	Keratin, type II cytoskeletal 6B OS=Homo sapiens OX=9606 GN=KRT6B PE=1 SV=5	472	60315	11	10	10	9	15.1	403	1	0	0	439.732	877.449	2	877.451	-0.0017	2	9	0	60.06	1.2e-05	M	ASTSTTIR	S	Acetyl (Protein N-term)	1.00000000.0	CC15.5852.5852.2.dta
11	sp|P04259|K2C6B_HUMAN	Keratin, type II cytoskeletal 6B OS=Homo sapiens OX=9606 GN=KRT6B PE=1 SV=5	472	60315	11	10	10	9	15.1	497	1	0	0	453.738	905.461	2	905.461	0.0004	183	189	0	21.91	0.095	R	FLEQQNK	V			CC15.5277.5277.2.dta
11	sp|P04259|K2C6B_HUMAN	Keratin, type II cytoskeletal 6B OS=Homo sapiens OX=9606 GN=KRT6B PE=1 SV=5	472	60315	11	10	10	9	15.1	706	1	0	0	473.26	944.505	2	944.504	0.0013	233	240	1	29.78	0.016	R	GRLDSELR	N			CC15.5347.5347.2.dta
11	sp|P04259|K2C6B_HUMAN	Keratin, type II cytoskeletal 6B OS=Homo sapiens OX=9606 GN=KRT6B PE=1 SV=5	472	60315	11	10	10	9	15.1	1064	1	0	0	503.237	1004.46	2	1004.46	0	468	475	0	36.8	0.0013	K	LLEGEECR	L			CC15.5475.5475.2.dta
11	sp|P04259|K2C6B_HUMAN	Keratin, type II cytoskeletal 6B OS=Homo sapiens OX=9606 GN=KRT6B PE=1 SV=5	472	60315	11	10	10	9	15.1	1746	1	0	0	567.285	1132.56	2	1132.55	0.0005	467	475	1	44.89	0.00039	R	KLLEGEECR	L			CC15.5244.5244.2.dta
11	sp|P04259|K2C6B_HUMAN	Keratin, type II cytoskeletal 6B OS=Homo sapiens OX=9606 GN=KRT6B PE=1 SV=5	472	60315	11	10	10	9	15.1	1962	1	0	0	590.304	1178.59	2	1178.59	-0.0005	360	369	0	48.63	0.00019	K	YEELQITAGR	H			CC15.7160.7160.2.dta
11	sp|P04259|K2C6B_HUMAN	Keratin, type II cytoskeletal 6B OS=Homo sapiens OX=9606 GN=KRT6B PE=1 SV=5	472	60315	11	10	10	9	15.1	1963	1	0	0	590.304	1178.59	2	1178.59	-0.0001	360	369	0	48.37	0.0002	K	YEELQITAGR	H			CC15.6988.6988.2.dta
11	sp|P04259|K2C6B_HUMAN	Keratin, type II cytoskeletal 6B OS=Homo sapiens OX=9606 GN=KRT6B PE=1 SV=5	472	60315	11	10	10	9	15.1	2087	1	0	0	602.323	1202.63	2	1202.63	0.0014	195	204	0	35.87	0.0042	K	WTLLQEQGTK	T			CC15.7736.7736.2.dta
11	sp|P04259|K2C6B_HUMAN	Keratin, type II cytoskeletal 6B OS=Homo sapiens OX=9606 GN=KRT6B PE=1 SV=5	472	60315	11	10	10	9	15.1	2852	1	0	0	665.366	1328.72	2	1328.72	-0.0021	327	338	0	50.06	0.00011	R	NLDLDSIIAEVK	A			CC15.12347.12347.2.dta
11	sp|P04259|K2C6B_HUMAN	Keratin, type II cytoskeletal 6B OS=Homo sapiens OX=9606 GN=KRT6B PE=1 SV=5	472	60315	11	10	10	9	15.1	3285	1	0	0	704.36	1406.71	2	1406.7	0.0013	288	299	0	74.2	4.7e-07	K	ADTLTDEINFLR	A			CC15.11154.11154.2.dta
11	sp|P04259|K2C6B_HUMAN	Keratin, type II cytoskeletal 6B OS=Homo sapiens OX=9606 GN=KRT6B PE=1 SV=5	472	60315	11	10	10	9	15.1	7210	1	0	0	806.755	2417.24	3	2417.24	0	327	347	1	70.06	9.9e-07	R	NLDLDSIIAEVKAQYEEIAQR	S			CC15.14623.14623.3.dta
12	sp|P11021|BIP_HUMAN	Endoplasmic reticulum chaperone BiP OS=Homo sapiens OX=9606 GN=HSPA5 PE=1 SV=2	472	72402	12	11	10	9	18	920	1	1	1	493.761	985.508	2	985.508	0.0002	533	540	0	36.81	0.0018	R	LTPEEIER	M			CC15.5966.5966.2.dta
12	sp|P11021|BIP_HUMAN	Endoplasmic reticulum chaperone BiP OS=Homo sapiens OX=9606 GN=HSPA5 PE=1 SV=2	472	72402	12	11	10	9	18	2162	1	1	1	609.32	1216.63	2	1216.62	0.0019	186	197	0	47.5	0.00022	K	DAGTIAGLNVMR	I			CC15.9290.9290.2.dta
12	sp|P11021|BIP_HUMAN	Endoplasmic reticulum chaperone BiP OS=Homo sapiens OX=9606 GN=HSPA5 PE=1 SV=2	472	72402	12	11	10	9	18	2227	1	0	0	614.818	1227.62	2	1227.62	0.0004	50	60	0	67.24	2.5e-06	R	VEIIANDQGNR	I			CC15.5839.5839.2.dta
12	sp|P11021|BIP_HUMAN	Endoplasmic reticulum chaperone BiP OS=Homo sapiens OX=9606 GN=HSPA5 PE=1 SV=2	472	72402	12	11	10	9	18	3382	1	1	1	715.849	1429.68	2	1429.68	-0.0006	102	113	0	34.55	0.0033	R	TWNDPSVQQDIK	F			CC15.6956.6956.2.dta
12	sp|P11021|BIP_HUMAN	Endoplasmic reticulum chaperone BiP OS=Homo sapiens OX=9606 GN=HSPA5 PE=1 SV=2	472	72402	12	11	10	9	18	3902	1	1	1	504.922	1511.75	3	1511.74	0.0009	325	336	1	22.54	0.06	R	AKFEELNMDLFR	S			CC15.9609.9609.3.dta
12	sp|P11021|BIP_HUMAN	Endoplasmic reticulum chaperone BiP OS=Homo sapiens OX=9606 GN=HSPA5 PE=1 SV=2	472	72402	12	11	10	9	18	4045	1	1	1	768.903	1535.79	2	1535.79	0.0004	139	152	0	49.49	0.00013	K	TFAPEEISAMVLTK	M			CC15.11305.11305.2.dta
12	sp|P11021|BIP_HUMAN	Endoplasmic reticulum chaperone BiP OS=Homo sapiens OX=9606 GN=HSPA5 PE=1 SV=2	472	72402	12	11	10	9	18	4222	1	1	1	522.932	1565.77	3	1565.77	0.0019	61	74	0	39.82	0.0011	R	ITPSYVAFTPEGER	L			CC15.8606.8606.3.dta
12	sp|P11021|BIP_HUMAN	Endoplasmic reticulum chaperone BiP OS=Homo sapiens OX=9606 GN=HSPA5 PE=1 SV=2	472	72402	12	11	10	9	18	4782	1	0	0	830.451	1658.89	2	1658.89	-0.001	198	213	0	53.65	5.5e-05	R	IINEPTAAAIAYGLDK	R			CC15.9894.9894.2.dta
12	sp|P11021|BIP_HUMAN	Endoplasmic reticulum chaperone BiP OS=Homo sapiens OX=9606 GN=HSPA5 PE=1 SV=2	472	72402	12	11	10	9	18	5529	1	1	1	606.004	1814.99	3	1814.99	-0.0003	198	214	1	79.29	8.9e-08	R	IINEPTAAAIAYGLDKR	E			CC15.8790.8790.3.dta
12	sp|P11021|BIP_HUMAN	Endoplasmic reticulum chaperone BiP OS=Homo sapiens OX=9606 GN=HSPA5 PE=1 SV=2	472	72402	12	11	10	9	18	5530	1	1	1	606.004	1814.99	3	1814.99	0.0021	198	214	1	73.43	3.3e-07	R	IINEPTAAAIAYGLDKR	E			CC15.8608.8608.3.dta
12	sp|P11021|BIP_HUMAN	Endoplasmic reticulum chaperone BiP OS=Homo sapiens OX=9606 GN=HSPA5 PE=1 SV=2	472	72402	12	11	10	9	18	5531	1	1	1	908.504	1814.99	2	1814.99	0.005	198	214	1	75.84	1.9e-07	R	IINEPTAAAIAYGLDKR	E			CC15.8644.8644.2.dta
12	sp|P11021|BIP_HUMAN	Endoplasmic reticulum chaperone BiP OS=Homo sapiens OX=9606 GN=HSPA5 PE=1 SV=2	472	72402	12	11	10	9	18	5964	1	1	1	645.343	1933.01	3	1933.01	0.0023	475	492	0	40.8	0.00097	K	DNHLLGTFDLTGIPPAPR	G			CC15.11477.11477.3.dta
13	sp|P19474|RO52_HUMAN	E3 ubiquitin-protein ligase TRIM21 OS=Homo sapiens OX=9606 GN=TRIM21 PE=1 SV=1	471	55162	12	12	10	10	22.1	999	1	1	1	499.803	997.592	2	997.592	-0.0002	139	147	0	46.85	9.9e-05	K	LQVALGELR	R			CC15.8503.8503.2.dta
13	sp|P19474|RO52_HUMAN	E3 ubiquitin-protein ligase TRIM21 OS=Homo sapiens OX=9606 GN=TRIM21 PE=1 SV=1	471	55162	12	12	10	10	22.1	1000	1	1	1	499.804	997.593	2	997.592	0.0014	139	147	0	48.54	9.3e-05	K	LQVALGELR	R			CC15.8317.8317.2.dta
13	sp|P19474|RO52_HUMAN	E3 ubiquitin-protein ligase TRIM21 OS=Homo sapiens OX=9606 GN=TRIM21 PE=1 SV=1	471	55162	12	12	10	10	22.1	1595	1	1	1	553.259	1104.5	2	1104.5	0.0003	352	360	0	57.81	9.6e-06	K	EAWDLGVCR	D			CC15.8236.8236.2.dta
13	sp|P19474|RO52_HUMAN	E3 ubiquitin-protein ligase TRIM21 OS=Homo sapiens OX=9606 GN=TRIM21 PE=1 SV=1	471	55162	12	12	10	10	22.1	1808	1	1	1	572.811	1143.61	2	1143.61	0.0004	68	77	0	27.04	0.028	R	QLANMVNNLK	E			CC15.7049.7049.2.dta
13	sp|P19474|RO52_HUMAN	E3 ubiquitin-protein ligase TRIM21 OS=Homo sapiens OX=9606 GN=TRIM21 PE=1 SV=1	471	55162	12	12	10	10	22.1	1870	1	1	1	577.853	1153.69	2	1153.69	-0.0009	139	148	1	21.7	0.026	K	LQVALGELRR	K			CC15.7028.7028.2.dta
13	sp|P19474|RO52_HUMAN	E3 ubiquitin-protein ligase TRIM21 OS=Homo sapiens OX=9606 GN=TRIM21 PE=1 SV=1	471	55162	12	12	10	10	22.1	1882	1	1	1	579.806	1157.6	2	1157.59	0.0036	261	270	0	50.54	0.00013	K	DLDITSPELR	S			CC15.9123.9123.2.dta
13	sp|P19474|RO52_HUMAN	E3 ubiquitin-protein ligase TRIM21 OS=Homo sapiens OX=9606 GN=TRIM21 PE=1 SV=1	471	55162	12	12	10	10	22.1	2354	1	1	1	625.791	1249.57	2	1249.57	-0.0017	109	118	0	44.4	0.00026	K	ALCWVCAQSR	K			CC15.7164.7164.2.dta
13	sp|P19474|RO52_HUMAN	E3 ubiquitin-protein ligase TRIM21 OS=Homo sapiens OX=9606 GN=TRIM21 PE=1 SV=1	471	55162	12	12	10	10	22.1	6024	1	1	1	653.341	1957	3	1957.01	-0.0031	68	84	1	61.48	7.3e-06	R	QLANMVNNLKEISQEAR	E			CC15.8679.8679.3.dta
13	sp|P19474|RO52_HUMAN	E3 ubiquitin-protein ligase TRIM21 OS=Homo sapiens OX=9606 GN=TRIM21 PE=1 SV=1	471	55162	12	12	10	10	22.1	6193	1	1	1	668.341	2002	3	2002	0.0003	254	270	1	80.23	1.1e-07	R	SESWNLKDLDITSPELR	S			CC15.10246.10246.3.dta
13	sp|P19474|RO52_HUMAN	E3 ubiquitin-protein ligase TRIM21 OS=Homo sapiens OX=9606 GN=TRIM21 PE=1 SV=1	471	55162	12	12	10	10	22.1	6412	1	1	1	700.046	2097.11	3	2097.12	-0.0028	218	235	1	41.04	0.00061	K	LAQQSQALQELISELDRR	C			CC15.11470.11470.3.dta
13	sp|P19474|RO52_HUMAN	E3 ubiquitin-protein ligase TRIM21 OS=Homo sapiens OX=9606 GN=TRIM21 PE=1 SV=1	471	55162	12	12	10	10	22.1	6414	1	1	1	700.047	2097.12	3	2097.12	0.002	218	235	1	26.9	0.017	K	LAQQSQALQELISELDRR	C			CC15.11293.11293.3.dta
13	sp|P19474|RO52_HUMAN	E3 ubiquitin-protein ligase TRIM21 OS=Homo sapiens OX=9606 GN=TRIM21 PE=1 SV=1	471	55162	12	12	10	10	22.1	7692	1	1	1	931.804	2792.39	3	2792.39	-0.0008	284	307	1	38.66	0.0014	R	TCAVHITLDPDTANPWLILSEDRR	Q			CC15.11247.11247.3.dta
14	sp|P34931|HS71L_HUMAN	Heat shock 70 kDa protein 1-like OS=Homo sapiens OX=9606 GN=HSPA1L PE=1 SV=2	411	70730	8	8	8	8	13.6	1055	1	0	0	502.275	1002.53	2	1002.53	0.0004	512	519	1	28.32	0.019	R	LSKEEIER	M			CC15.5130.5130.2.dta
14	sp|P34931|HS71L_HUMAN	Heat shock 70 kDa protein 1-like OS=Homo sapiens OX=9606 GN=HSPA1L PE=1 SV=2	411	70730	8	8	8	8	13.6	1139	1	0	0	509.288	1016.56	2	1016.56	-0.0002	503	511	1	58.68	1.8e-05	K	ITITNDKGR	L			CC15.5021.5021.2.dta
14	sp|P34931|HS71L_HUMAN	Heat shock 70 kDa protein 1-like OS=Homo sapiens OX=9606 GN=HSPA1L PE=1 SV=2	411	70730	8	8	8	8	13.6	2057	1	0	0	599.351	1196.69	2	1196.69	0.0001	162	173	0	38.49	0.001	K	DAGVIAGLNVLR	I			CC15.10956.10956.2.dta
14	sp|P34931|HS71L_HUMAN	Heat shock 70 kDa protein 1-like OS=Homo sapiens OX=9606 GN=HSPA1L PE=1 SV=2	411	70730	8	8	8	8	13.6	2227	1	0	0	614.818	1227.62	2	1227.62	0.0004	28	38	0	67.24	2.5e-06	K	VEIIANDQGNR	T			CC15.5839.5839.2.dta
14	sp|P34931|HS71L_HUMAN	Heat shock 70 kDa protein 1-like OS=Homo sapiens OX=9606 GN=HSPA1L PE=1 SV=2	411	70730	8	8	8	8	13.6	3732	1	0	0	744.356	1486.7	2	1486.69	0.0024	39	51	0	76.13	2e-07	R	TTPSYVAFTDTER	L			CC15.7708.7708.2.dta
14	sp|P34931|HS71L_HUMAN	Heat shock 70 kDa protein 1-like OS=Homo sapiens OX=9606 GN=HSPA1L PE=1 SV=2	411	70730	8	8	8	8	13.6	4460	1	0	0	807.909	1613.8	2	1613.8	0.0021	115	128	0	51.18	8.9e-05	K	AFYPEEISSMVLTK	L			CC15.11299.11299.2.dta
14	sp|P34931|HS71L_HUMAN	Heat shock 70 kDa protein 1-like OS=Homo sapiens OX=9606 GN=HSPA1L PE=1 SV=2	411	70730	8	8	8	8	13.6	4528	1	0	0	542.649	1624.93	3	1624.93	0.0002	158	173	1	36.87	0.00089	R	QATKDAGVIAGLNVLR	I			CC15.8361.8361.3.dta
14	sp|P34931|HS71L_HUMAN	Heat shock 70 kDa protein 1-like OS=Homo sapiens OX=9606 GN=HSPA1L PE=1 SV=2	411	70730	8	8	8	8	13.6	4782	1	0	0	830.451	1658.89	2	1658.89	-0.001	174	189	0	53.65	5.5e-05	R	IINEPTAAAIAYGLDK	G			CC15.9894.9894.2.dta
15	sp|P02545|LMNA_HUMAN	Prelamin-A/C OS=Homo sapiens OX=9606 GN=LMNA PE=1 SV=1	391	74380	7	7	7	7	10.1	245	1	1	1	425.245	848.476	2	848.476	0.0001	42	48	0	24.68	0.027	R	LAVYIDR	V			CC15.6847.6847.2.dta
15	sp|P02545|LMNA_HUMAN	Prelamin-A/C OS=Homo sapiens OX=9606 GN=LMNA PE=1 SV=1	391	74380	7	7	7	7	10.1	834	1	1	1	486.76	971.505	2	971.504	0.0016	389	397	0	79.68	1.4e-07	R	LSPSPTSQR	S			CC15.5204.5204.2.dta
15	sp|P02545|LMNA_HUMAN	Prelamin-A/C OS=Homo sapiens OX=9606 GN=LMNA PE=1 SV=1	391	74380	7	7	7	7	10.1	844	1	1	1	487.743	973.471	2	973.472	-0.001	379	386	0	35.46	0.0023	K	LLEGEEER	L			CC15.5469.5469.2.dta
15	sp|P02545|LMNA_HUMAN	Prelamin-A/C OS=Homo sapiens OX=9606 GN=LMNA PE=1 SV=1	391	74380	7	7	7	7	10.1	1201	1	1	1	514.791	1027.57	2	1027.57	0.0021	241	249	0	64.17	4.8e-06	R	LADALQELR	A			CC15.7802.7802.2.dta
15	sp|P02545|LMNA_HUMAN	Prelamin-A/C OS=Homo sapiens OX=9606 GN=LMNA PE=1 SV=1	391	74380	7	7	7	7	10.1	1256	1	1	1	522.277	1042.54	2	1042.54	-0.0018	124	133	0	70.64	9.3e-07	K	EGDLIAAQAR	L			CC15.6025.6025.2.dta
15	sp|P02545|LMNA_HUMAN	Prelamin-A/C OS=Homo sapiens OX=9606 GN=LMNA PE=1 SV=1	391	74380	7	7	7	7	10.1	1494	1	1	1	545.281	1088.55	2	1088.55	0.0005	51	60	0	56.5	3.1e-05	R	SLETENAGLR	L			CC15.5701.5701.2.dta
15	sp|P02545|LMNA_HUMAN	Prelamin-A/C OS=Homo sapiens OX=9606 GN=LMNA PE=1 SV=1	391	74380	7	7	7	7	10.1	3780	1	1	1	746.377	1490.74	2	1490.74	0	528	541	0	59.94	1.3e-05	R	TALINSTGEEVAMR	K			CC15.7590.7590.2.dta
16	sp|P07437|TBB5_HUMAN	Tubulin beta chain OS=Homo sapiens OX=9606 GN=TUBB PE=1 SV=2	358	50095	8	8	8	8	22.7	1198	1	1	0	514.764	1027.51	2	1027.51	0.0008	351	359	0	34.03	0.0032	K	TAVCDIPPR	G			CC15.5844.5844.2.dta
16	sp|P07437|TBB5_HUMAN	Tubulin beta chain OS=Homo sapiens OX=9606 GN=TUBB PE=1 SV=2	358	50095	8	8	8	8	22.7	1242	1	1	0	520.301	1038.59	2	1038.59	0.0007	310	318	0	36.55	0.0015	R	YLTVAAVFR	G			CC15.9535.9535.2.dta
16	sp|P07437|TBB5_HUMAN	Tubulin beta chain OS=Homo sapiens OX=9606 GN=TUBB PE=1 SV=2	358	50095	8	8	8	8	22.7	1805	1	1	0	572.32	1142.63	2	1142.63	-0.0007	253	262	0	50.83	0.00011	K	LAVNMVPFPR	L			CC15.9879.9879.2.dta
16	sp|P07437|TBB5_HUMAN	Tubulin beta chain OS=Homo sapiens OX=9606 GN=TUBB PE=1 SV=2	358	50095	8	8	8	8	22.7	2681	1	1	1	651.321	1300.63	2	1300.63	-0.002	47	58	0	32.2	0.0048	R	ISVYYNEATGGK	Y			CC15.6439.6439.2.dta
16	sp|P07437|TBB5_HUMAN	Tubulin beta chain OS=Homo sapiens OX=9606 GN=TUBB PE=1 SV=2	358	50095	8	8	8	8	22.7	2801	1	1	0	660.356	1318.7	2	1318.7	0.0025	163	174	0	48.66	0.00019	R	IMNTFSVVPSPK	V			CC15.8879.8879.2.dta
16	sp|P07437|TBB5_HUMAN	Tubulin beta chain OS=Homo sapiens OX=9606 GN=TUBB PE=1 SV=2	358	50095	8	8	8	8	22.7	4462	1	1	1	808.423	1614.83	2	1614.83	0.0017	63	77	0	71.69	9.4e-07	R	AILVDLEPGTMDSVR	S			CC15.10619.10619.2.dta
16	sp|P07437|TBB5_HUMAN	Tubulin beta chain OS=Homo sapiens OX=9606 GN=TUBB PE=1 SV=2	358	50095	8	8	8	8	22.7	4784	1	1	1	830.452	1658.89	2	1658.89	0.0019	283	297	0	45.41	0.00036	R	ALTVPELTQQVFDAK	N			CC15.11304.11304.2.dta
16	sp|P07437|TBB5_HUMAN	Tubulin beta chain OS=Homo sapiens OX=9606 GN=TUBB PE=1 SV=2	358	50095	8	8	8	8	22.7	6398	1	1	0	696.363	2086.07	3	2086.07	-0.0014	104	122	1	38.8	0.0016	K	GHYTEGAELVDSVLDVVRK	E			CC15.10354.10354.3.dta
17	sp|P38646|GRP75_HUMAN	Stress-70 protein, mitochondrial OS=Homo sapiens OX=9606 GN=HSPA9 PE=1 SV=2	323	73920	8	7	7	6	14.4	769	1	1	1	479.751	957.488	2	957.488	0.0004	77	85	0	57.49	1.2e-05	K	VLENAEGAR	T			CC15.5260.5260.2.dta
17	sp|P38646|GRP75_HUMAN	Stress-70 protein, mitochondrial OS=Homo sapiens OX=9606 GN=HSPA9 PE=1 SV=2	323	73920	8	7	7	6	14.4	2244	1	1	1	616.333	1230.65	2	1230.66	-0.0047	635	646	0	22.74	0.078	R	QAASSLQQASLK	L			CC15.5636.5636.2.dta
17	sp|P38646|GRP75_HUMAN	Stress-70 protein, mitochondrial OS=Homo sapiens OX=9606 GN=HSPA9 PE=1 SV=2	323	73920	8	7	7	6	14.4	2304	1	1	1	621.844	1241.67	2	1241.67	0	207	218	0	38.27	0.002	K	DAGQISGLNVLR	V			CC15.9330.9330.2.dta
17	sp|P38646|GRP75_HUMAN	Stress-70 protein, mitochondrial OS=Homo sapiens OX=9606 GN=HSPA9 PE=1 SV=2	323	73920	8	7	7	6	14.4	2305	1	1	1	621.844	1241.67	2	1241.67	0.0009	207	218	0	50.64	0.00012	K	DAGQISGLNVLR	V			CC15.9347.9347.2.dta
17	sp|P38646|GRP75_HUMAN	Stress-70 protein, mitochondrial OS=Homo sapiens OX=9606 GN=HSPA9 PE=1 SV=2	323	73920	8	7	7	6	14.4	3487	1	1	1	723.881	1445.75	2	1445.75	-0.0078	378	391	0	48.89	0.00018	K	SDIGEVILVGGMTR	M			CC15.10792.10792.2.dta
17	sp|P38646|GRP75_HUMAN	Stress-70 protein, mitochondrial OS=Homo sapiens OX=9606 GN=HSPA9 PE=1 SV=2	323	73920	8	7	7	6	14.4	3512	1	1	1	725.862	1449.71	2	1449.71	0.0003	86	99	0	80.71	9.4e-08	R	TTPSVVAFTADGER	L			CC15.7944.7944.2.dta
17	sp|P38646|GRP75_HUMAN	Stress-70 protein, mitochondrial OS=Homo sapiens OX=9606 GN=HSPA9 PE=1 SV=2	323	73920	8	7	7	6	14.4	4871	1	1	1	558.638	1672.89	3	1672.89	0.002	395	409	1	29.34	0.013	K	VQQTVQDLFGRAPSK	A			CC15.7199.7199.3.dta
17	sp|P38646|GRP75_HUMAN	Stress-70 protein, mitochondrial OS=Homo sapiens OX=9606 GN=HSPA9 PE=1 SV=2	323	73920	8	7	7	6	14.4	7112	1	1	1	780.09	2337.25	3	2337.25	-0.0036	492	513	1	33.54	0.0032	R	EMAGDNKLLGQFTLIGIPPAPR	G			CC15.12159.12159.3.dta
18	sp|P17066|HSP76_HUMAN	Heat shock 70 kDa protein 6 OS=Homo sapiens OX=9606 GN=HSPA6 PE=1 SV=2	321	71440	6	6	5	5	9.5	1139	1	0	0	509.288	1016.56	2	1016.56	-0.0002	503	511	1	58.68	1.8e-05	K	ITITNDKGR	L			CC15.5021.5021.2.dta
18	sp|P17066|HSP76_HUMAN	Heat shock 70 kDa protein 6 OS=Homo sapiens OX=9606 GN=HSPA6 PE=1 SV=2	321	71440	6	6	5	5	9.5	2227	1	0	1	614.818	1227.62	2	1227.62	0.0004	28	38	0	67.24	2.5e-06	R	VEILANDQGNR	T			CC15.5839.5839.2.dta
18	sp|P17066|HSP76_HUMAN	Heat shock 70 kDa protein 6 OS=Homo sapiens OX=9606 GN=HSPA6 PE=1 SV=2	321	71440	6	6	5	5	9.5	3732	1	0	0	744.356	1486.7	2	1486.69	0.0024	39	51	0	76.13	2e-07	R	TTPSYVAFTDTER	L			CC15.7708.7708.2.dta
18	sp|P17066|HSP76_HUMAN	Heat shock 70 kDa protein 6 OS=Homo sapiens OX=9606 GN=HSPA6 PE=1 SV=2	321	71440	6	6	5	5	9.5	4091	1	0	0	514.917	1541.73	3	1541.73	-0.0011	302	313	1	35.94	0.0019	R	ARFEELCSDLFR	S			CC15.8889.8889.3.dta
18	sp|P17066|HSP76_HUMAN	Heat shock 70 kDa protein 6 OS=Homo sapiens OX=9606 GN=HSPA6 PE=1 SV=2	321	71440	6	6	5	5	9.5	4962	1	0	0	844.453	1686.89	2	1686.89	-0.0018	174	189	0	83.01	5.8e-08	R	IINEPTAAAIAYGLDR	R			CC15.10066.10066.2.dta
18	sp|P17066|HSP76_HUMAN	Heat shock 70 kDa protein 6 OS=Homo sapiens OX=9606 GN=HSPA6 PE=1 SV=2	321	71440	6	6	5	5	9.5	4963	1	0	0	563.305	1686.89	3	1686.89	-0.0018	174	189	0	66.99	2.3e-06	R	IINEPTAAAIAYGLDR	R			CC15.10079.10079.3.dta
19	sp|P02768|ALBU_HUMAN	Serum albumin OS=Homo sapiens OX=9606 GN=ALB PE=1 SV=2	318	71317	20	19	6	5	8.7	407	1	1	1	440.724	879.434	2	879.434	0.0001	250	257	0	28.88	0.012	K	AEFAEVSK	L			CC15.5572.5572.2.dta
19	sp|P02768|ALBU_HUMAN	Serum albumin OS=Homo sapiens OX=9606 GN=ALB PE=1 SV=2	318	71317	20	19	6	5	8.7	1165	1	1	1	510.293	1018.57	2	1018.57	0.0002	234	242	1	21.59	0.073	R	AFKAWAVAR	L			CC15.6039.6039.2.dta
19	sp|P02768|ALBU_HUMAN	Serum albumin OS=Homo sapiens OX=9606 GN=ALB PE=1 SV=2	318	71317	20	19	6	5	8.7	1776	1	1	1	569.752	1137.49	2	1137.49	-0.001	500	508	0	62.99	1.8e-06	K	CCTESLVNR	R			CC15.5481.5481.2.dta
19	sp|P02768|ALBU_HUMAN	Serum albumin OS=Homo sapiens OX=9606 GN=ALB PE=1 SV=2	318	71317	20	19	6	5	8.7	1778	1	1	1	569.753	1137.49	2	1137.49	0	500	508	0	33.41	0.0017	K	CCTESLVNR	R			CC15.6490.6490.2.dta
19	sp|P02768|ALBU_HUMAN	Serum albumin OS=Homo sapiens OX=9606 GN=ALB PE=1 SV=2	318	71317	20	19	6	5	8.7	3610	1	1	1	489.954	1466.84	3	1466.84	0.0032	361	372	1	31.32	0.0037	R	RHPDYSVVLLLR	L			CC15.8246.8246.3.dta
19	sp|P02768|ALBU_HUMAN	Serum albumin OS=Homo sapiens OX=9606 GN=ALB PE=1 SV=2	318	71317	20	19	6	5	8.7	3898	1	1	1	504.619	1510.84	3	1510.84	0.0006	439	452	0	37.21	0.0017	K	VPQVSTPTLVEVSR	N			CC15.8681.8681.3.dta
19	sp|P02768|ALBU_HUMAN	Serum albumin OS=Homo sapiens OX=9606 GN=ALB PE=1 SV=2	318	71317	20	19	6	5	8.7	3899	1	1	1	756.427	1510.84	2	1510.84	0.0039	439	452	0	56.22	2e-05	K	VPQVSTPTLVEVSR	N			CC15.8656.8656.2.dta
19	sp|P02768|ALBU_HUMAN	Serum albumin OS=Homo sapiens OX=9606 GN=ALB PE=1 SV=2	318	71317	20	19	6	5	8.7	4634	1	1	1	547.316	1638.93	3	1638.93	-0.0052	438	452	1	49.77	4.9e-05	K	KVPQVSTPTLVEVSR	N			CC15.8967.8967.3.dta
19	sp|P02768|ALBU_HUMAN	Serum albumin OS=Homo sapiens OX=9606 GN=ALB PE=1 SV=2	318	71317	20	19	6	5	8.7	4635	1	1	1	820.47	1638.93	2	1638.93	-0.0046	438	452	1	37.54	0.00078	K	KVPQVSTPTLVEVSR	N			CC15.8744.8744.2.dta
19	sp|P02768|ALBU_HUMAN	Serum albumin OS=Homo sapiens OX=9606 GN=ALB PE=1 SV=2	318	71317	20	19	6	5	8.7	4636	1	1	1	547.317	1638.93	3	1638.93	-0.0013	438	452	1	53.63	1.9e-05	K	KVPQVSTPTLVEVSR	N			CC15.8358.8358.3.dta
19	sp|P02768|ALBU_HUMAN	Serum albumin OS=Homo sapiens OX=9606 GN=ALB PE=1 SV=2	318	71317	20	19	6	5	8.7	4637	1	1	1	820.472	1638.93	2	1638.93	-0.0011	438	452	1	117.11	9e-12	K	KVPQVSTPTLVEVSR	N			CC15.7541.7541.2.dta
19	sp|P02768|ALBU_HUMAN	Serum albumin OS=Homo sapiens OX=9606 GN=ALB PE=1 SV=2	318	71317	20	19	6	5	8.7	4638	1	1	1	820.472	1638.93	2	1638.93	-0.001	438	452	1	78.45	6.6e-08	K	KVPQVSTPTLVEVSR	N			CC15.7717.7717.2.dta
19	sp|P02768|ALBU_HUMAN	Serum albumin OS=Homo sapiens OX=9606 GN=ALB PE=1 SV=2	318	71317	20	19	6	5	8.7	4639	1	1	1	820.473	1638.93	2	1638.93	0.0006	438	452	1	71.42	3.2e-07	K	KVPQVSTPTLVEVSR	N			CC15.7378.7378.2.dta
19	sp|P02768|ALBU_HUMAN	Serum albumin OS=Homo sapiens OX=9606 GN=ALB PE=1 SV=2	318	71317	20	19	6	5	8.7	4640	1	1	1	547.318	1638.93	3	1638.93	0.0008	438	452	1	66.9	9e-07	K	KVPQVSTPTLVEVSR	N			CC15.7882.7882.3.dta
19	sp|P02768|ALBU_HUMAN	Serum albumin OS=Homo sapiens OX=9606 GN=ALB PE=1 SV=2	318	71317	20	19	6	5	8.7	4641	1	1	1	820.473	1638.93	2	1638.93	0.0012	438	452	1	43	0.00022	K	KVPQVSTPTLVEVSR	N			CC15.8554.8554.2.dta
19	sp|P02768|ALBU_HUMAN	Serum albumin OS=Homo sapiens OX=9606 GN=ALB PE=1 SV=2	318	71317	20	19	6	5	8.7	4642	1	1	1	547.318	1638.93	3	1638.93	0.0012	438	452	1	77.02	8.7e-08	K	KVPQVSTPTLVEVSR	N			CC15.7524.7524.3.dta
19	sp|P02768|ALBU_HUMAN	Serum albumin OS=Homo sapiens OX=9606 GN=ALB PE=1 SV=2	318	71317	20	19	6	5	8.7	4643	1	1	1	547.318	1638.93	3	1638.93	0.0014	438	452	1	67.79	7.3e-07	K	KVPQVSTPTLVEVSR	N			CC15.7703.7703.3.dta
19	sp|P02768|ALBU_HUMAN	Serum albumin OS=Homo sapiens OX=9606 GN=ALB PE=1 SV=2	318	71317	20	19	6	5	8.7	4644	1	1	1	410.74	1638.93	4	1638.93	0.0024	438	452	1	61.52	3.2e-06	K	KVPQVSTPTLVEVSR	N			CC15.7479.7479.4.dta
19	sp|P02768|ALBU_HUMAN	Serum albumin OS=Homo sapiens OX=9606 GN=ALB PE=1 SV=2	318	71317	20	19	6	5	8.7	4645	1	1	1	547.318	1638.93	3	1638.93	0.003	438	452	1	61.69	2.8e-06	K	KVPQVSTPTLVEVSR	N			CC15.7361.7361.3.dta
19	sp|P02768|ALBU_HUMAN	Serum albumin OS=Homo sapiens OX=9606 GN=ALB PE=1 SV=2	318	71317	20	19	6	5	8.7	4646	1	1	1	820.475	1638.94	2	1638.93	0.0058	438	452	1	84.23	1.5e-08	K	KVPQVSTPTLVEVSR	N			CC15.7897.7897.2.dta
20	sp|P02533|K1C14_HUMAN	Keratin, type I cytoskeletal 14 OS=Homo sapiens OX=9606 GN=KRT14 PE=1 SV=4	312	51872	9	9	5	5	10.8	32	1	0	0	404.203	806.392	2	806.392	-0.0002	195	201	0	48.46	0.00017	R	LAADDFR	T			CC15.6128.6128.2.dta
20	sp|P02533|K1C14_HUMAN	Keratin, type I cytoskeletal 14 OS=Homo sapiens OX=9606 GN=KRT14 PE=1 SV=4	312	51872	9	9	5	5	10.8	33	1	0	0	404.203	806.392	2	806.392	-0.0002	195	201	0	23.62	0.053	R	LAADDFR	T			CC15.6280.6280.2.dta
20	sp|P02533|K1C14_HUMAN	Keratin, type I cytoskeletal 14 OS=Homo sapiens OX=9606 GN=KRT14 PE=1 SV=4	312	51872	9	9	5	5	10.8	34	1	0	0	404.204	806.392	2	806.392	0.0001	195	201	0	33.55	0.0053	R	LAADDFR	T			CC15.5953.5953.2.dta
20	sp|P02533|K1C14_HUMAN	Keratin, type I cytoskeletal 14 OS=Homo sapiens OX=9606 GN=KRT14 PE=1 SV=4	312	51872	9	9	5	5	10.8	1397	1	0	0	532.807	1063.6	2	1063.6	-0.0027	126	134	1	51.89	5.1e-05	R	LASYLDKVR	A			CC15.5849.5849.2.dta
20	sp|P02533|K1C14_HUMAN	Keratin, type I cytoskeletal 14 OS=Homo sapiens OX=9606 GN=KRT14 PE=1 SV=4	312	51872	9	9	5	5	10.8	1398	1	0	0	532.809	1063.6	2	1063.6	0.0011	126	134	1	51.95	4.9e-05	R	LASYLDKVR	A			CC15.6017.6017.2.dta
20	sp|P02533|K1C14_HUMAN	Keratin, type I cytoskeletal 14 OS=Homo sapiens OX=9606 GN=KRT14 PE=1 SV=4	312	51872	9	9	5	5	10.8	1502	1	0	0	545.769	1089.52	2	1089.52	-0.0002	117	125	0	65.35	3.1e-06	K	VTMQNLNDR	L			CC15.5624.5624.2.dta
20	sp|P02533|K1C14_HUMAN	Keratin, type I cytoskeletal 14 OS=Homo sapiens OX=9606 GN=KRT14 PE=1 SV=4	312	51872	9	9	5	5	10.8	1601	1	0	0	553.766	1105.52	2	1105.52	-0.0008	117	125	0	57.09	2e-05	K	VTMQNLNDR	L	Oxidation (M)	0.002000000.0	CC15.5100.5100.2.dta
20	sp|P02533|K1C14_HUMAN	Keratin, type I cytoskeletal 14 OS=Homo sapiens OX=9606 GN=KRT14 PE=1 SV=4	312	51872	9	9	5	5	10.8	1603	1	1	1	553.785	1105.56	2	1105.56	0.0002	31	41	0	63.42	5.5e-06	R	ISSVLAGGSCR	A			CC15.5781.5781.2.dta
20	sp|P02533|K1C14_HUMAN	Keratin, type I cytoskeletal 14 OS=Homo sapiens OX=9606 GN=KRT14 PE=1 SV=4	312	51872	9	9	5	5	10.8	3369	1	1	1	713.352	1424.69	2	1424.69	0.0005	42	56	0	82.53	5.5e-08	R	APSTYGGGLSVSSSR	F			CC15.6134.6134.2.dta
21	sp|P08238|HS90B_HUMAN	Heat shock protein HSP 90-beta OS=Homo sapiens OX=9606 GN=HSP90AB1 PE=1 SV=4	301	83554	7	7	7	7	10.5	138	1	1	1	415.268	828.522	2	828.522	-0.0002	331	337	0	29.69	0.0075	R	ALLFIPR	R			CC15.9362.9362.2.dta
21	sp|P08238|HS90B_HUMAN	Heat shock protein HSP 90-beta OS=Homo sapiens OX=9606 GN=HSP90AB1 PE=1 SV=4	301	83554	7	7	7	7	10.5	1848	1	1	0	576.284	1150.55	2	1150.55	0.0031	276	284	0	39.91	0.001	K	YIDQEELNK	T			CC15.5726.5726.2.dta
21	sp|P08238|HS90B_HUMAN	Heat shock protein HSP 90-beta OS=Homo sapiens OX=9606 GN=HSP90AB1 PE=1 SV=4	301	83554	7	7	7	7	10.5	2039	1	1	1	597.828	1193.64	2	1193.64	0.0017	73	82	0	29.08	0.012	K	IDIIPNPQER	T			CC15.8160.8160.2.dta
21	sp|P08238|HS90B_HUMAN	Heat shock protein HSP 90-beta OS=Homo sapiens OX=9606 GN=HSP90AB1 PE=1 SV=4	301	83554	7	7	7	7	10.5	2307	1	1	0	621.855	1241.7	2	1241.7	-0.0019	96	107	0	31.34	0.007	K	ADLINNLGTIAK	S			CC15.9160.9160.2.dta
21	sp|P08238|HS90B_HUMAN	Heat shock protein HSP 90-beta OS=Homo sapiens OX=9606 GN=HSP90AB1 PE=1 SV=4	301	83554	7	7	7	7	10.5	2349	1	1	1	625.312	1248.61	2	1248.61	0.0004	492	502	0	46.93	0.00025	K	EQVANSAFVER	V			CC15.6120.6120.2.dta
21	sp|P08238|HS90B_HUMAN	Heat shock protein HSP 90-beta OS=Homo sapiens OX=9606 GN=HSP90AB1 PE=1 SV=4	301	83554	7	7	7	7	10.5	2959	1	1	1	675.371	1348.73	2	1348.73	0	83	95	0	57.78	1.8e-05	R	TLTLVDTGIGMTK	A			CC15.9588.9588.2.dta
21	sp|P08238|HS90B_HUMAN	Heat shock protein HSP 90-beta OS=Homo sapiens OX=9606 GN=HSP90AB1 PE=1 SV=4	301	83554	7	7	7	7	10.5	3906	1	1	0	757.396	1512.78	2	1512.78	-0.0015	379	392	0	66.18	2.9e-06	R	GVVDSEDLPLNISR	E			CC15.9813.9813.2.dta
22	sp|P68363|TBA1B_HUMAN	Tubulin alpha-1B chain OS=Homo sapiens OX=9606 GN=TUBA1B PE=1 SV=1	300	50804	7	7	5	5	16.4	1128	1	1	0	508.293	1014.57	2	1014.57	0.0012	327	336	0	40.05	0.0017	K	DVNAAIATIK	T			CC15.7728.7728.2.dta
22	sp|P68363|TBA1B_HUMAN	Tubulin alpha-1B chain OS=Homo sapiens OX=9606 GN=TUBA1B PE=1 SV=1	300	50804	7	7	5	5	16.4	4331	1	1	1	792.88	1583.74	2	1583.74	0.0004	340	352	0	57.06	1.4e-05	R	SIQFVDWCPTGFK	V			CC15.11136.11136.2.dta
22	sp|P68363|TBA1B_HUMAN	Tubulin alpha-1B chain OS=Homo sapiens OX=9606 GN=TUBA1B PE=1 SV=1	300	50804	7	7	5	5	16.4	5039	1	1	0	851.456	1700.9	2	1700.9	-0.0003	65	79	0	83.86	5e-08	R	AVFVDLEPTVIDEVR	T			CC15.11951.11951.2.dta
22	sp|P68363|TBA1B_HUMAN	Tubulin alpha-1B chain OS=Homo sapiens OX=9606 GN=TUBA1B PE=1 SV=1	300	50804	7	7	5	5	16.4	5040	1	1	0	567.974	1700.9	3	1700.9	0.0017	65	79	0	47.99	0.00019	R	AVFVDLEPTVIDEVR	T			CC15.11964.11964.3.dta
22	sp|P68363|TBA1B_HUMAN	Tubulin alpha-1B chain OS=Homo sapiens OX=9606 GN=TUBA1B PE=1 SV=1	300	50804	7	7	5	5	16.4	5272	1	1	0	878.986	1755.96	2	1755.96	0.0021	265	280	0	46.36	0.0002	R	IHFPLATYAPVISAEK	A			CC15.10026.10026.2.dta
22	sp|P68363|TBA1B_HUMAN	Tubulin alpha-1B chain OS=Homo sapiens OX=9606 GN=TUBA1B PE=1 SV=1	300	50804	7	7	5	5	16.4	5273	1	1	0	586.327	1755.96	3	1755.96	0.0035	265	280	0	36.63	0.0017	R	IHFPLATYAPVISAEK	A			CC15.10147.10147.3.dta
22	sp|P68363|TBA1B_HUMAN	Tubulin alpha-1B chain OS=Homo sapiens OX=9606 GN=TUBA1B PE=1 SV=1	300	50804	7	7	5	5	16.4	6208	1	1	0	1004.45	2006.89	2	2006.89	0.0016	41	60	0	72.51	1.9e-07	K	TIGGGDDSFNTFFSETGAGK	H			CC15.10721.10721.2.dta
23	sp|P68371|TBB4B_HUMAN	Tubulin beta-4B chain OS=Homo sapiens OX=9606 GN=TUBB4B PE=1 SV=1	288	50255	7	7	6	6	16.6	1198	1	0	0	514.764	1027.51	2	1027.51	0.0008	351	359	0	34.03	0.0032	K	TAVCDIPPR	G			CC15.5844.5844.2.dta
23	sp|P68371|TBB4B_HUMAN	Tubulin beta-4B chain OS=Homo sapiens OX=9606 GN=TUBB4B PE=1 SV=1	288	50255	7	7	6	6	16.6	1242	1	0	0	520.301	1038.59	2	1038.59	0.0007	310	318	0	36.55	0.0015	R	YLTVAAVFR	G			CC15.9535.9535.2.dta
23	sp|P68371|TBB4B_HUMAN	Tubulin beta-4B chain OS=Homo sapiens OX=9606 GN=TUBB4B PE=1 SV=1	288	50255	7	7	6	6	16.6	1805	1	0	0	572.32	1142.63	2	1142.63	-0.0007	253	262	0	50.83	0.00011	K	LAVNMVPFPR	L			CC15.9879.9879.2.dta
23	sp|P68371|TBB4B_HUMAN	Tubulin beta-4B chain OS=Homo sapiens OX=9606 GN=TUBB4B PE=1 SV=1	288	50255	7	7	6	6	16.6	2801	1	0	0	660.356	1318.7	2	1318.7	0.0025	163	174	0	48.66	0.00019	R	IMNTFSVVPSPK	V			CC15.8879.8879.2.dta
23	sp|P68371|TBB4B_HUMAN	Tubulin beta-4B chain OS=Homo sapiens OX=9606 GN=TUBB4B PE=1 SV=1	288	50255	7	7	6	6	16.6	4406	1	1	1	801.416	1600.82	2	1600.81	0.0052	63	77	0	78.67	1.7e-07	R	AVLVDLEPGTMDSVR	S			CC15.10115.10115.2.dta
23	sp|P68371|TBB4B_HUMAN	Tubulin beta-4B chain OS=Homo sapiens OX=9606 GN=TUBB4B PE=1 SV=1	288	50255	7	7	6	6	16.6	4476	1	1	1	809.412	1616.81	2	1616.81	0.0008	63	77	0	33.99	0.0042	R	AVLVDLEPGTMDSVR	S	Oxidation (M)	0.000000000020000.0	CC15.9065.9065.2.dta
23	sp|P68371|TBB4B_HUMAN	Tubulin beta-4B chain OS=Homo sapiens OX=9606 GN=TUBB4B PE=1 SV=1	288	50255	7	7	6	6	16.6	6398	1	0	0	696.363	2086.07	3	2086.07	-0.0014	104	122	1	38.8	0.0016	K	GHYTEGAELVDSVLDVVRK	E			CC15.10354.10354.3.dta
24	sp|P35998|PRS7_HUMAN	26S proteasome regulatory subunit 7 OS=Homo sapiens OX=9606 GN=PSMC2 PE=1 SV=3	273	49002	7	7	7	7	18.5	412	1	1	1	441.711	881.407	2	881.407	0.0001	233	239	0	38.75	0.00097	R	TDACFIR	V			CC15.6019.6019.2.dta
24	sp|P35998|PRS7_HUMAN	26S proteasome regulatory subunit 7 OS=Homo sapiens OX=9606 GN=PSMC2 PE=1 SV=3	273	49002	7	7	7	7	18.5	1375	1	1	1	531.746	1061.48	2	1061.48	0.0007	35	43	0	35.33	0.0015	K	TYGQSTYSR	Q			CC15.5216.5216.2.dta
24	sp|P35998|PRS7_HUMAN	26S proteasome regulatory subunit 7 OS=Homo sapiens OX=9606 GN=PSMC2 PE=1 SV=3	273	49002	7	7	7	7	18.5	1879	1	1	1	579.325	1156.63	2	1156.63	0.0009	24	34	0	36.81	0.0027	R	ALDEGDIALLK	T			CC15.9335.9335.2.dta
24	sp|P35998|PRS7_HUMAN	26S proteasome regulatory subunit 7 OS=Homo sapiens OX=9606 GN=PSMC2 PE=1 SV=3	273	49002	7	7	7	7	18.5	2900	1	1	1	671.316	1340.62	2	1340.62	-0.0046	387	398	0	40.4	0.0006	R	SVCTEAGMFAIR	A			CC15.8568.8568.2.dta
24	sp|P35998|PRS7_HUMAN	26S proteasome regulatory subunit 7 OS=Homo sapiens OX=9606 GN=PSMC2 PE=1 SV=3	273	49002	7	7	7	7	18.5	3259	1	1	1	702.377	1402.74	2	1402.75	-0.006	340	351	1	44.57	0.00043	R	KIEFSLPDLEGR	T			CC15.9469.9469.2.dta
24	sp|P35998|PRS7_HUMAN	26S proteasome regulatory subunit 7 OS=Homo sapiens OX=9606 GN=PSMC2 PE=1 SV=3	273	49002	7	7	7	7	18.5	4966	1	1	1	563.322	1686.94	3	1686.94	0.001	187	200	1	21.94	0.043	K	LREVVETPLLHPER	F			CC15.6867.6867.3.dta
24	sp|P35998|PRS7_HUMAN	26S proteasome regulatory subunit 7 OS=Homo sapiens OX=9606 GN=PSMC2 PE=1 SV=3	273	49002	7	7	7	7	18.5	5292	1	1	1	881.444	1760.87	2	1760.88	-0.0039	298	312	0	54.76	4e-05	R	TMLELINQLDGFDPR	G			CC15.13449.13449.2.dta
25	sp|Q9BQE3|TBA1C_HUMAN	Tubulin alpha-1C chain OS=Homo sapiens OX=9606 GN=TUBA1C PE=1 SV=1	271	50548	7	7	5	5	16.5	1128	1	0	0	508.293	1014.57	2	1014.57	0.0012	327	336	0	40.05	0.0017	K	DVNAAIATIK	T			CC15.7728.7728.2.dta
25	sp|Q9BQE3|TBA1C_HUMAN	Tubulin alpha-1C chain OS=Homo sapiens OX=9606 GN=TUBA1C PE=1 SV=1	271	50548	7	7	5	5	16.5	4391	1	1	1	799.891	1597.77	2	1597.76	0.0077	340	352	0	28.49	0.014	R	TIQFVDWCPTGFK	V			CC15.11223.11223.2.dta
25	sp|Q9BQE3|TBA1C_HUMAN	Tubulin alpha-1C chain OS=Homo sapiens OX=9606 GN=TUBA1C PE=1 SV=1	271	50548	7	7	5	5	16.5	5039	1	0	0	851.456	1700.9	2	1700.9	-0.0003	65	79	0	83.86	5e-08	R	AVFVDLEPTVIDEVR	T			CC15.11951.11951.2.dta
25	sp|Q9BQE3|TBA1C_HUMAN	Tubulin alpha-1C chain OS=Homo sapiens OX=9606 GN=TUBA1C PE=1 SV=1	271	50548	7	7	5	5	16.5	5040	1	0	0	567.974	1700.9	3	1700.9	0.0017	65	79	0	47.99	0.00019	R	AVFVDLEPTVIDEVR	T			CC15.11964.11964.3.dta
25	sp|Q9BQE3|TBA1C_HUMAN	Tubulin alpha-1C chain OS=Homo sapiens OX=9606 GN=TUBA1C PE=1 SV=1	271	50548	7	7	5	5	16.5	5272	1	0	0	878.986	1755.96	2	1755.96	0.0021	265	280	0	46.36	0.0002	R	IHFPLATYAPVISAEK	A			CC15.10026.10026.2.dta
25	sp|Q9BQE3|TBA1C_HUMAN	Tubulin alpha-1C chain OS=Homo sapiens OX=9606 GN=TUBA1C PE=1 SV=1	271	50548	7	7	5	5	16.5	5273	1	0	0	586.327	1755.96	3	1755.96	0.0035	265	280	0	36.63	0.0017	R	IHFPLATYAPVISAEK	A			CC15.10147.10147.3.dta
25	sp|Q9BQE3|TBA1C_HUMAN	Tubulin alpha-1C chain OS=Homo sapiens OX=9606 GN=TUBA1C PE=1 SV=1	271	50548	7	7	5	5	16.5	6208	1	0	0	1004.45	2006.89	2	2006.89	0.0016	41	60	0	72.51	1.9e-07	K	TIGGGDDSFNTFFSETGAGK	H			CC15.10721.10721.2.dta
26	sp|P14618|KPYM_HUMAN	Pyruvate kinase PKM OS=Homo sapiens OX=9606 GN=PKM PE=1 SV=4	268	58470	8	5	7	5	17.5	1161	1	1	1	510.262	1018.51	2	1018.51	0.0006	368	376	0	22.32	0.067	K	GDYPLEAVR	M			CC15.7022.7022.2.dta
26	sp|P14618|KPYM_HUMAN	Pyruvate kinase PKM OS=Homo sapiens OX=9606 GN=PKM PE=1 SV=4	268	58470	8	5	7	5	17.5	1791	1	1	1	571.31	1140.6	2	1140.6	0.002	295	305	0	25.77	0.023	R	GDLGIEIPAEK	V			CC15.8566.8566.2.dta
26	sp|P14618|KPYM_HUMAN	Pyruvate kinase PKM OS=Homo sapiens OX=9606 GN=PKM PE=1 SV=4	268	58470	8	5	7	5	17.5	1952	1	1	1	589.328	1176.64	2	1176.64	-0.0003	57	66	1	21.87	0.078	R	SVETLKEMIK	S			CC15.6625.6625.2.dta
26	sp|P14618|KPYM_HUMAN	Pyruvate kinase PKM OS=Homo sapiens OX=9606 GN=PKM PE=1 SV=4	268	58470	8	5	7	5	17.5	2055	1	1	1	599.328	1196.64	2	1196.64	0.0022	33	43	0	30.18	0.008	R	LDIDSPPITAR	N			CC15.8299.8299.2.dta
26	sp|P14618|KPYM_HUMAN	Pyruvate kinase PKM OS=Homo sapiens OX=9606 GN=PKM PE=1 SV=4	268	58470	8	5	7	5	17.5	3018	1	1	1	680.354	1358.69	2	1358.7	-0.0046	44	56	0	56.87	2.9e-05	R	NTGIICTIGPASR	S			CC15.7519.7519.2.dta
26	sp|P14618|KPYM_HUMAN	Pyruvate kinase PKM OS=Homo sapiens OX=9606 GN=PKM PE=1 SV=4	268	58470	8	5	7	5	17.5	6401	1	1	1	696.701	2087.08	3	2087.08	0.0009	384	400	1	28.67	0.016	R	EAEAAIYHLQLFEELRR	L			CC15.9871.9871.3.dta
26	sp|P14618|KPYM_HUMAN	Pyruvate kinase PKM OS=Homo sapiens OX=9606 GN=PKM PE=1 SV=4	268	58470	8	5	7	5	17.5	6625	1	1	1	725.709	2174.11	3	2174.11	-0.0049	401	422	0	21.55	0.081	R	LAPITSDPTEATAVGAVEASFK	C			CC15.11483.11483.3.dta
26	sp|P14618|KPYM_HUMAN	Pyruvate kinase PKM OS=Homo sapiens OX=9606 GN=PKM PE=1 SV=4	268	58470	8	5	7	5	17.5	6626	1	1	1	1088.06	2174.11	2	2174.11	0.0028	401	422	0	82.82	6.3e-08	R	LAPITSDPTEATAVGAVEASFK	C			CC15.11506.11506.2.dta
27	sp|P09211|GSTP1_HUMAN	Glutathione S-transferase P OS=Homo sapiens OX=9606 GN=GSTP1 PE=1 SV=2	240	23569	7	7	5	5	36.7	2881	1	1	1	669.366	1336.72	2	1336.72	0.0002	2	12	0	56.76	1.9e-05	M	PPYTVVYFPVR	G			CC15.10201.10201.2.dta
27	sp|P09211|GSTP1_HUMAN	Glutathione S-transferase P OS=Homo sapiens OX=9606 GN=GSTP1 PE=1 SV=2	240	23569	7	7	5	5	36.7	4139	1	1	1	517.621	1549.84	3	1549.84	-0.0006	2	14	1	29.78	0.0096	M	PPYTVVYFPVRGR	C			CC15.8392.8392.3.dta
27	sp|P09211|GSTP1_HUMAN	Glutathione S-transferase P OS=Homo sapiens OX=9606 GN=GSTP1 PE=1 SV=2	240	23569	7	7	5	5	36.7	5781	1	1	1	942.477	1882.94	2	1882.94	-0.003	56	71	0	68.44	1.6e-06	K	FQDGDLTLYQSNTILR	H			CC15.10442.10442.2.dta
27	sp|P09211|GSTP1_HUMAN	Glutathione S-transferase P OS=Homo sapiens OX=9606 GN=GSTP1 PE=1 SV=2	240	23569	7	7	5	5	36.7	5782	1	1	1	628.655	1882.94	3	1882.94	0.001	56	71	0	27.18	0.022	K	FQDGDLTLYQSNTILR	H			CC15.10733.10733.3.dta
27	sp|P09211|GSTP1_HUMAN	Glutathione S-transferase P OS=Homo sapiens OX=9606 GN=GSTP1 PE=1 SV=2	240	23569	7	7	5	5	36.7	6496	1	1	1	709.391	2125.15	3	2125.15	-0.0023	122	141	1	26	0.018	K	ALPGQLKPFETLLSQNQGGK	T			CC15.10186.10186.3.dta
27	sp|P09211|GSTP1_HUMAN	Glutathione S-transferase P OS=Homo sapiens OX=9606 GN=GSTP1 PE=1 SV=2	240	23569	7	7	5	5	36.7	6497	1	1	1	709.391	2125.15	3	2125.15	-0.0008	122	141	1	41.35	0.00051	K	ALPGQLKPFETLLSQNQGGK	T			CC15.10019.10019.3.dta
27	sp|P09211|GSTP1_HUMAN	Glutathione S-transferase P OS=Homo sapiens OX=9606 GN=GSTP1 PE=1 SV=2	240	23569	7	7	5	5	36.7	8125	1	1	1	785.133	3136.5	4	3136.52	-0.0132	76	103	2	43.8	0.00039	R	TLGLYGKDQQEAALVDMVNDGVEDLRCK	Y			CC15.11158.11158.4.dta
28	sp|P07900|HS90A_HUMAN	Heat shock protein HSP 90-alpha OS=Homo sapiens OX=9606 GN=HSP90AA1 PE=1 SV=5	231	85006	5	5	5	5	7.5	70	1	1	1	408.26	814.506	2	814.506	-0.0003	339	345	0	35.94	0.0019	R	ALLFVPR	R			CC15.8720.8720.2.dta
28	sp|P07900|HS90A_HUMAN	Heat shock protein HSP 90-alpha OS=Homo sapiens OX=9606 GN=HSP90AA1 PE=1 SV=5	231	85006	5	5	5	5	7.5	1848	1	0	0	576.284	1150.55	2	1150.55	0.0031	284	292	0	39.91	0.001	K	YIDQEELNK	T			CC15.5726.5726.2.dta
28	sp|P07900|HS90A_HUMAN	Heat shock protein HSP 90-alpha OS=Homo sapiens OX=9606 GN=HSP90AA1 PE=1 SV=5	231	85006	5	5	5	5	7.5	2307	1	0	0	621.855	1241.7	2	1241.7	-0.0019	101	112	0	31.34	0.007	K	ADLINNLGTIAK	S			CC15.9160.9160.2.dta
28	sp|P07900|HS90A_HUMAN	Heat shock protein HSP 90-alpha OS=Homo sapiens OX=9606 GN=HSP90AA1 PE=1 SV=5	231	85006	5	5	5	5	7.5	2959	1	0	1	675.371	1348.73	2	1348.73	0	88	100	0	57.78	1.8e-05	R	TLTIVDTGIGMTK	A			CC15.9588.9588.2.dta
28	sp|P07900|HS90A_HUMAN	Heat shock protein HSP 90-alpha OS=Homo sapiens OX=9606 GN=HSP90AA1 PE=1 SV=5	231	85006	5	5	5	5	7.5	3906	1	0	0	757.396	1512.78	2	1512.78	-0.0015	387	400	0	66.18	2.9e-06	R	GVVDSEDLPLNISR	E			CC15.9813.9813.2.dta
29	sp|Q5VTE0|EF1A3_HUMAN	Putative elongation factor 1-alpha-like 3 OS=Homo sapiens OX=9606 GN=EEF1A1P5 PE=5 SV=1	226	50495	5	5	5	5	13.9	554	1	1	1	457.787	913.56	2	913.56	0.0003	431	439	0	35.01	0.0017	R	QTVAVGVIK	A			CC15.6282.6282.2.dta
29	sp|Q5VTE0|EF1A3_HUMAN	Putative elongation factor 1-alpha-like 3 OS=Homo sapiens OX=9606 GN=EEF1A1P5 PE=5 SV=1	226	50495	5	5	5	5	13.9	861	1	1	1	488.279	974.544	2	974.544	0.0006	248	255	0	35.47	0.0033	R	LPLQDVYK	I			CC15.7416.7416.2.dta
29	sp|Q5VTE0|EF1A3_HUMAN	Putative elongation factor 1-alpha-like 3 OS=Homo sapiens OX=9606 GN=EEF1A1P5 PE=5 SV=1	226	50495	5	5	5	5	13.9	1187	1	1	1	513.309	1024.6	2	1024.6	0	256	266	0	69.89	3.3e-07	K	IGGIGTVPVGR	V			CC15.7234.7234.2.dta
29	sp|Q5VTE0|EF1A3_HUMAN	Putative elongation factor 1-alpha-like 3 OS=Homo sapiens OX=9606 GN=EEF1A1P5 PE=5 SV=1	226	50495	5	5	5	5	13.9	2766	1	1	1	438.919	1313.74	3	1313.73	0.0022	135	146	0	51.3	7.5e-05	R	EHALLAYTLGVK	Q			CC15.8200.8200.3.dta
29	sp|Q5VTE0|EF1A3_HUMAN	Putative elongation factor 1-alpha-like 3 OS=Homo sapiens OX=9606 GN=EEF1A1P5 PE=5 SV=1	226	50495	5	5	5	5	13.9	7316	1	1	1	839.133	2514.38	3	2514.38	-0.0008	267	290	1	33.92	0.0015	R	VETGVLKPGMVVTFAPVNVTTEVK	S			CC15.10903.10903.3.dta
30	sp|P07355|ANXA2_HUMAN	Annexin A2 OS=Homo sapiens OX=9606 GN=ANXA2 PE=1 SV=2	224	38808	4	4	4	4	14.2	1642	1	1	1	556.28	1110.55	2	1110.55	0.0002	69	77	0	63.25	4.6e-06	R	QDIAFAYQR	R			CC15.7127.7127.2.dta
30	sp|P07355|ANXA2_HUMAN	Annexin A2 OS=Homo sapiens OX=9606 GN=ANXA2 PE=1 SV=2	224	38808	4	4	4	4	14.2	1719	1	1	1	564.789	1127.56	2	1127.56	-0.0007	2	10	0	30.16	0.0099	M	STVHEILCK	L	Acetyl (Protein N-term)	1.000000000.0	CC15.7004.7004.2.dta
30	sp|P07355|ANXA2_HUMAN	Annexin A2 OS=Homo sapiens OX=9606 GN=ANXA2 PE=1 SV=2	224	38808	4	4	4	4	14.2	4096	1	1	1	514.954	1541.84	3	1541.84	-0.0009	50	63	0	37.3	0.002	K	GVDEVTIVNILTNR	S			CC15.12142.12142.3.dta
30	sp|P07355|ANXA2_HUMAN	Annexin A2 OS=Homo sapiens OX=9606 GN=ANXA2 PE=1 SV=2	224	38808	4	4	4	4	14.2	5345	1	1	1	889.436	1776.86	2	1776.86	0.0009	120	135	0	93.54	4.4e-09	K	GLGTDEDSLIEIICSR	T			CC15.12376.12376.2.dta
31	sp|P10809|CH60_HUMAN	60 kDa heat shock protein, mitochondrial OS=Homo sapiens OX=9606 GN=HSPD1 PE=1 SV=2	222	61187	5	5	5	5	12.9	780	1	1	1	480.76	959.505	2	959.504	0.0011	421	429	0	34.16	0.0056	R	VTDALNATR	A			CC15.5474.5474.2.dta
31	sp|P10809|CH60_HUMAN	60 kDa heat shock protein, mitochondrial OS=Homo sapiens OX=9606 GN=HSPD1 PE=1 SV=2	222	61187	5	5	5	5	12.9	2937	1	1	1	672.861	1343.71	2	1343.71	0	61	72	0	48.8	0.00015	R	TVIIEQSWGSPK	V			CC15.7955.7955.2.dta
31	sp|P10809|CH60_HUMAN	60 kDa heat shock protein, mitochondrial OS=Homo sapiens OX=9606 GN=HSPD1 PE=1 SV=2	222	61187	5	5	5	5	12.9	4547	1	1	1	815.959	1629.9	2	1629.9	0.0023	345	359	1	23.37	0.039	K	VGEVIVTKDDAMLLK	G			CC15.8532.8532.2.dta
31	sp|P10809|CH60_HUMAN	60 kDa heat shock protein, mitochondrial OS=Homo sapiens OX=9606 GN=HSPD1 PE=1 SV=2	222	61187	5	5	5	5	12.9	4943	1	1	1	842.955	1683.89	2	1683.9	-0.0027	430	446	0	49.46	0.00014	R	AAVEEGIVLGGGCALLR	C			CC15.10512.10512.2.dta
31	sp|P10809|CH60_HUMAN	60 kDa heat shock protein, mitochondrial OS=Homo sapiens OX=9606 GN=HSPD1 PE=1 SV=2	222	61187	5	5	5	5	12.9	6442	1	1	1	705.052	2112.13	3	2112.13	0.0013	38	58	0	66.71	1.8e-06	R	ALMLQGVDLLADAVAVTMGPK	G			CC15.15507.15507.3.dta
32	sp|Q13200|PSMD2_HUMAN	26S proteasome non-ATPase regulatory subunit 2 OS=Homo sapiens OX=9606 GN=PSMD2 PE=1 SV=3	215	100877	6	6	6	6	8.7	537	1	1	1	456.792	911.57	2	911.569	0.0011	182	189	0	33.26	0.0011	R	EPLLTLVK	E			CC15.8831.8831.2.dta
32	sp|Q13200|PSMD2_HUMAN	26S proteasome non-ATPase regulatory subunit 2 OS=Homo sapiens OX=9606 GN=PSMD2 PE=1 SV=3	215	100877	6	6	6	6	8.7	1135	1	1	1	508.803	1015.59	2	1015.59	0.0007	704	712	0	53.96	3.2e-05	R	LNILDTLSK	F			CC15.9748.9748.2.dta
32	sp|Q13200|PSMD2_HUMAN	26S proteasome non-ATPase regulatory subunit 2 OS=Homo sapiens OX=9606 GN=PSMD2 PE=1 SV=3	215	100877	6	6	6	6	8.7	3524	1	1	1	726.912	1451.81	2	1451.81	-0.001	846	860	1	32.05	0.0038	R	VGQAVDVVGQAGKPK	T			CC15.5565.5565.2.dta
32	sp|Q13200|PSMD2_HUMAN	26S proteasome non-ATPase regulatory subunit 2 OS=Homo sapiens OX=9606 GN=PSMD2 PE=1 SV=3	215	100877	6	6	6	6	8.7	3628	1	1	1	737.394	1472.77	2	1472.78	-0.0025	442	456	0	35.71	0.0038	K	SGALLACGIVNSGVR	N			CC15.8602.8602.2.dta
32	sp|Q13200|PSMD2_HUMAN	26S proteasome non-ATPase regulatory subunit 2 OS=Homo sapiens OX=9606 GN=PSMD2 PE=1 SV=3	215	100877	6	6	6	6	8.7	3945	1	1	1	507.644	1519.91	3	1519.91	0.0028	689	703	0	37.49	0.00019	R	AVPLALALISVSNPR	L			CC15.12406.12406.3.dta
32	sp|Q13200|PSMD2_HUMAN	26S proteasome non-ATPase regulatory subunit 2 OS=Homo sapiens OX=9606 GN=PSMD2 PE=1 SV=3	215	100877	6	6	6	6	8.7	6187	1	1	1	667.698	2000.07	3	2000.08	-0.0043	829	845	1	22.04	0.058	R	MLVTFDEELRPLPVSVR	V			CC15.11047.11047.3.dta
33	sp|P06733|ENOA_HUMAN	Alpha-enolase OS=Homo sapiens OX=9606 GN=ENO1 PE=1 SV=2	193	47481	4	3	4	3	10.6	9	1	1	1	401.239	800.464	2	800.464	-0.0005	222	228	0	21.44	0.081	K	EGLELLK	T			CC15.7853.7853.2.dta
33	sp|P06733|ENOA_HUMAN	Alpha-enolase OS=Homo sapiens OX=9606 GN=ENO1 PE=1 SV=2	193	47481	4	3	4	3	10.6	487	1	1	1	452.734	903.454	2	903.455	-0.0008	413	420	0	40.53	0.0011	R	IEEELGSK	A			CC15.5416.5416.2.dta
33	sp|P06733|ENOA_HUMAN	Alpha-enolase OS=Homo sapiens OX=9606 GN=ENO1 PE=1 SV=2	193	47481	4	3	4	3	10.6	3283	1	1	1	703.863	1405.71	2	1405.71	0.0022	16	28	0	43.31	0.00063	R	GNPTVEVDLFTSK	G			CC15.9375.9375.2.dta
33	sp|P06733|ENOA_HUMAN	Alpha-enolase OS=Homo sapiens OX=9606 GN=ENO1 PE=1 SV=2	193	47481	4	3	4	3	10.6	5468	1	1	1	902.974	1803.93	2	1803.94	-0.0038	33	50	0	87.59	2.2e-08	R	AAVPSGASTGIYEALELR	D			CC15.10583.10583.2.dta
34	sp|P62191|PRS4_HUMAN	26S proteasome regulatory subunit 4 OS=Homo sapiens OX=9606 GN=PSMC1 PE=1 SV=1	186	49325	4	4	4	4	11.6	836	1	1	1	486.79	971.565	2	971.565	-0.0005	250	258	0	32.07	0.0063	R	VVGSELIQK	Y			CC15.6259.6259.2.dta
34	sp|P62191|PRS4_HUMAN	26S proteasome regulatory subunit 4 OS=Homo sapiens OX=9606 GN=PSMC1 PE=1 SV=1	186	49325	4	4	4	4	11.6	1480	1	1	1	543.8	1085.59	2	1085.59	-0.0007	24	32	1	34.66	0.0047	K	KYEPPVPTR	V			CC15.5495.5495.2.dta
34	sp|P62191|PRS4_HUMAN	26S proteasome regulatory subunit 4 OS=Homo sapiens OX=9606 GN=PSMC1 PE=1 SV=1	186	49325	4	4	4	4	11.6	2533	1	1	1	639.843	1277.67	2	1277.67	-0.0006	238	249	0	64.84	5e-06	K	AVANQTSATFLR	V			CC15.6618.6618.2.dta
34	sp|P62191|PRS4_HUMAN	26S proteasome regulatory subunit 4 OS=Homo sapiens OX=9606 GN=PSMC1 PE=1 SV=1	186	49325	4	4	4	4	11.6	6843	1	1	1	752.058	2253.15	3	2253.15	0.0002	273	293	0	54.74	4.3e-05	R	VAEEHAPSIVFIDEIDAIGTK	R			CC15.11353.11353.3.dta
35	sp|P28799|GRN_HUMAN	Granulins OS=Homo sapiens OX=9606 GN=GRN PE=1 SV=2	170	68518	3	3	3	3	6.1	2053	1	1	1	599.249	1196.48	2	1196.49	-0.0024	539	547	0	43.96	5e-05	R	QGWACCPYR	Q			CC15.6085.6085.2.dta
35	sp|P28799|GRN_HUMAN	Granulins OS=Homo sapiens OX=9606 GN=GRN PE=1 SV=2	170	68518	3	3	3	3	6.1	3185	1	1	1	694.88	1387.74	2	1387.75	-0.0013	498	510	0	48.08	0.0002	K	EVVSAQPATFLAR	S			CC15.8628.8628.2.dta
35	sp|P28799|GRN_HUMAN	Granulins OS=Homo sapiens OX=9606 GN=GRN PE=1 SV=2	170	68518	3	3	3	3	6.1	3587	1	1	1	732.354	1462.69	2	1462.69	0.0024	199	212	0	78.42	1.3e-07	R	AVALSSSVMCPDAR	S			CC15.7579.7579.2.dta
36	sp|P00338|LDHA_HUMAN	L-lactate dehydrogenase A chain OS=Homo sapiens OX=9606 GN=LDHA PE=1 SV=2	165	36950	3	3	3	3	8.7	547	1	1	1	457.295	912.576	2	912.576	0.0001	91	99	0	40.05	0.0003	K	LVIITAGAR	Q			CC15.7182.7182.2.dta
36	sp|P00338|LDHA_HUMAN	L-lactate dehydrogenase A chain OS=Homo sapiens OX=9606 GN=LDHA PE=1 SV=2	165	36950	3	3	3	3	8.7	1666	1	1	1	559.795	1117.58	2	1117.58	-0.0005	319	328	0	27.46	0.026	K	SADTLWGIQK	E			CC15.7915.7915.2.dta
36	sp|P00338|LDHA_HUMAN	L-lactate dehydrogenase A chain OS=Homo sapiens OX=9606 GN=LDHA PE=1 SV=2	165	36950	3	3	3	3	8.7	1755	1	1	1	567.786	1133.56	2	1133.56	0.0014	306	315	0	97.95	2.3e-09	K	VTLTSEEEAR	L			CC15.5590.5590.2.dta
37	sp|P05787|K2C8_HUMAN	Keratin, type II cytoskeletal 8 OS=Homo sapiens OX=9606 GN=KRT8 PE=1 SV=7	164	53671	5	4	4	3	7.9	356	1	1	1	435.719	869.424	2	869.424	-0.0006	33	40	0	41.99	0.00044	R	ISSSSFSR	V			CC15.5434.5434.2.dta
37	sp|P05787|K2C8_HUMAN	Keratin, type II cytoskeletal 8 OS=Homo sapiens OX=9606 GN=KRT8 PE=1 SV=7	164	53671	5	4	4	3	7.9	497	1	0	0	453.738	905.461	2	905.461	0.0004	111	117	0	21.91	0.095	R	FLEQQNK	M			CC15.5277.5277.2.dta
37	sp|P05787|K2C8_HUMAN	Keratin, type II cytoskeletal 8 OS=Homo sapiens OX=9606 GN=KRT8 PE=1 SV=7	164	53671	5	4	4	3	7.9	2528	1	0	1	639.357	1276.7	2	1276.7	-0.0025	382	392	0	75.37	2.8e-07	K	LALDIEIATYR	K			CC15.11126.11126.2.dta
37	sp|P05787|K2C8_HUMAN	Keratin, type II cytoskeletal 8 OS=Homo sapiens OX=9606 GN=KRT8 PE=1 SV=7	164	53671	5	4	4	3	7.9	2529	1	0	1	639.361	1276.71	2	1276.7	0.0042	382	392	0	62.98	4.5e-06	K	LALDIEIATYR	K			CC15.10958.10958.2.dta
37	sp|P05787|K2C8_HUMAN	Keratin, type II cytoskeletal 8 OS=Homo sapiens OX=9606 GN=KRT8 PE=1 SV=7	164	53671	5	4	4	3	7.9	2807	1	1	1	660.842	1319.67	2	1319.66	0.0052	253	264	0	24.85	0.045	R	SLDMDSIIAEVK	A			CC15.11294.11294.2.dta
38	sp|P04075|ALDOA_HUMAN	Fructose-bisphosphate aldolase A OS=Homo sapiens OX=9606 GN=ALDOA PE=1 SV=2	160	39851	4	4	4	4	11.5	681	1	1	1	470.747	939.479	2	939.477	0.0015	15	22	0	23.83	0.036	K	ELSDIAHR	I			CC15.5405.5405.2.dta
38	sp|P04075|ALDOA_HUMAN	Fructose-bisphosphate aldolase A OS=Homo sapiens OX=9606 GN=ALDOA PE=1 SV=2	160	39851	4	4	4	4	11.5	1509	1	1	1	547.286	1092.56	2	1092.56	0.0003	323	331	1	25.56	0.033	K	AAQEEYVKR	A			CC15.4906.4906.2.dta
38	sp|P04075|ALDOA_HUMAN	Fructose-bisphosphate aldolase A OS=Homo sapiens OX=9606 GN=ALDOA PE=1 SV=2	160	39851	4	4	4	4	11.5	1742	1	1	1	566.794	1131.57	2	1131.57	0.0024	332	342	0	46.63	0.00029	R	ALANSLACQGK	Y			CC15.5630.5630.2.dta
38	sp|P04075|ALDOA_HUMAN	Fructose-bisphosphate aldolase A OS=Homo sapiens OX=9606 GN=ALDOA PE=1 SV=2	160	39851	4	4	4	4	11.5	2861	1	1	1	666.854	1331.69	2	1331.69	-0.0005	29	42	0	63.89	6.2e-06	K	GILAADESTGSIAK	R			CC15.7125.7125.2.dta
39	sp|P25705|ATPA_HUMAN	ATP synthase subunit alpha, mitochondrial OS=Homo sapiens OX=9606 GN=ATP5F1A PE=1 SV=1	159	59828	4	4	4	4	8.9	1013	1	1	1	500.795	999.574	2	999.571	0.0031	74	83	0	33.56	0.0062	R	VLSIGDGIAR	V			CC15.7657.7657.2.dta
39	sp|P25705|ATPA_HUMAN	ATP synthase subunit alpha, mitochondrial OS=Homo sapiens OX=9606 GN=ATP5F1A PE=1 SV=1	159	59828	4	4	4	4	8.9	1192	1	1	1	513.801	1025.59	2	1025.59	0.0005	195	204	0	33.46	0.0023	K	AVDSLVPIGR	G			CC15.8350.8350.2.dta
39	sp|P25705|ATPA_HUMAN	ATP synthase subunit alpha, mitochondrial OS=Homo sapiens OX=9606 GN=ATP5F1A PE=1 SV=1	159	59828	4	4	4	4	8.9	4152	1	1	1	777.374	1552.73	2	1552.73	0.0014	335	347	0	48.91	0.00012	R	EAYPGDVFYLHSR	L			CC15.8155.8155.2.dta
39	sp|P25705|ATPA_HUMAN	ATP synthase subunit alpha, mitochondrial OS=Homo sapiens OX=9606 GN=ATP5F1A PE=1 SV=1	159	59828	4	4	4	4	8.9	4516	1	1	1	812.949	1623.88	2	1623.88	-0.0001	134	149	0	42.6	0.00056	R	TGAIVDVPVGEELLGR	V			CC15.11373.11373.2.dta
40	sp|P08727|K1C19_HUMAN	Keratin, type I cytoskeletal 19 OS=Homo sapiens OX=9606 GN=KRT19 PE=1 SV=4	151	44079	6	6	3	3	6.3	32	1	0	0	404.203	806.392	2	806.392	-0.0002	160	166	0	48.46	0.00017	R	LAADDFR	T			CC15.6128.6128.2.dta
40	sp|P08727|K1C19_HUMAN	Keratin, type I cytoskeletal 19 OS=Homo sapiens OX=9606 GN=KRT19 PE=1 SV=4	151	44079	6	6	3	3	6.3	33	1	0	0	404.203	806.392	2	806.392	-0.0002	160	166	0	23.62	0.053	R	LAADDFR	T			CC15.6280.6280.2.dta
40	sp|P08727|K1C19_HUMAN	Keratin, type I cytoskeletal 19 OS=Homo sapiens OX=9606 GN=KRT19 PE=1 SV=4	151	44079	6	6	3	3	6.3	34	1	0	0	404.204	806.392	2	806.392	0.0001	160	166	0	33.55	0.0053	R	LAADDFR	T			CC15.5953.5953.2.dta
40	sp|P08727|K1C19_HUMAN	Keratin, type I cytoskeletal 19 OS=Homo sapiens OX=9606 GN=KRT19 PE=1 SV=4	151	44079	6	6	3	3	6.3	1248	1	1	1	521.306	1040.6	2	1040.6	-0.0001	151	159	0	50.58	4.6e-05	R	IVLQIDNAR	L			CC15.7273.7273.2.dta
40	sp|P08727|K1C19_HUMAN	Keratin, type I cytoskeletal 19 OS=Homo sapiens OX=9606 GN=KRT19 PE=1 SV=4	151	44079	6	6	3	3	6.3	1397	1	0	0	532.807	1063.6	2	1063.6	-0.0027	91	99	1	51.89	5.1e-05	R	LASYLDKVR	A			CC15.5849.5849.2.dta
40	sp|P08727|K1C19_HUMAN	Keratin, type I cytoskeletal 19 OS=Homo sapiens OX=9606 GN=KRT19 PE=1 SV=4	151	44079	6	6	3	3	6.3	1398	1	0	0	532.809	1063.6	2	1063.6	0.0011	91	99	1	51.95	4.9e-05	R	LASYLDKVR	A			CC15.6017.6017.2.dta
41	sp|O43242|PSMD3_HUMAN	26S proteasome non-ATPase regulatory subunit 3 OS=Homo sapiens OX=9606 GN=PSMD3 PE=1 SV=2	151	61054	5	4	5	4	10.9	4	1	1	1	400.747	799.48	2	799.48	-0.0001	202	209	0	21.25	0.075	R	ALDLVAAK	C			CC15.6616.6616.2.dta
41	sp|O43242|PSMD3_HUMAN	26S proteasome non-ATPase regulatory subunit 3 OS=Homo sapiens OX=9606 GN=PSMD3 PE=1 SV=2	151	61054	5	4	5	4	10.9	770	1	1	1	479.782	957.549	2	957.549	-0.0004	417	425	0	36.46	0.0027	R	ISLADIAQK	L			CC15.8054.8054.2.dta
41	sp|O43242|PSMD3_HUMAN	26S proteasome non-ATPase regulatory subunit 3 OS=Homo sapiens OX=9606 GN=PSMD3 PE=1 SV=2	151	61054	5	4	5	4	10.9	3300	1	1	1	706.847	1411.68	2	1411.68	-0.0042	116	128	0	32.55	0.0046	K	AVQGFFTSNNATR	D			CC15.7051.7051.2.dta
41	sp|O43242|PSMD3_HUMAN	26S proteasome non-ATPase regulatory subunit 3 OS=Homo sapiens OX=9606 GN=PSMD3 PE=1 SV=2	151	61054	5	4	5	4	10.9	4070	1	1	1	769.921	1537.83	2	1537.83	-0.0049	356	368	0	28.21	0.014	R	SLMPYFLLTQAVR	T			CC15.12838.12838.2.dta
41	sp|O43242|PSMD3_HUMAN	26S proteasome non-ATPase regulatory subunit 3 OS=Homo sapiens OX=9606 GN=PSMD3 PE=1 SV=2	151	61054	5	4	5	4	10.9	4876	1	1	1	837.932	1673.85	2	1673.85	-0.0021	426	440	0	32.5	0.0069	K	LQLDSPEDAEFIVAK	A			CC15.10434.10434.2.dta
42	sp|Q5QNW6|H2B2F_HUMAN	Histone H2B type 2-F OS=Homo sapiens OX=9606 GN=HIST2H2BF PE=1 SV=3	143	13912	4	4	3	3	24.6	76	1	1	1	408.732	815.449	2	815.45	-0.0012	94	100	0	41.94	0.00089	R	EIQTAVR	L			CC15.5314.5314.2.dta
42	sp|Q5QNW6|H2B2F_HUMAN	Histone H2B type 2-F OS=Homo sapiens OX=9606 GN=HIST2H2BF PE=1 SV=3	143	13912	4	4	3	3	24.6	749	1	1	1	477.305	952.596	2	952.596	0.0006	101	109	0	28.11	0.0024	R	LLLPGELAK	H			CC15.8732.8732.2.dta
42	sp|Q5QNW6|H2B2F_HUMAN	Histone H2B type 2-F OS=Homo sapiens OX=9606 GN=HIST2H2BF PE=1 SV=3	143	13912	4	4	3	3	24.6	750	1	1	1	477.306	952.597	2	952.596	0.001	101	109	0	24.88	0.005	R	LLLPGELAK	H			CC15.8907.8907.2.dta
42	sp|Q5QNW6|H2B2F_HUMAN	Histone H2B type 2-F OS=Homo sapiens OX=9606 GN=HIST2H2BF PE=1 SV=3	143	13912	4	4	3	3	24.6	5222	1	1	1	872.412	1742.81	2	1742.81	-0.0021	59	73	0	73.16	4e-07	K	AMGIMNSFVNDIFER	I			CC15.13024.13024.2.dta
43	sp|Q01546|K22O_HUMAN	Keratin, type II cytoskeletal 2 oral OS=Homo sapiens OX=9606 GN=KRT76 PE=1 SV=2	141	66370	4	3	4	3	3.9	497	1	0	0	453.738	905.461	2	905.461	0.0004	203	209	0	21.91	0.095	R	FLEQQNK	V			CC15.5277.5277.2.dta
43	sp|Q01546|K22O_HUMAN	Keratin, type II cytoskeletal 2 oral OS=Homo sapiens OX=9606 GN=KRT76 PE=1 SV=2	141	66370	4	3	4	3	3.9	1064	1	0	0	503.237	1004.46	2	1004.46	0	488	495	0	36.8	0.0013	K	LLEGEECR	M			CC15.5475.5475.2.dta
43	sp|Q01546|K22O_HUMAN	Keratin, type II cytoskeletal 2 oral OS=Homo sapiens OX=9606 GN=KRT76 PE=1 SV=2	141	66370	4	3	4	3	3.9	1746	1	0	0	567.285	1132.56	2	1132.55	0.0005	487	495	1	44.89	0.00039	R	KLLEGEECR	M			CC15.5244.5244.2.dta
43	sp|Q01546|K22O_HUMAN	Keratin, type II cytoskeletal 2 oral OS=Homo sapiens OX=9606 GN=KRT76 PE=1 SV=2	141	66370	4	3	4	3	3.9	2037	1	0	0	597.809	1193.6	2	1193.6	-0.0012	272	280	2	36.96	0.0026	K	KYEDEINKR	T			CC15.4952.4952.2.dta
44	sp|P04406|G3P_HUMAN	Glyceraldehyde-3-phosphate dehydrogenase OS=Homo sapiens OX=9606 GN=GAPDH PE=1 SV=3	120	36201	4	4	4	4	14.3	24	1	1	1	403.219	804.424	2	804.424	0.0001	6	13	0	34.14	0.0061	K	VGVNGFGR	I			CC15.5848.5848.2.dta
44	sp|P04406|G3P_HUMAN	Glyceraldehyde-3-phosphate dehydrogenase OS=Homo sapiens OX=9606 GN=GAPDH PE=1 SV=3	120	36201	4	4	4	4	14.3	348	1	1	1	435.258	868.502	2	868.502	0.0005	220	227	0	22.83	0.02	K	VIPELNGK	L			CC15.6137.6137.2.dta
44	sp|P04406|G3P_HUMAN	Glyceraldehyde-3-phosphate dehydrogenase OS=Homo sapiens OX=9606 GN=GAPDH PE=1 SV=3	120	36201	4	4	4	4	14.3	5299	1	1	1	882.406	1762.8	2	1762.8	0.002	310	323	0	32.41	0.0037	K	LISWYDNEFGYSNR	V			CC15.10365.10365.2.dta
44	sp|P04406|G3P_HUMAN	Glyceraldehyde-3-phosphate dehydrogenase OS=Homo sapiens OX=9606 GN=GAPDH PE=1 SV=3	120	36201	4	4	4	4	14.3	6311	1	1	1	681.04	2040.1	3	2040.1	-0.0019	67	84	1	30.24	0.0069	K	LVINGNPITIFQERDPSK	I			CC15.10127.10127.3.dta
45	sp|P17980|PRS6A_HUMAN	26S proteasome regulatory subunit 6A OS=Homo sapiens OX=9606 GN=PSMC3 PE=1 SV=3	112	49458	3	3	3	3	8	1602	1	1	1	553.78	1105.55	2	1105.54	0.0019	36	44	0	39.93	0.0013	K	MSTEEIIQR	T			CC15.6463.6463.2.dta
45	sp|P17980|PRS6A_HUMAN	26S proteasome regulatory subunit 6A OS=Homo sapiens OX=9606 GN=PSMC3 PE=1 SV=3	112	49458	3	3	3	3	8	1712	1	1	1	562.837	1123.66	2	1123.66	-0.0001	335	344	0	27.69	0.004	R	VDILDPALLR	S			CC15.11174.11174.2.dta
45	sp|P17980|PRS6A_HUMAN	26S proteasome regulatory subunit 6A OS=Homo sapiens OX=9606 GN=PSMC3 PE=1 SV=3	112	49458	3	3	3	3	8	5051	1	1	1	851.965	1701.92	2	1701.92	-0.0028	279	294	0	44.48	0.00037	K	APSIIFIDELDAIGTK	R			CC15.13056.13056.2.dta
46	sp|A0A0B4J1V1|HV321_HUMAN	Immunoglobulin heavy variable 3-21 OS=Homo sapiens OX=9606 GN=IGHV3-21 PE=1 SV=1	111	13002	7	7	3	3	9.4	167	1	1	1	418.741	835.467	2	835.466	0.0008	85	91	1	33.2	0.0032	K	GRFTISR	D			CC15.818.818.2.dta
46	sp|A0A0B4J1V1|HV321_HUMAN	Immunoglobulin heavy variable 3-21 OS=Homo sapiens OX=9606 GN=IGHV3-21 PE=1 SV=1	111	13002	7	7	3	3	9.4	168	1	1	1	418.741	835.468	2	835.466	0.0011	85	91	1	24.09	0.025	K	GRFTISR	D			CC15.5237.5237.2.dta
46	sp|A0A0B4J1V1|HV321_HUMAN	Immunoglobulin heavy variable 3-21 OS=Homo sapiens OX=9606 GN=IGHV3-21 PE=1 SV=1	111	13002	7	7	3	3	9.4	1316	1	1	1	526.28	1050.55	2	1050.55	0.0001	87	95	1	42.43	0.00055	R	FTISRDNAK	N			CC15.806.806.2.dta
46	sp|A0A0B4J1V1|HV321_HUMAN	Immunoglobulin heavy variable 3-21 OS=Homo sapiens OX=9606 GN=IGHV3-21 PE=1 SV=1	111	13002	7	7	3	3	9.4	1317	1	1	1	526.281	1050.55	2	1050.55	0.0011	87	95	1	40.73	0.00098	R	FTISRDNAK	N			CC15.5376.5376.2.dta
46	sp|A0A0B4J1V1|HV321_HUMAN	Immunoglobulin heavy variable 3-21 OS=Homo sapiens OX=9606 GN=IGHV3-21 PE=1 SV=1	111	13002	7	7	3	3	9.4	1318	1	1	1	526.281	1050.55	2	1050.55	0.0013	87	95	1	36.39	0.0027	R	FTISRDNAK	N			CC15.5232.5232.2.dta
46	sp|A0A0B4J1V1|HV321_HUMAN	Immunoglobulin heavy variable 3-21 OS=Homo sapiens OX=9606 GN=IGHV3-21 PE=1 SV=1	111	13002	7	7	3	3	9.4	2439	1	1	1	632.841	1263.67	2	1263.67	-0.0009	85	95	2	35.42	0.0034	K	GRFTISRDNAK	N			CC15.5246.5246.2.dta
46	sp|A0A0B4J1V1|HV321_HUMAN	Immunoglobulin heavy variable 3-21 OS=Homo sapiens OX=9606 GN=IGHV3-21 PE=1 SV=1	111	13002	7	7	3	3	9.4	2440	1	1	1	632.841	1263.67	2	1263.67	-0.0001	85	95	2	24.24	0.044	K	GRFTISRDNAK	N			CC15.5108.5108.2.dta
47	sp|Q7Z3Y8|K1C27_HUMAN	Keratin, type I cytoskeletal 27 OS=Homo sapiens OX=9606 GN=KRT27 PE=1 SV=2	111	50419	4	3	3	2	5.9	1396	1	1	1	532.785	1063.56	2	1063.57	-0.01	95	103	0	21.19	0.1	R	LASYLENVR	A			CC15.6064.6064.2.dta
47	sp|Q7Z3Y8|K1C27_HUMAN	Keratin, type I cytoskeletal 27 OS=Homo sapiens OX=9606 GN=KRT27 PE=1 SV=2	111	50419	4	3	3	2	5.9	1502	1	0	0	545.769	1089.52	2	1089.52	-0.0002	86	94	0	65.35	3.1e-06	K	VTMQNLNDR	L			CC15.5624.5624.2.dta
47	sp|Q7Z3Y8|K1C27_HUMAN	Keratin, type I cytoskeletal 27 OS=Homo sapiens OX=9606 GN=KRT27 PE=1 SV=2	111	50419	4	3	3	2	5.9	1601	1	0	0	553.766	1105.52	2	1105.52	-0.0008	86	94	0	57.09	2e-05	K	VTMQNLNDR	L	Oxidation (M)	0.002000000.0	CC15.5100.5100.2.dta
47	sp|Q7Z3Y8|K1C27_HUMAN	Keratin, type I cytoskeletal 27 OS=Homo sapiens OX=9606 GN=KRT27 PE=1 SV=2	111	50419	4	3	3	2	5.9	1625	1	0	0	555.249	1108.48	2	1108.48	0.0005	274	282	0	24.15	0.017	R	DAEAWFNEK	S			CC15.8089.8089.2.dta
48	sp|P23528|COF1_HUMAN	Cofilin-1 OS=Homo sapiens OX=9606 GN=CFL1 PE=1 SV=3	108	18719	3	3	3	3	17.5	1809	1	1	1	572.814	1143.61	2	1143.61	0.0004	2	13	0	30.67	0.014	M	ASGVAVSDGVIK	V	Acetyl (Protein N-term)	1.000000000000.0	CC15.9010.9010.2.dta
48	sp|P23528|COF1_HUMAN	Cofilin-1 OS=Homo sapiens OX=9606 GN=CFL1 PE=1 SV=3	108	18719	3	3	3	3	17.5	2879	1	1	1	669.317	1336.62	2	1336.62	0.0004	82	92	0	36.94	0.0015	R	YALYDATYETK	E			CC15.7463.7463.2.dta
48	sp|P23528|COF1_HUMAN	Cofilin-1 OS=Homo sapiens OX=9606 GN=CFL1 PE=1 SV=3	108	18719	3	3	3	3	17.5	5760	1	1	1	939.985	1877.95	2	1877.96	-0.0007	2	19	1	40.56	0.001	M	ASGVAVSDGVIKVFNDMK	V	Acetyl (Protein N-term)	1.000000000000000000.0	CC15.12231.12231.2.dta
49	sp|O00231|PSD11_HUMAN	26S proteasome non-ATPase regulatory subunit 11 OS=Homo sapiens OX=9606 GN=PSMD11 PE=1 SV=3	108	47719	3	3	3	3	7.6	232	1	1	1	424.237	846.459	2	846.46	-0.0005	338	344	0	30.4	0.014	R	VIEPFSR	V			CC15.6575.6575.2.dta
49	sp|O00231|PSD11_HUMAN	26S proteasome non-ATPase regulatory subunit 11 OS=Homo sapiens OX=9606 GN=PSMD11 PE=1 SV=3	108	47719	3	3	3	3	7.6	3243	1	1	1	700.902	1399.79	2	1399.79	-0.0022	47	59	0	25.92	0.025	K	EQSILELGSLLAK	T			CC15.12268.12268.2.dta
49	sp|O00231|PSD11_HUMAN	26S proteasome non-ATPase regulatory subunit 11 OS=Homo sapiens OX=9606 GN=PSMD11 PE=1 SV=3	108	47719	3	3	3	3	7.6	3859	1	1	1	752.413	1502.81	2	1502.81	0.0018	326	337	0	51.84	6.8e-05	K	LYDNLLEQNLIR	V			CC15.10843.10843.2.dta
50	sp|P22061|PIMT_HUMAN	Protein-L-isoaspartate(D-aspartate) O-methyltransferase OS=Homo sapiens OX=9606 GN=PCMT1 PE=1 SV=4	107	24792	2	2	2	2	8.8	689	1	1	1	471.773	941.531	2	941.529	0.0013	136	144	0	58.57	8.8e-06	R	VQLVVGDGR	M			CC15.6363.6363.2.dta
50	sp|P22061|PIMT_HUMAN	Protein-L-isoaspartate(D-aspartate) O-methyltransferase OS=Homo sapiens OX=9606 GN=PCMT1 PE=1 SV=4	107	24792	2	2	2	2	8.8	2013	1	1	1	594.816	1187.62	2	1187.61	0.0026	125	135	1	48.59	0.0002	R	KDDPTLLSSGR	V			CC15.5564.5564.2.dta
51	sp|Q99460|PSMD1_HUMAN	26S proteasome non-ATPase regulatory subunit 1 OS=Homo sapiens OX=9606 GN=PSMD1 PE=1 SV=2	103	106795	2	2	2	2	2.1	974	1	1	1	497.267	992.519	2	992.518	0.0012	491	498	0	22.94	0.045	R	QDVYDLLK	T			CC15.9108.9108.2.dta
51	sp|Q99460|PSMD1_HUMAN	26S proteasome non-ATPase regulatory subunit 1 OS=Homo sapiens OX=9606 GN=PSMD1 PE=1 SV=2	103	106795	2	2	2	2	2.1	2818	1	1	1	661.877	1321.74	2	1321.74	0.0006	617	628	0	80.43	6.4e-08	R	AAVESLGFILFR	T			CC15.12628.12628.2.dta
52	sp|P12814|ACTN1_HUMAN	Alpha-actinin-1 OS=Homo sapiens OX=9606 GN=ACTN1 PE=1 SV=2	102	103563	2	2	2	2	2.7	3169	1	1	1	693.893	1385.77	2	1385.77	0.0052	715	726	0	55.07	3e-05	R	VGWEQLLTTIAR	T			CC15.12766.12766.2.dta
52	sp|P12814|ACTN1_HUMAN	Alpha-actinin-1 OS=Homo sapiens OX=9606 GN=ACTN1 PE=1 SV=2	102	103563	2	2	2	2	2.7	3379	1	1	1	715.386	1428.76	2	1428.76	-0.0004	727	738	0	46.69	0.00029	R	TINEVENQILTR	D			CC15.8145.8145.2.dta
53	sp|P62805|H4_HUMAN	Histone H4 OS=Homo sapiens OX=9606 GN=HIST1H4A PE=1 SV=2	100	11360	3	3	3	3	32	939	1	1	1	495.295	988.575	2	988.571	0.0045	61	68	0	30.88	0.0067	K	VFLENVIR	D			CC15.8982.8982.2.dta
53	sp|P62805|H4_HUMAN	Histone H4 OS=Homo sapiens OX=9606 GN=HIST1H4A PE=1 SV=2	100	11360	3	3	3	3	32	2834	1	1	1	663.382	1324.75	2	1324.75	0.0027	25	36	1	46.35	0.00018	R	DNIQGITKPAIR	R			CC15.6229.6229.2.dta
53	sp|P62805|H4_HUMAN	Histone H4 OS=Homo sapiens OX=9606 GN=HIST1H4A PE=1 SV=2	100	11360	3	3	3	3	32	3603	1	1	1	489.606	1465.8	3	1465.8	-0.0007	81	93	1	22.99	0.047	K	TVTAMDVVYALKR	Q			CC15.9222.9222.3.dta
54	sp|P08865|RSSA_HUMAN	40S ribosomal protein SA OS=Homo sapiens OX=9606 GN=RPSA PE=1 SV=4	99	32947	2	2	2	2	8.5	536	1	1	1	456.78	911.545	2	911.544	0.0008	121	128	0	26.61	0.0076	R	LLVVTDPR	A			CC15.7114.7114.2.dta
54	sp|P08865|RSSA_HUMAN	40S ribosomal protein SA OS=Homo sapiens OX=9606 GN=RPSA PE=1 SV=4	99	32947	2	2	2	2	8.5	5215	1	1	1	870.977	1739.94	2	1739.94	-0.0013	64	80	0	72.56	5.4e-07	R	AIVAIENPADVSVISSR	N			CC15.10284.10284.2.dta
55	sp|P62195|PRS8_HUMAN	26S proteasome regulatory subunit 8 OS=Homo sapiens OX=9606 GN=PSMC5 PE=1 SV=1	90	45768	1	1	1	1	3.2	2596	1	1	1	645.798	1289.58	2	1289.58	-0.0029	259	271	0	90.43	4.3e-09	R	LEGGSGGDSEVQR	T			CC15.5217.5217.2.dta
56	sp|P30101|PDIA3_HUMAN	Protein disulfide-isomerase A3 OS=Homo sapiens OX=9606 GN=PDIA3 PE=1 SV=4	90	57146	2	2	2	2	4.4	2023	1	1	1	596.304	1190.59	2	1190.59	-0.0001	63	73	0	48.12	0.0002	R	LAPEYEAAATR	L			CC15.5914.5914.2.dta
56	sp|P30101|PDIA3_HUMAN	Protein disulfide-isomerase A3 OS=Homo sapiens OX=9606 GN=PDIA3 PE=1 SV=4	90	57146	2	2	2	2	4.4	3085	1	1	1	685.849	1369.68	2	1369.69	-0.0035	472	482	0	41.7	0.00075	R	ELSDFISYLQR	E			CC15.12018.12018.2.dta
57	sp|P04083|ANXA1_HUMAN	Annexin A1 OS=Homo sapiens OX=9606 GN=ANXA1 PE=1 SV=2	84	38918	3	3	3	3	10.4	511	1	1	1	454.728	907.441	2	907.44	0.0015	205	212	0	24.91	0.023	R	ALYEAGER	R			CC15.5476.5476.2.dta
57	sp|P04083|ANXA1_HUMAN	Annexin A1 OS=Homo sapiens OX=9606 GN=ANXA1 PE=1 SV=2	84	38918	3	3	3	3	10.4	4102	1	1	1	515.293	1542.86	3	1542.86	-0.003	59	72	1	32.71	0.0046	K	GVDEATIIDILTKR	N			CC15.11352.11352.3.dta
57	sp|P04083|ANXA1_HUMAN	Annexin A1 OS=Homo sapiens OX=9606 GN=ANXA1 PE=1 SV=2	84	38918	3	3	3	3	10.4	4137	1	1	1	775.909	1549.8	2	1549.81	-0.007	215	228	0	26.23	0.029	K	GTDVNVFNTILTTR	S			CC15.11169.11169.2.dta
58	sp|P06576|ATPB_HUMAN	ATP synthase subunit beta, mitochondrial OS=Homo sapiens OX=9606 GN=ATP5F1B PE=1 SV=3	84	56525	1	1	1	1	3.6	6152	1	1	1	994.52	1987.03	2	1987.03	-0.001	388	406	0	83.83	4.8e-08	R	AIAELGIYPAVDPLDSTSR	I			CC15.12167.12167.2.dta
59	sp|Q562R1|ACTBL_HUMAN	Beta-actin-like protein 2 OS=Homo sapiens OX=9606 GN=ACTBL2 PE=1 SV=2	80	42318	3	3	2	2	9	5400	1	0	0	895.949	1789.88	2	1789.88	-0.001	240	255	0	55.8	3.5e-05	R	SYELPDGQVITIGNER	F			CC15.10074.10074.2.dta
59	sp|Q562R1|ACTBL_HUMAN	Beta-actin-like protein 2 OS=Homo sapiens OX=9606 GN=ACTBL2 PE=1 SV=2	80	42318	3	3	2	2	9	5401	1	0	0	895.949	1789.88	2	1789.88	-0.0001	240	255	0	57.96	2.1e-05	R	SYELPDGQVITIGNER	F			CC15.9858.9858.2.dta
59	sp|Q562R1|ACTBL_HUMAN	Beta-actin-like protein 2 OS=Homo sapiens OX=9606 GN=ACTBL2 PE=1 SV=2	80	42318	3	3	2	2	9	6012	2	0	1	977.538	1953.06	2	1953.06	0.0033	97	114	0	22.44	0.039	R	VAPDEHPILLTEAPLNPK	I			CC15.8289.8289.2.dta
60	sp|Q15008|PSMD6_HUMAN	26S proteasome non-ATPase regulatory subunit 6 OS=Homo sapiens OX=9606 GN=PSMD6 PE=1 SV=1	80	45787	2	2	2	2	4.9	42	1	1	1	406.192	810.37	2	810.369	0.0002	108	113	0	29.84	0.0051	K	AEYLCR	I			CC15.5418.5418.2.dta
60	sp|Q15008|PSMD6_HUMAN	26S proteasome non-ATPase regulatory subunit 6 OS=Homo sapiens OX=9606 GN=PSMD6 PE=1 SV=1	80	45787	2	2	2	2	4.9	4261	1	1	1	785.9	1569.78	2	1569.79	-0.0015	147	159	0	49.87	0.0001	R	IGLFYMDNDLITR	N			CC15.12150.12150.2.dta
61	sp|P62269|RS18_HUMAN	40S ribosomal protein S18 OS=Homo sapiens OX=9606 GN=RPS18 PE=1 SV=3	76	17708	2	2	2	2	13.8	1366	1	1	1	530.783	1059.55	2	1059.55	0.0009	79	86	0	51.73	0.00012	K	IPDWFLNR	Q			CC15.10126.10126.2.dta
61	sp|P62269|RS18_HUMAN	40S ribosomal protein S18 OS=Homo sapiens OX=9606 GN=RPS18 PE=1 SV=3	76	17708	2	2	2	2	13.8	4495	1	1	1	811.475	1620.93	2	1620.94	-0.0007	2	14	1	24.63	0.01	M	SLVIPEKFQHILR	V	Acetyl (Protein N-term)	1.0000000000000.0	CC15.10532.10532.2.dta
62	sp|Q02413|DSG1_HUMAN	Desmoglein-1 OS=Homo sapiens OX=9606 GN=DSG1 PE=1 SV=2	76	114702	1	1	1	1	1.5	5244	1	1	1	875.924	1749.83	2	1749.84	-0.0021	423	438	0	76.23	2.5e-07	R	YVMGNNPADLLAVDSR	T	Oxidation (M)	0.0020000000000000.0	CC15.9372.9372.2.dta
63	sp|P43686|PRS6B_HUMAN	26S proteasome regulatory subunit 6B OS=Homo sapiens OX=9606 GN=PSMC4 PE=1 SV=2	74	47451	2	2	2	2	4.5	1095	1	1	1	505.3	1008.59	2	1008.59	-0.0005	343	351	0	40.19	0.00043	R	LIFSTITSK	M			CC15.8207.8207.2.dta
63	sp|P43686|PRS6B_HUMAN	26S proteasome regulatory subunit 6B OS=Homo sapiens OX=9606 GN=PSMC4 PE=1 SV=2	74	47451	2	2	2	2	4.5	2084	1	1	1	601.82	1201.62	2	1201.63	-0.0017	1	10	0	34.1	0.0057	-	MEEIGILVEK	A	Acetyl (Protein N-term)	1.0000000000.0	CC15.13503.13503.2.dta
64	sp|O76014|KRT37_HUMAN	Keratin, type I cuticular Ha7 OS=Homo sapiens OX=9606 GN=KRT37 PE=3 SV=3	74	51084	4	4	2	2	2	32	1	0	0	404.203	806.392	2	806.392	-0.0002	184	190	0	48.46	0.00017	K	LAADDFR	I			CC15.6128.6128.2.dta
64	sp|O76014|KRT37_HUMAN	Keratin, type I cuticular Ha7 OS=Homo sapiens OX=9606 GN=KRT37 PE=3 SV=3	74	51084	4	4	2	2	2	33	1	0	0	404.203	806.392	2	806.392	-0.0002	184	190	0	23.62	0.053	K	LAADDFR	I			CC15.6280.6280.2.dta
64	sp|O76014|KRT37_HUMAN	Keratin, type I cuticular Ha7 OS=Homo sapiens OX=9606 GN=KRT37 PE=3 SV=3	74	51084	4	4	2	2	2	34	1	0	0	404.204	806.392	2	806.392	0.0001	184	190	0	33.55	0.0053	K	LAADDFR	I			CC15.5953.5953.2.dta
64	sp|O76014|KRT37_HUMAN	Keratin, type I cuticular Ha7 OS=Homo sapiens OX=9606 GN=KRT37 PE=3 SV=3	74	51084	4	4	2	2	2	1290	1	0	1	524.793	1047.57	2	1047.57	0.0012	184	192	1	25.66	0.042	K	LAADDFRIK	L			CC15.6708.6708.2.dta
65	sp|P50914|RL14_HUMAN	60S ribosomal protein L14 OS=Homo sapiens OX=9606 GN=RPL14 PE=1 SV=4	73	23531	1	1	1	1	5.6	2987	1	1	1	677.887	1353.76	2	1353.76	-0.0028	24	35	0	72.9	2.9e-07	K	LVAIVDVIDQNR	A			CC15.10567.10567.2.dta
66	sp|P62333|PRS10_HUMAN	26S proteasome regulatory subunit 10B OS=Homo sapiens OX=9606 GN=PSMC6 PE=1 SV=1	70	44430	2	2	2	2	7.2	3148	1	1	1	690.862	1379.71	2	1379.72	-0.0056	98	109	0	46.02	0.00032	R	VALDMTTLTIMR	Y	Oxidation (M)	0.000000000020.0	CC15.10156.10156.2.dta
66	sp|P62333|PRS10_HUMAN	26S proteasome regulatory subunit 10B OS=Homo sapiens OX=9606 GN=PSMC6 PE=1 SV=1	70	44430	2	2	2	2	7.2	5075	1	1	1	570.64	1708.9	3	1708.9	-0.0005	198	213	1	24.26	0.039	K	VVSSSIVDKYIGESAR	L			CC15.7888.7888.3.dta
67	sp|P00558|PGK1_HUMAN	Phosphoglycerate kinase 1 OS=Homo sapiens OX=9606 GN=PGK1 PE=1 SV=3	68	44985	1	1	1	1	4.1	5311	1	1	1	590.316	1767.92	3	1767.93	-0.0051	107	123	0	68.14	1.5e-06	K	ACANPAAGSVILLENLR	F			CC15.10972.10972.3.dta
68	sp|Q12931|TRAP1_HUMAN	Heat shock protein 75 kDa, mitochondrial OS=Homo sapiens OX=9606 GN=TRAP1 PE=1 SV=3	66	80345	1	1	1	1	2	3906	1	0	1	757.396	1512.78	2	1512.78	-0.0015	389	402	0	66.18	2.9e-06	R	GVVDSEDIPLNLSR	E			CC15.9813.9813.2.dta
69	sp|Q16658|FSCN1_HUMAN	Fascin OS=Homo sapiens OX=9606 GN=FSCN1 PE=1 SV=3	64	55123	2	2	2	2	5.7	2020	1	1	1	595.824	1189.63	2	1189.63	-0.0002	230	241	0	35.11	0.004	R	YLAPSGPSGTLK	A			CC15.6411.6411.2.dta
69	sp|Q16658|FSCN1_HUMAN	Fascin OS=Homo sapiens OX=9606 GN=FSCN1 PE=1 SV=3	64	55123	2	2	2	2	5.7	5548	1	1	1	607.328	1818.96	3	1818.96	-0.0009	202	217	1	28.86	0.014	R	LVARPEPATGYTLEFR	S			CC15.8061.8061.3.dta
70	sp|P05109|S10A8_HUMAN	Protein S100-A8 OS=Homo sapiens OX=9606 GN=S100A8 PE=1 SV=1	64	10885	1	1	1	1	11.8	3355	1	1	1	711.36	1420.7	2	1420.7	0.003	37	47	0	63.67	5.1e-06	K	LLETECPQYIR	K			CC15.7583.7583.2.dta
71	sp|A0A075B6P5|KV228_HUMAN	Immunoglobulin kappa variable 2-28 OS=Homo sapiens OX=9606 GN=IGKV2-28 PE=3 SV=1	62	13062	1	1	1	1	10.8	2696	1	1	1	652.312	1302.61	2	1302.61	0.0003	87	99	0	62.42	4.5e-06	R	FSGSGSGTDFTLK	I			CC15.7219.7219.2.dta
72	sp|P25786|PSA1_HUMAN	Proteasome subunit alpha type-1 OS=Homo sapiens OX=9606 GN=PSMA1 PE=1 SV=1	61	29822	2	2	2	2	7.6	77	1	1	1	408.764	815.513	2	815.512	0.0012	108	115	0	35.71	0.00091	R	LVSLIGSK	T			CC15.6965.6965.2.dta
72	sp|P25786|PSA1_HUMAN	Proteasome subunit alpha type-1 OS=Homo sapiens OX=9606 GN=PSMA1 PE=1 SV=1	61	29822	2	2	2	2	7.6	2940	1	1	1	673.346	1344.68	2	1344.68	0.0012	197	208	0	25.58	0.035	R	ETLPAEQDLTTK	N			CC15.6837.6837.2.dta
73	sp|Q5VSP4|LC1L1_HUMAN	Putative lipocalin 1-like protein 1 OS=Homo sapiens OX=9606 GN=LCN1P1 PE=5 SV=1	60	18078	1	1	1	1	6.8	2006	1	1	1	593.346	1184.68	2	1184.68	-0.0001	142	152	0	59.7	1.3e-05	R	GLSTESILIPR	Q			CC15.9075.9075.2.dta
74	sp|Q9UNM6|PSD13_HUMAN	26S proteasome non-ATPase regulatory subunit 13 OS=Homo sapiens OX=9606 GN=PSMD13 PE=1 SV=2	59	43203	2	2	2	2	5.6	1433	1	1	1	539.792	1077.57	2	1077.57	-0.0004	290	298	0	32.89	0.006	R	QLTFEEIAK	S			CC15.7985.7985.2.dta
74	sp|Q9UNM6|PSD13_HUMAN	26S proteasome non-ATPase regulatory subunit 13 OS=Homo sapiens OX=9606 GN=PSMD13 PE=1 SV=2	59	43203	2	2	2	2	5.6	3173	1	1	1	694.397	1386.78	2	1386.78	0.0006	302	313	0	25.74	0.019	K	ITVNEVELLVMK	A			CC15.11615.11615.2.dta
75	sp|Q71DI3|H32_HUMAN	Histone H3.2 OS=Homo sapiens OX=9606 GN=HIST2H3A PE=1 SV=3	59	15436	2	2	2	2	14.7	1224	1	1	1	516.801	1031.59	2	1031.59	-0.0002	42	50	1	25.41	0.028	R	YRPGTVALR	E			CC15.5468.5468.2.dta
75	sp|Q71DI3|H32_HUMAN	Histone H3.2 OS=Homo sapiens OX=9606 GN=HIST2H3A PE=1 SV=3	59	15436	2	2	2	2	14.7	2872	1	1	1	668.349	1334.68	2	1334.68	-0.0004	74	84	1	33.1	0.006	R	EIAQDFKTDLR	F			CC15.6650.6650.2.dta
76	sp|P22234|PUR6_HUMAN	Multifunctional protein ADE2 OS=Homo sapiens OX=9606 GN=PAICS PE=1 SV=3	58	47790	1	1	1	1	2.6	2005	1	1	1	593.345	1184.67	2	1184.68	-0.0016	2	12	1	58.1	1.3e-05	M	ATAEVLNIGKK	L	Acetyl (Protein N-term)	1.00000000000.0	CC15.8031.8031.2.dta
77	sp|P51665|PSMD7_HUMAN	26S proteasome non-ATPase regulatory subunit 7 OS=Homo sapiens OX=9606 GN=PSMD7 PE=1 SV=2	57	37060	1	1	1	1	4	3402	1	1	1	717.384	1432.75	2	1432.75	0.0007	178	190	1	57.45	2.1e-05	R	DIKDTTVGTLSQR	I			CC15.6408.6408.2.dta
78	sp|P13639|EF2_HUMAN	Elongation factor 2 OS=Homo sapiens OX=9606 GN=EEF2 PE=1 SV=4	57	96246	2	2	2	2	3	1113	1	1	1	507.255	1012.49	2	1012.49	0.0009	240	249	0	21.13	0.054	K	GEGQLGPAER	A			CC15.5363.5363.2.dta
78	sp|P13639|EF2_HUMAN	Elongation factor 2 OS=Homo sapiens OX=9606 GN=EEF2 PE=1 SV=4	57	96246	2	2	2	2	3	5447	1	1	1	900.452	1798.89	2	1798.89	0.0001	786	801	0	35.88	0.0028	K	AYLPVNESFGFTADLR	S			CC15.11743.11743.2.dta
79	sp|P28072|PSB6_HUMAN	Proteasome subunit beta type-6 OS=Homo sapiens OX=9606 GN=PSMB6 PE=1 SV=4	56	25570	1	1	1	1	4.6	1655	1	1	1	558.306	1114.6	2	1114.6	-0.0002	210	220	0	56.39	2.8e-05	R	LAAIAESGVER	Q			CC15.6202.6202.2.dta
80	sp|P40227|TCPZ_HUMAN	T-complex protein 1 subunit zeta OS=Homo sapiens OX=9606 GN=CCT6A PE=1 SV=3	55	58444	1	1	1	1	2.3	2430	1	1	1	631.836	1261.66	2	1261.66	0.0018	296	307	0	55.36	4.1e-05	K	GIDPFSLDALSK	E			CC15.11329.11329.2.dta
81	sp|P60174|TPIS_HUMAN	Triosephosphate isomerase OS=Homo sapiens OX=9606 GN=TPI1 PE=1 SV=3	55	31057	2	1	2	1	9.4	2836	1	1	1	663.839	1325.66	2	1325.66	-0.0013	244	256	0	21.08	0.09	R	IIYGGSVTGATCK	E			CC15.6287.6287.2.dta
81	sp|P60174|TPIS_HUMAN	Triosephosphate isomerase OS=Homo sapiens OX=9606 GN=TPI1 PE=1 SV=3	55	31057	2	1	2	1	9.4	3306	1	1	1	707.899	1413.78	2	1413.78	-0.0001	57	70	0	33.84	0.0045	K	QSLGELIGTLNAAK	V			CC15.10527.10527.2.dta
82	sp|P01859|IGHG2_HUMAN	Immunoglobulin heavy constant gamma 2 OS=Homo sapiens OX=9606 GN=IGHG2 PE=1 SV=2	52	36505	1	1	1	1	2.8	1877	1	1	1	579.264	1156.51	2	1156.51	-0.0018	172	180	0	52.14	2.1e-05	R	EEQFNSTFR	V			CC15.6193.6193.2.dta
83	sp|P60900|PSA6_HUMAN	Proteasome subunit alpha type-6 OS=Homo sapiens OX=9606 GN=PSMA6 PE=1 SV=1	52	27838	2	2	2	2	8.9	1887	1	1	1	580.805	1159.6	2	1159.59	0.0043	22	30	0	26.29	0.029	R	LYQVEYAFK	A			CC15.8314.8314.2.dta
83	sp|P60900|PSA6_HUMAN	Proteasome subunit alpha type-6 OS=Homo sapiens OX=9606 GN=PSMA6 PE=1 SV=1	52	27838	2	2	2	2	8.9	2579	1	1	1	643.364	1284.71	2	1284.71	-0.0007	31	43	0	25.65	0.03	K	AINQGGLTSVAVR	G			CC15.6921.6921.2.dta
84	sp|O00487|PSDE_HUMAN	26S proteasome non-ATPase regulatory subunit 14 OS=Homo sapiens OX=9606 GN=PSMD14 PE=1 SV=1	52	34726	2	2	2	2	6.5	98	1	1	1	410.239	818.464	2	818.465	-0.0008	155	161	0	27.71	0.014	K	VVIDAFR	L			CC15.7556.7556.2.dta
84	sp|O00487|PSDE_HUMAN	26S proteasome non-ATPase regulatory subunit 14 OS=Homo sapiens OX=9606 GN=PSMD14 PE=1 SV=1	52	34726	2	2	2	2	6.5	2833	1	1	1	662.895	1323.78	2	1323.78	0.0002	140	152	0	24.1	0.01	R	AVAVVVDPIQSVK	G			CC15.8973.8973.2.dta
85	sp|P28066|PSA5_HUMAN	Proteasome subunit alpha type-5 OS=Homo sapiens OX=9606 GN=PSMA5 PE=1 SV=3	51	26565	1	1	1	1	4.1	1388	1	1	1	532.261	1062.51	2	1062.51	-0.0014	11	20	0	50.73	9.2e-05	R	GVNTFSPEGR	L			CC15.5765.5765.2.dta
86	sp|P17858|PFKAL_HUMAN	ATP-dependent 6-phosphofructokinase, liver type OS=Homo sapiens OX=9606 GN=PFKL PE=1 SV=6	51	85762	1	1	1	1	1.2	1345	1	1	1	528.807	1055.6	2	1055.6	0.0028	2	10	1	50.64	8.1e-05	M	AAVDLEKLR	A	Acetyl (Protein N-term)	1.000000000.0	CC15.8528.8528.2.dta
87	sp|Q14240|IF4A2_HUMAN	Eukaryotic initiation factor 4A-II OS=Homo sapiens OX=9606 GN=EIF4A2 PE=1 SV=2	51	46601	1	1	1	1	2.5	1652	1	1	1	557.845	1113.67	2	1113.68	-0.0013	326	335	0	50.58	4e-05	R	VLITTDLLAR	G			CC15.9881.9881.2.dta
88	sp|Q15084|PDIA6_HUMAN	Protein disulfide-isomerase A6 OS=Homo sapiens OX=9606 GN=PDIA6 PE=1 SV=1	50	48490	1	1	1	1	3.2	3168	1	1	1	693.883	1385.75	2	1385.75	0	119	132	0	50.26	0.00011	R	TGEAIVDAALSALR	Q			CC15.12202.12202.2.dta
89	sp|O00232|PSD12_HUMAN	26S proteasome non-ATPase regulatory subunit 12 OS=Homo sapiens OX=9606 GN=PSMD12 PE=1 SV=3	50	53270	1	1	1	1	2.9	3908	1	1	1	757.937	1513.86	2	1513.86	-0.0006	40	52	0	49.78	7.4e-05	R	LQEVIETLLSLEK	Q			CC15.13059.13059.2.dta
90	sp|Q01469|FABP5_HUMAN	Fatty acid-binding protein 5 OS=Homo sapiens OX=9606 GN=FABP5 PE=1 SV=3	50	15497	1	1	1	1	6.7	1257	1	1	1	522.279	1042.54	2	1042.54	0.0025	2	10	0	49.77	0.00013	M	ATVQQLEGR	W	Acetyl (Protein N-term)	1.000000000.0	CC15.7884.7884.2.dta
91	sp|Q07020|RL18_HUMAN	60S ribosomal protein L18 OS=Homo sapiens OX=9606 GN=RPL18 PE=1 SV=2	49	21735	1	1	1	1	5.9	1660	1	1	1	558.795	1115.58	2	1115.58	0.0003	133	143	0	49	0.00018	K	GCGTVLLSGPR	K			CC15.6685.6685.2.dta
92	sp|A0A0A0MS14|HV145_HUMAN	Immunoglobulin heavy variable 1-45 OS=Homo sapiens OX=9606 GN=IGHV1-45 PE=3 SV=1	49	13614	4	4	1	1	9.4	3064	1	1	1	683.773	1365.53	2	1365.53	-0.0017	107	117	0	48.99	1.3e-05	R	SEDTAMYYCAR	-			CC15.6148.6148.2.dta
92	sp|A0A0A0MS14|HV145_HUMAN	Immunoglobulin heavy variable 1-45 OS=Homo sapiens OX=9606 GN=IGHV1-45 PE=3 SV=1	49	13614	4	4	1	1	9.4	3065	1	1	1	456.186	1365.54	3	1365.53	0.003	107	117	0	34.87	0.00033	R	SEDTAMYYCAR	-			CC15.6183.6183.3.dta
92	sp|A0A0A0MS14|HV145_HUMAN	Immunoglobulin heavy variable 1-45 OS=Homo sapiens OX=9606 GN=IGHV1-45 PE=3 SV=1	49	13614	4	4	1	1	9.4	3154	1	1	1	691.77	1381.53	2	1381.53	-0.0028	107	117	0	35.24	0.0003	R	SEDTAMYYCAR	-	Oxidation (M)	0.00000200000.0	CC15.5640.5640.2.dta
92	sp|A0A0A0MS14|HV145_HUMAN	Immunoglobulin heavy variable 1-45 OS=Homo sapiens OX=9606 GN=IGHV1-45 PE=3 SV=1	49	13614	4	4	1	1	9.4	3155	1	1	1	691.771	1381.53	2	1381.53	-0.0005	107	117	0	33.76	0.00042	R	SEDTAMYYCAR	-	Oxidation (M)	0.00000200000.0	CC15.5860.5860.2.dta
93	sp|P48556|PSMD8_HUMAN	26S proteasome non-ATPase regulatory subunit 8 OS=Homo sapiens OX=9606 GN=PSMD8 PE=1 SV=2	49	39872	2	2	2	2	4.6	740	1	1	1	475.77	949.525	2	949.523	0.0014	282	289	0	22.85	0.044	K	ILFTEATR	I			CC15.7054.7054.2.dta
93	sp|P48556|PSMD8_HUMAN	26S proteasome non-ATPase regulatory subunit 8 OS=Homo sapiens OX=9606 GN=PSMD8 PE=1 SV=2	49	39872	2	2	2	2	4.6	886	1	1	1	490.285	978.555	2	978.554	0.0014	290	297	0	25.8	0.02	R	ILFFNTPK	K			CC15.9426.9426.2.dta
94	sp|Q06830|PRDX1_HUMAN	Peroxiredoxin-1 OS=Homo sapiens OX=9606 GN=PRDX1 PE=1 SV=1	47	22324	2	1	2	1	9.5	95	1	1	1	410.214	818.414	2	818.413	0.0003	152	158	0	24.54	0.057	R	SVDETLR	L			CC15.5408.5408.2.dta
94	sp|Q06830|PRDX1_HUMAN	Peroxiredoxin-1 OS=Homo sapiens OX=9606 GN=PRDX1 PE=1 SV=1	47	22324	2	1	2	1	9.5	3021	1	1	1	680.402	1358.79	2	1358.79	-0.0023	129	140	1	21.98	0.033	R	GLFIIDDKGILR	Q			CC15.10325.10325.2.dta
95	sp|P0C0S5|H2AZ_HUMAN	Histone H2A.Z OS=Homo sapiens OX=9606 GN=H2AFZ PE=1 SV=2	46	13545	1	1	1	1	7	704	1	1	1	472.769	943.524	2	943.524	0.0003	24	32	0	46.39	0.00032	R	AGLQFPVGR	I			CC15.7821.7821.2.dta
96	sp|P46782|RS5_HUMAN	40S ribosomal protein S5 OS=Homo sapiens OX=9606 GN=RPS5 PE=1 SV=4	46	23033	1	1	1	1	7.4	4551	1	1	1	816.417	1630.82	2	1630.82	-0.0049	168	182	0	46.29	0.00033	K	TIAECLADELINAAK	G			CC15.12564.12564.2.dta
97	sp|P62979|RS27A_HUMAN	Ubiquitin-40S ribosomal protein S27a OS=Homo sapiens OX=9606 GN=RPS27A PE=1 SV=2	46	18296	1	1	1	1	5.8	1408	1	1	1	534.314	1066.61	2	1066.61	0.0004	64	72	0	46.08	0.00014	K	ESTLHLVLR	L			CC15.6896.6896.2.dta
98	sp|P62750|RL23A_HUMAN	60S ribosomal protein L23a OS=Homo sapiens OX=9606 GN=RPL23A PE=1 SV=1	46	17684	1	1	1	1	8.3	3267	1	1	1	702.853	1403.69	2	1403.69	-0.0018	140	152	0	45.87	0.00028	R	LAPDYDALDVANK	I			CC15.8460.8460.2.dta
99	sp|P17844|DDX5_HUMAN	Probable ATP-dependent RNA helicase DDX5 OS=Homo sapiens OX=9606 GN=DDX5 PE=1 SV=1	45	69618	1	1	1	1	2	2217	1	1	1	613.859	1225.7	2	1225.7	-0.0002	392	403	0	45.18	0.00018	K	APILIATDVASR	G			CC15.8601.8601.2.dta
100	sp|P62263|RS14_HUMAN	40S ribosomal protein S14 OS=Homo sapiens OX=9606 GN=RPS14 PE=1 SV=3	42	16434	1	1	1	1	7.3	1337	1	1	1	527.786	1053.56	2	1053.56	0.0005	107	117	0	41.51	0.00057	K	TPGPGAQSALR	A			CC15.5498.5498.2.dta
101	sp|P42166|LAP2A_HUMAN	Lamina-associated polypeptide 2, isoform alpha OS=Homo sapiens OX=9606 GN=TMPO PE=1 SV=2	41	76016	1	1	1	1	1.9	2856	1	1	1	665.861	1329.71	2	1329.7	0.0039	127	139	0	40.96	0.0011	K	YGVNPGPIVGTTR	K			CC15.7370.7370.2.dta
102	sp|P26641|EF1G_HUMAN	Elongation factor 1-gamma OS=Homo sapiens OX=9606 GN=EEF1G PE=1 SV=3	40	50429	1	1	1	1	2.3	1669	1	1	1	559.845	1117.67	2	1117.67	-0.0002	138	147	0	40.26	0.00017	R	ILGLLDAYLK	T			CC15.12378.12378.2.dta
103	sp|P02042|HBD_HUMAN	Hemoglobin subunit delta OS=Homo sapiens OX=9606 GN=HBD PE=1 SV=2	40	16159	1	1	1	1	6.8	2521	1	1	1	637.866	1273.72	2	1273.72	0.0002	32	41	0	39.83	0.00088	R	LLVVYPWTQR	F			CC15.10445.10445.2.dta
104	sp|P20591|MX1_HUMAN	Interferon-induced GTP-binding protein Mx1 OS=Homo sapiens OX=9606 GN=MX1 PE=1 SV=4	40	75872	1	1	1	1	2.3	4618	1	1	1	819.459	1636.9	2	1636.9	-0.0003	170	184	0	39.73	0.00071	R	DVPDLTLIDLPGITR	V			CC15.14424.14424.2.dta
105	sp|P61978|HNRPK_HUMAN	Heterogeneous nuclear ribonucleoprotein K OS=Homo sapiens OX=9606 GN=HNRNPK PE=1 SV=1	39	51230	1	1	1	1	2.4	2040	1	1	1	597.853	1193.69	2	1193.69	0.0002	306	316	0	39	0.00045	R	NLPLPPPPPPR	G			CC15.8149.8149.2.dta
106	sp|P27694|RFA1_HUMAN	Replication protein A 70 kDa DNA-binding subunit OS=Homo sapiens OX=9606 GN=RPA1 PE=1 SV=2	39	68723	1	1	1	1	1.8	2248	1	1	1	616.833	1231.65	2	1231.65	0.0023	314	324	0	38.64	0.0021	K	DSLVDIIGICK	S			CC15.11978.11978.2.dta
107	sp|P04792|HSPB1_HUMAN	Heat shock protein beta-1 OS=Homo sapiens OX=9606 GN=HSPB1 PE=1 SV=2	37	22826	1	1	1	1	4.9	1894	1	1	1	582.315	1162.62	2	1162.61	0.0016	28	37	0	37.49	0.0021	R	LFDQAFGLPR	L			CC15.10359.10359.2.dta
108	sp|Q00839|HNRPU_HUMAN	Heterogeneous nuclear ribonucleoprotein U OS=Homo sapiens OX=9606 GN=HNRNPU PE=1 SV=6	37	91269	1	1	1	1	1	990	1	1	1	498.76	995.505	2	995.504	0.0012	353	360	0	37.34	0.0017	K	DIDIHEVR	I			CC15.5939.5939.2.dta
109	sp|O95399|UTS2_HUMAN	Urotensin-2 OS=Homo sapiens OX=9606 GN=UTS2 PE=1 SV=1	37	14515	1	1	1	1	6.5	920	1	0	1	493.761	985.508	2	985.508	0.0002	42	49	0	36.81	0.0018	R	LTPEELER	A			CC15.5966.5966.2.dta
110	sp|Q16401|PSMD5_HUMAN	26S proteasome non-ATPase regulatory subunit 5 OS=Homo sapiens OX=9606 GN=PSMD5 PE=1 SV=3	37	56560	1	1	1	1	1.8	817	1	1	1	484.8	967.585	2	967.581	0.0031	2	10	0	36.53	0.0011	M	AAQALALLR	E	Acetyl (Protein N-term)	1.000000000.0	CC15.12879.12879.2.dta
111	sp|Q00610|CLH1_HUMAN	Clathrin heavy chain 1 OS=Homo sapiens OX=9606 GN=CLTC PE=1 SV=5	36	193260	1	1	1	1	0.5	1638	1	1	1	555.836	1109.66	2	1109.66	-0.0018	857	865	0	36.28	0.00078	K	LLLPWLEAR	I			CC15.12070.12070.2.dta
112	sp|O43150|ASAP2_HUMAN	Arf-GAP with SH3 domain, ANK repeat and PH domain-containing protein 2 OS=Homo sapiens OX=9606 GN=ASAP2 PE=1 SV=3	36	112835	1	1	1	1	0.8	839	2	0	1	487.269	972.523	2	972.524	-0.0008	422	429	0	36.23	0.0032	K	EIISEVQR	M			CC15.6785.6785.2.dta
113	sp|Q9NQH7|XPP3_HUMAN	Xaa-Pro aminopeptidase 3 OS=Homo sapiens OX=9606 GN=XPNPEP3 PE=1 SV=1	36	57624	1	1	1	1	1.4	70	1	0	1	408.26	814.506	2	814.506	-0.0003	149	155	0	35.94	0.0019	K	AILFVPR	R			CC15.8720.8720.2.dta
114	sp|P08758|ANXA5_HUMAN	Annexin A5 OS=Homo sapiens OX=9606 GN=ANXA5 PE=1 SV=2	35	35971	1	1	1	1	2.8	1026	1	1	1	501.306	1000.6	2	1000.59	0.0056	109	117	0	34.56	0.0031	K	VLTEIIASR	T			CC15.7691.7691.2.dta
115	sp|O43175|SERA_HUMAN	D-3-phosphoglycerate dehydrogenase OS=Homo sapiens OX=9606 GN=PHGDH PE=1 SV=4	34	57356	1	1	1	1	1.5	924	1	1	1	493.806	985.597	2	985.596	0.0006	462	469	0	34.09	0.0037	R	DLPLLLFR	T			CC15.13297.13297.2.dta
116	sp|P22626|ROA2_HUMAN	Heterogeneous nuclear ribonucleoproteins A2/B1 OS=Homo sapiens OX=9606 GN=HNRNPA2B1 PE=1 SV=2	34	37464	1	1	1	1	2.8	1111	1	1	1	507.226	1012.44	2	1012.44	0.0018	204	213	0	34	0.0012	R	GGNFGFGDSR	G			CC15.6270.6270.2.dta
117	sp|A0A0C4DH55|KVD07_HUMAN	Immunoglobulin kappa variable 3D-7 OS=Homo sapiens OX=9606 GN=IGKV3D-7 PE=3 SV=5	34	13254	1	1	1	1	7.6	975	1	1	1	497.291	992.567	2	992.566	0.0014	70	78	0	33.76	0.0026	R	LLIYGASTR	A			CC15.7128.7128.2.dta
118	sp|Q9NRL2|BAZ1A_HUMAN	Bromodomain adjacent to zinc finger domain protein 1A OS=Homo sapiens OX=9606 GN=BAZ1A PE=1 SV=2	33	180246	1	1	1	1	0.5	356	2	0	1	435.719	869.424	2	869.424	-0.0006	1278	1285	0	33.47	0.0031	K	LSSSFSSR	G			CC15.5434.5434.2.dta
119	sp|P07237|PDIA1_HUMAN	Protein disulfide-isomerase OS=Homo sapiens OX=9606 GN=P4HB PE=1 SV=3	33	57480	1	1	1	1	3.1	5354	1	1	1	890.918	1779.82	2	1779.83	-0.0061	82	97	0	33.35	0.003	K	VDATEESDLAQQYGVR	G			CC15.8190.8190.2.dta
120	sp|Q9NRL3|STRN4_HUMAN	Striatin-4 OS=Homo sapiens OX=9606 GN=STRN4 PE=1 SV=2	33	81287	2	2	1	1	1.2	999	2	0	1	499.803	997.592	2	997.592	-0.0002	353	361	0	32.36	0.0028	K	LQGILADLR	D			CC15.8503.8503.2.dta
120	sp|Q9NRL3|STRN4_HUMAN	Striatin-4 OS=Homo sapiens OX=9606 GN=STRN4 PE=1 SV=2	33	81287	2	2	1	1	1.2	1000	2	0	1	499.804	997.593	2	997.592	0.0014	353	361	0	33.32	0.0031	K	LQGILADLR	D			CC15.8317.8317.2.dta
121	sp|P62917|RL8_HUMAN	60S ribosomal protein L8 OS=Homo sapiens OX=9606 GN=RPL8 PE=1 SV=2	33	28235	1	1	1	1	4.3	685	1	1	1	471.279	940.544	2	940.545	-0.001	164	174	0	32.99	0.0025	R	AVVGVVAGGGR	I			CC15.5802.5802.2.dta
122	sp|P55072|TERA_HUMAN	Transitional endoplasmic reticulum ATPase OS=Homo sapiens OX=9606 GN=VCP PE=1 SV=4	33	89950	1	1	1	1	2.1	4979	1	1	1	845.929	1689.84	2	1689.84	0.0006	2	18	1	32.92	0.0064	M	ASGADSKGDDLSTAILK	Q	Acetyl (Protein N-term)	1.00000000000000000.0	CC15.8672.8672.2.dta
123	sp|Q9H0C2|ADT4_HUMAN	ADP/ATP translocase 4 OS=Homo sapiens OX=9606 GN=SLC25A31 PE=2 SV=1	33	35285	1	1	1	1	2.5	272	1	1	1	428.748	855.481	2	855.481	-0.0006	36	43	0	32.9	0.0035	K	TAVAPIER	V			CC15.5581.5581.2.dta
124	sp|P06312|KV401_HUMAN	Immunoglobulin kappa variable 4-1 OS=Homo sapiens OX=9606 GN=IGKV4-1 PE=1 SV=1	33	13486	1	1	1	1	7.4	1692	1	1	1	561.819	1121.62	2	1121.62	-0.0007	72	80	0	32.76	0.0046	K	LLIYWASTR	E			CC15.9736.9736.2.dta
125	sp|P62280|RS11_HUMAN	40S ribosomal protein S11 OS=Homo sapiens OX=9606 GN=RPS11 PE=1 SV=3	33	18590	1	1	1	1	4.4	386	1	1	1	437.716	873.418	2	873.419	-0.0008	2	8	0	32.64	0.0042	M	ADIQTER	A	Acetyl (Protein N-term)	1.0000000.0	CC15.6099.6099.2.dta
126	sp|Q9Y6A5|TACC3_HUMAN	Transforming acidic coiled-coil-containing protein 3 OS=Homo sapiens OX=9606 GN=TACC3 PE=1 SV=1	31	91159	1	1	1	1	1	860	1	1	1	488.274	974.533	2	974.54	-0.0064	741	748	2	30.68	0.0099	R	KNEESLKK	C			CC15.4853.4853.2.dta
127	sp|Q92526|TCPW_HUMAN	T-complex protein 1 subunit zeta-2 OS=Homo sapiens OX=9606 GN=CCT6B PE=1 SV=5	30	58355	1	1	1	1	2.3	2430	2	0	1	631.836	1261.66	2	1261.66	0.0018	296	307	0	30.2	0.013	K	GIDPFSLDSLAK	H			CC15.11329.11329.2.dta
128	sp|P61981|1433G_HUMAN	14-3-3 protein gamma OS=Homo sapiens OX=9606 GN=YWHAG PE=1 SV=2	30	28456	1	1	1	1	3.6	1875	1	1	1	578.819	1155.62	2	1155.62	-0.0019	2	10	1	29.67	0.01	M	VDREQLVQK	A	Acetyl (Protein N-term)	1.000000000.0	CC15.6076.6076.2.dta
129	sp|Q16186|ADRM1_HUMAN	Proteasomal ubiquitin receptor ADRM1 OS=Homo sapiens OX=9606 GN=ADRM1 PE=1 SV=2	29	42412	1	1	1	1	3.7	4018	1	1	1	766.408	1530.8	2	1530.8	-0.0028	2	16	0	29.21	0.017	M	TTSGALFPSLVPGSR	G	Acetyl (Protein N-term)	1.000000000000000.0	CC15.13312.13312.2.dta
130	sp|P78371|TCPB_HUMAN	T-complex protein 1 subunit beta OS=Homo sapiens OX=9606 GN=CCT2 PE=1 SV=4	29	57794	1	1	1	1	2.2	2685	1	1	1	651.376	1300.74	2	1300.74	-0.0008	2	13	0	28.79	0.011	M	ASLSLAPVNIFK	A	Acetyl (Protein N-term)	1.000000000000.0	CC15.14170.14170.2.dta
131	sp|Q9BV73|CP250_HUMAN	Centrosome-associated protein CEP250 OS=Homo sapiens OX=9606 GN=CEP250 PE=1 SV=2	29	281880	1	1	1	1	0.3	702	1	1	1	472.762	943.509	2	943.509	0.0006	1079	1086	0	28.7	0.017	R	QQELSALR	Q			CC15.5578.5578.2.dta
132	sp|O75116|ROCK2_HUMAN	Rho-associated protein kinase 2 OS=Homo sapiens OX=9606 GN=ROCK2 PE=1 SV=4	28	161939	1	1	1	1	0.5	210	1	1	1	421.776	841.538	2	841.538	-0.0006	29	35	1	28.26	0.0075	R	KLEALIR	D			CC15.8488.8488.2.dta
133	sp|P00738|HPT_HUMAN	Haptoglobin OS=Homo sapiens OX=9606 GN=HP PE=1 SV=1	28	45861	1	1	1	1	2.2	890	1	1	1	490.752	979.489	2	979.488	0.0018	278	286	0	28.25	0.016	R	VGYVSGWGR	N			CC15.6836.6836.2.dta
134	sp|P00450|CERU_HUMAN	Ceruloplasmin OS=Homo sapiens OX=9606 GN=CP PE=1 SV=1	28	122983	1	1	1	1	1.3	3618	1	1	1	735.425	1468.84	2	1468.83	0.0031	188	201	0	28.03	0.012	K	DIASGLIGPLIICK	K			CC15.13483.13483.2.dta
135	sp|P01891|1A68_HUMAN	HLA class I histocompatibility antigen, A-68 alpha chain OS=Homo sapiens OX=9606 GN=HLA-A PE=1 SV=4	27	41168	1	1	1	1	3.8	4541	1	1	1	815.422	1628.83	2	1628.82	0.0089	46	59	0	27.32	0.025	R	FIAVGYVDDTQFVR	F			CC15.10705.10705.2.dta
136	sp|P37802|TAGL2_HUMAN	Transgelin-2 OS=Homo sapiens OX=9606 GN=TAGLN2 PE=1 SV=3	27	22548	1	1	1	1	5.5	2086	1	1	1	602.315	1202.62	2	1202.62	0.0003	2	12	1	27.01	0.029	M	ANRGPAYGLSR	E	Acetyl (Protein N-term)	1.00000000000.0	CC15.5968.5968.2.dta
137	sp|Q8NI08|NCOA7_HUMAN	Nuclear receptor coactivator 7 OS=Homo sapiens OX=9606 GN=NCOA7 PE=1 SV=2	26	106722	1	1	1	1	0.7	391	1	1	1	437.759	873.503	2	873.503	0.0001	327	333	2	25.87	0.031	K	SINKEKR	Q			CC15.4175.4175.2.dta
138	sp|Q9UJV9|DDX41_HUMAN	Probable ATP-dependent RNA helicase DDX41 OS=Homo sapiens OX=9606 GN=DDX41 PE=1 SV=2	26	70477	1	1	1	1	1.4	839	3	0	1	487.269	972.523	2	972.524	-0.0008	116	124	0	25.68	0.036	K	ILESVAEGR	A			CC15.6785.6785.2.dta
139	sp|Q8TDZ2|MICA1_HUMAN	[F-actin]-monooxygenase MICAL1 OS=Homo sapiens OX=9606 GN=MICAL1 PE=1 SV=2	26	118884	1	1	1	1	0.7	834	2	0	1	486.76	971.505	2	971.515	-0.0096	808	815	1	25.62	0.035	R	LSSPERQR	L			CC15.5204.5204.2.dta
140	sp|Q92896|GSLG1_HUMAN	Golgi apparatus protein 1 OS=Homo sapiens OX=9606 GN=GLG1 PE=1 SV=2	25	138341	2	1	1	1	0.7	949	1	1	1	495.783	989.551	2	989.558	-0.0072	1048	1055	1	25.41	0.031	K	KEVLNMLK	E	Oxidation (M)	0.00000200.0	CC15.4622.4622.2.dta
140	sp|Q92896|GSLG1_HUMAN	Golgi apparatus protein 1 OS=Homo sapiens OX=9606 GN=GLG1 PE=1 SV=2	25	138341	2	1	1	1	0.7	951	1	1	1	495.783	989.551	2	989.558	-0.0065	1048	1055	1	21.13	0.082	K	KEVLNMLK	E	Oxidation (M)	0.00000200.0	CC15.4414.4414.2.dta
141	sp|Q99832|TCPH_HUMAN	T-complex protein 1 subunit eta OS=Homo sapiens OX=9606 GN=CCT7 PE=1 SV=2	25	59842	1	1	1	1	1.3	49	1	1	1	406.255	810.496	2	810.496	-0.0003	441	447	0	25.18	0.0091	K	ALEIIPR	Q			CC15.7609.7609.2.dta
142	sp|P02786|TFR1_HUMAN	Transferrin receptor protein 1 OS=Homo sapiens OX=9606 GN=TFRC PE=1 SV=2	25	85274	1	1	1	1	1.8	3614	1	1	1	734.908	1467.8	2	1467.8	-0.0031	326	339	0	24.93	0.028	R	SSGLPNIPVQTISR	A			CC15.9057.9057.2.dta
143	sp|O14514|AGRB1_HUMAN	Adhesion G protein-coupled receptor B1 OS=Homo sapiens OX=9606 GN=ADGRB1 PE=1 SV=2	25	176868	1	0	1	0	0.5	283	1	1	1	429.268	856.521	2	856.513	0.0082	607	614	0	24.77	0.053	R	NATGLILR	R			CC15.6311.6311.2.dta
144	sp|Q8TDW7|FAT3_HUMAN	Protocadherin Fat 3 OS=Homo sapiens OX=9606 GN=FAT3 PE=2 SV=2	23	508687	1	1	1	1	0.2	403	2	0	1	439.732	877.449	2	877.448	0.0008	3772	3778	0	23.16	0.057	R	ISFVCPR	F			CC15.5852.5852.2.dta
145	sp|Q9HAU5|RENT2_HUMAN	Regulator of nonsense transcripts 2 OS=Homo sapiens OX=9606 GN=UPF2 PE=1 SV=1	23	148972	1	1	1	1	0.6	70	3	0	1	408.26	814.506	2	814.506	-0.0003	607	613	0	23.02	0.038	R	ALFIVPR	Q			CC15.8720.8720.2.dta
146	sp|P62937|PPIA_HUMAN	Peptidyl-prolyl cis-trans isomerase A OS=Homo sapiens OX=9606 GN=PPIA PE=1 SV=2	23	18229	1	0	1	0	10.9	5986	1	1	1	649.336	1944.99	3	1944.99	-0.0078	2	19	0	22.76	0.062	M	VNPTVFFDIAVDGEPLGR	V			CC15.13486.13486.3.dta
147	sp|Q15696|U2AFM_HUMAN	U2 small nuclear ribonucleoprotein auxiliary factor 35 kDa subunit-related protein 2 OS=Homo sapiens OX=9606 GN=ZRSR2 PE=1 SV=2	22	58636	1	0	1	0	1.7	846	1	1	1	487.758	973.501	2	973.508	-0.0067	131	138	1	22.28	0.1	K	EKEEALQK	M			CC15.6349.6349.2.dta
148	sp|P62081|RS7_HUMAN	40S ribosomal protein S7 OS=Homo sapiens OX=9606 GN=RPS7 PE=1 SV=1	22	22113	1	1	1	1	6.2	2882	1	1	1	669.431	1336.85	2	1336.85	-0.0006	59	70	0	22.21	0.006	K	AIIIFVPVPQLK	S			CC15.12918.12918.2.dta
149	sp|P05023|AT1A1_HUMAN	Sodium/potassium-transporting ATPase subunit alpha-1 OS=Homo sapiens OX=9606 GN=ATP1A1 PE=1 SV=1	22	114135	1	1	1	1	1.3	3928	1	1	1	760.352	1518.69	2	1518.69	-0.006	228	240	0	22.02	0.03	R	SPDFTNENPLETR	N			CC15.8185.8185.2.dta
150	sp|Q0WX57|U17LO_HUMAN	Ubiquitin carboxyl-terminal hydrolase 17-like protein 24 OS=Homo sapiens OX=9606 GN=USP17L24 PE=1 SV=2	22	60642	1	0	1	0	1.3	497	1	0	1	453.738	905.461	2	905.461	0.0004	439	445	0	21.91	0.095	K	FLQEQNK	T			CC15.5277.5277.2.dta
151	sp|Q8IZX4|TAF1L_HUMAN	Transcription initiation factor TFIID subunit 1-like OS=Homo sapiens OX=9606 GN=TAF1L PE=1 SV=1	22	208711	1	0	1	0	0.4	920	3	0	1	493.761	985.508	2	985.508	0.0002	889	896	0	21.86	0.055	R	LPTEEEIR	A			CC15.5966.5966.2.dta
152	sp|P26373|RL13_HUMAN	60S ribosomal protein L13 OS=Homo sapiens OX=9606 GN=RPL13 PE=1 SV=4	22	24304	1	0	1	0	3.8	739	1	1	1	475.75	949.486	2	949.487	-0.0004	75	82	0	21.65	0.072	R	GFSLEELR	V			CC15.8559.8559.2.dta
153	sp|Q9Y570|PPME1_HUMAN	Protein phosphatase methylesterase 1 OS=Homo sapiens OX=9606 GN=PPME1 PE=1 SV=3	21	42687	1	1	1	1	1.8	2	1	1	1	400.255	798.496	2	798.496	0	107	113	0	21.37	0.049	R	IVALDLR	S			CC15.7755.7755.2.dta
154	sp|Q8IZL9|CDK20_HUMAN	Cyclin-dependent kinase 20 OS=Homo sapiens OX=9606 GN=CDK20 PE=1 SV=1	21	38898	1	0	1	0	2.3	314	1	1	1	431.742	861.47	2	861.471	-0.001	143	150	0	21.32	0.12	K	IADFGLAR	V			CC15.7634.7634.2.dta
155	sp|Q9NYV4|CDK12_HUMAN	Cyclin-dependent kinase 12 OS=Homo sapiens OX=9606 GN=CDK12 PE=1 SV=2	21	164738	1	0	1	0	0.5	314	1	0	1	431.742	861.47	2	861.471	-0.001	875	882	0	21.32	0.12	K	LADFGLAR	L			CC15.7634.7634.2.dta
156	sp|P14625|ENPL_HUMAN	Endoplasmin OS=Homo sapiens OX=9606 GN=HSP90B1 PE=1 SV=1	21	92696	1	0	1	0	1.1	973	1	1	1	497.266	992.518	2	992.518	0.0004	725	733	0	21.28	0.066	R	SGYLLPDTK	A			CC15.7023.7023.2.dta
157	sp|Q9NVE4|CCD87_HUMAN	Coiled-coil domain-containing protein 87 OS=Homo sapiens OX=9606 GN=CCDC87 PE=1 SV=2	21	96741	1	1	1	1	0.8	208	1	1	1	421.759	841.503	2	841.502	0.001	251	257	1	21.19	0.055	K	ELKSIPR	L			CC15.7725.7725.2.dta
158	sp|Q7L014|DDX46_HUMAN	Probable ATP-dependent RNA helicase DDX46 OS=Homo sapiens OX=9606 GN=DDX46 PE=1 SV=2	21	117803	1	0	1	0	0.7	497	3	0	1	453.738	905.461	2	905.453	0.0083	187	193	1	21.14	0.11	K	KEIEEMK	Q			CC15.5277.5277.2.dta
159	sp|Q96MY7|F161B_HUMAN	Protein FAM161B OS=Homo sapiens OX=9606 GN=FAM161B PE=1 SV=2	21	73944	1	0	1	0	1.1	497	3	0	1	453.738	905.461	2	905.453	0.0083	534	540	1	21.14	0.11	K	KELEEMK	Q			CC15.5277.5277.2.dta

## Sheet: NC_peptides
prot_hit_num	prot_acc	prot_desc	prot_score	prot_mass	prot_matches	prot_matches_sig	prot_sequences	prot_sequences_sig	prot_cover	pep_query	pep_rank	pep_isbold	pep_isunique	pep_exp_mz	pep_exp_mr	pep_exp_z	pep_calc_mr	pep_delta	pep_start	pep_end	pep_miss	pep_score	pep_expect	pep_res_before	pep_seq	pep_res_after	pep_var_mod	pep_var_mod_pos	pep_scan_title
1	sp|P04264|K2C1_HUMAN	Keratin, type II cytoskeletal 1 OS=Homo sapiens OX=9606 GN=KRT1 PE=1 SV=6	1191	66170	31	29	22	21	34.8	196	1	1	1	416.748	831.482	2	831.481	0.0006	75	82	0	27.72	0.021	K	SISISVAR	G			CC14.6522.6522.2.dta
1	sp|P04264|K2C1_HUMAN	Keratin, type II cytoskeletal 1 OS=Homo sapiens OX=9606 GN=KRT1 PE=1 SV=6	1191	66170	31	29	22	21	34.8	197	1	1	1	416.749	831.483	2	831.481	0.0015	75	82	0	37.06	0.0025	K	SISISVAR	G			CC14.6372.6372.2.dta
1	sp|P04264|K2C1_HUMAN	Keratin, type II cytoskeletal 1 OS=Homo sapiens OX=9606 GN=KRT1 PE=1 SV=6	1191	66170	31	29	22	21	34.8	466	1	1	1	437.753	873.492	2	873.492	-0.0003	66	74	0	38.4	0.0023	R	SLVNLGGSK	S			CC14.6225.6225.2.dta
1	sp|P04264|K2C1_HUMAN	Keratin, type II cytoskeletal 1 OS=Homo sapiens OX=9606 GN=KRT1 PE=1 SV=6	1191	66170	31	29	22	21	34.8	467	1	1	1	437.754	873.493	2	873.492	0.0013	66	74	0	27.31	0.03	R	SLVNLGGSK	S			CC14.6392.6392.2.dta
1	sp|P04264|K2C1_HUMAN	Keratin, type II cytoskeletal 1 OS=Homo sapiens OX=9606 GN=KRT1 PE=1 SV=6	1191	66170	31	29	22	21	34.8	946	1	1	0	487.268	972.521	2	972.524	-0.0025	396	403	0	53.02	7.1e-05	K	IEISELNR	V			CC14.6805.6805.2.dta
1	sp|P04264|K2C1_HUMAN	Keratin, type II cytoskeletal 1 OS=Homo sapiens OX=9606 GN=KRT1 PE=1 SV=6	1191	66170	31	29	22	21	34.8	1117	1	1	1	500.227	998.439	2	998.438	0.0007	290	298	0	24.5	0.0096	K	DVDGAYMTK	V			CC14.5888.5888.2.dta
1	sp|P04264|K2C1_HUMAN	Keratin, type II cytoskeletal 1 OS=Homo sapiens OX=9606 GN=KRT1 PE=1 SV=6	1191	66170	31	29	22	21	34.8	1357	1	1	1	517.262	1032.51	2	1032.51	0.0007	484	492	0	54.69	4.1e-05	R	TLLEGEESR	M			CC14.5682.5682.2.dta
1	sp|P04264|K2C1_HUMAN	Keratin, type II cytoskeletal 1 OS=Homo sapiens OX=9606 GN=KRT1 PE=1 SV=6	1191	66170	31	29	22	21	34.8	1522	1	1	1	533.265	1064.52	2	1064.51	0.0018	356	364	0	37.98	0.0016	K	AQYEDIAQK	S			CC14.5486.5486.2.dta
1	sp|P04264|K2C1_HUMAN	Keratin, type II cytoskeletal 1 OS=Homo sapiens OX=9606 GN=KRT1 PE=1 SV=6	1191	66170	31	29	22	21	34.8	1535	1	1	0	533.761	1065.51	2	1065.51	-0.0015	270	277	1	38.09	0.0015	K	YEDEINKR	T			CC14.4956.4956.2.dta
1	sp|P04264|K2C1_HUMAN	Keratin, type II cytoskeletal 1 OS=Homo sapiens OX=9606 GN=KRT1 PE=1 SV=6	1191	66170	31	29	22	21	34.8	1829	1	1	1	563.274	1124.53	2	1124.53	-0.0006	367	376	0	43.5	0.00031	K	AEAESLYQSK	Y			CC14.5506.5506.2.dta
1	sp|P04264|K2C1_HUMAN	Keratin, type II cytoskeletal 1 OS=Homo sapiens OX=9606 GN=KRT1 PE=1 SV=6	1191	66170	31	29	22	21	34.8	2110	1	1	0	590.305	1178.6	2	1178.59	0.0019	377	386	0	49.39	0.00014	K	YEELQITAGR	H			CC14.7154.7154.2.dta
1	sp|P04264|K2C1_HUMAN	Keratin, type II cytoskeletal 1 OS=Homo sapiens OX=9606 GN=KRT1 PE=1 SV=6	1191	66170	31	29	22	21	34.8	2111	1	1	0	590.306	1178.6	2	1178.59	0.004	377	386	0	44.06	0.00048	K	YEELQITAGR	H			CC14.6992.6992.2.dta
1	sp|P04264|K2C1_HUMAN	Keratin, type II cytoskeletal 1 OS=Homo sapiens OX=9606 GN=KRT1 PE=1 SV=6	1191	66170	31	29	22	21	34.8	2529	1	1	1	633.322	1264.63	2	1264.63	-0.0009	278	288	0	31.06	0.0092	R	TNAENEFVTIK	K			CC14.7051.7051.2.dta
1	sp|P04264|K2C1_HUMAN	Keratin, type II cytoskeletal 1 OS=Homo sapiens OX=9606 GN=KRT1 PE=1 SV=6	1191	66170	31	29	22	21	34.8	2613	1	1	1	639.36	1276.71	2	1276.7	0.0026	473	483	0	52.67	5.4e-05	K	LALDLEIATYR	T			CC14.10642.10642.2.dta
1	sp|P04264|K2C1_HUMAN	Keratin, type II cytoskeletal 1 OS=Homo sapiens OX=9606 GN=KRT1 PE=1 SV=6	1191	66170	31	29	22	21	34.8	2758	1	1	1	434.905	1301.69	3	1301.69	-0.0013	393	403	1	22.73	0.089	R	NSKIEISELNR	V			CC14.5933.5933.3.dta
1	sp|P04264|K2C1_HUMAN	Keratin, type II cytoskeletal 1 OS=Homo sapiens OX=9606 GN=KRT1 PE=1 SV=6	1191	66170	31	29	22	21	34.8	2760	1	1	1	651.861	1301.71	2	1301.71	-0.0004	344	355	0	41.74	0.00086	R	SLDLDSIIAEVK	A			CC14.11655.11655.2.dta
1	sp|P04264|K2C1_HUMAN	Keratin, type II cytoskeletal 1 OS=Homo sapiens OX=9606 GN=KRT1 PE=1 SV=6	1191	66170	31	29	22	21	34.8	3174	1	1	1	697.369	1392.72	2	1392.72	-0.0021	278	289	1	56.71	2.5e-05	R	TNAENEFVTIKK	D			CC14.5842.5842.2.dta
1	sp|P04264|K2C1_HUMAN	Keratin, type II cytoskeletal 1 OS=Homo sapiens OX=9606 GN=KRT1 PE=1 SV=6	1191	66170	31	29	22	21	34.8	3175	1	1	1	465.249	1392.72	3	1392.72	-0.0007	278	289	1	33.84	0.005	R	TNAENEFVTIKK	D			CC14.5870.5870.3.dta
1	sp|P04264|K2C1_HUMAN	Keratin, type II cytoskeletal 1 OS=Homo sapiens OX=9606 GN=KRT1 PE=1 SV=6	1191	66170	31	29	22	21	34.8	3176	1	1	1	697.37	1392.72	2	1392.72	-0.0002	278	289	1	60.66	9.9e-06	R	TNAENEFVTIKK	D			CC14.5995.5995.2.dta
1	sp|P04264|K2C1_HUMAN	Keratin, type II cytoskeletal 1 OS=Homo sapiens OX=9606 GN=KRT1 PE=1 SV=6	1191	66170	31	29	22	21	34.8	3545	1	1	1	738.379	1474.74	2	1474.74	0.0014	212	223	0	47.8	0.00019	K	WELLQQVDTSTR	T			CC14.9339.9339.2.dta
1	sp|P04264|K2C1_HUMAN	Keratin, type II cytoskeletal 1 OS=Homo sapiens OX=9606 GN=KRT1 PE=1 SV=6	1191	66170	31	29	22	21	34.8	3764	1	1	1	762.396	1522.78	2	1522.78	-0.0041	461	472	1	41.18	0.00079	R	LLRDYQELMNTK	L			CC14.7433.7433.2.dta
1	sp|P04264|K2C1_HUMAN	Keratin, type II cytoskeletal 1 OS=Homo sapiens OX=9606 GN=KRT1 PE=1 SV=6	1191	66170	31	29	22	21	34.8	3765	1	1	1	508.602	1522.78	3	1522.78	0.0022	461	472	1	21.63	0.068	R	LLRDYQELMNTK	L			CC14.7420.7420.3.dta
1	sp|P04264|K2C1_HUMAN	Keratin, type II cytoskeletal 1 OS=Homo sapiens OX=9606 GN=KRT1 PE=1 SV=6	1191	66170	31	29	22	21	34.8	4175	1	1	1	819.933	1637.85	2	1637.85	-0.0006	186	199	1	80.73	9.6e-08	K	SLNNQFASFIDKVR	F			CC14.9485.9485.2.dta
1	sp|P04264|K2C1_HUMAN	Keratin, type II cytoskeletal 1 OS=Homo sapiens OX=9606 GN=KRT1 PE=1 SV=6	1191	66170	31	29	22	21	34.8	4176	1	1	1	546.958	1637.85	3	1637.85	0.0009	186	199	1	62	7.2e-06	K	SLNNQFASFIDKVR	F			CC14.9481.9481.3.dta
1	sp|P04264|K2C1_HUMAN	Keratin, type II cytoskeletal 1 OS=Homo sapiens OX=9606 GN=KRT1 PE=1 SV=6	1191	66170	31	29	22	21	34.8	4177	1	1	1	546.959	1637.85	3	1637.85	0.0014	186	199	1	65.24	3.1e-06	K	SLNNQFASFIDKVR	F			CC14.9335.9335.3.dta
1	sp|P04264|K2C1_HUMAN	Keratin, type II cytoskeletal 1 OS=Homo sapiens OX=9606 GN=KRT1 PE=1 SV=6	1191	66170	31	29	22	21	34.8	4285	1	1	1	829.399	1656.78	2	1656.79	-0.0012	13	29	0	88.65	1.3e-08	R	SGGGFSSGSAGIINYQR	R			CC14.7577.7577.2.dta
1	sp|P04264|K2C1_HUMAN	Keratin, type II cytoskeletal 1 OS=Homo sapiens OX=9606 GN=KRT1 PE=1 SV=6	1191	66170	31	29	22	21	34.8	4465	1	1	1	858.93	1715.84	2	1715.84	0.001	418	432	0	92.8	5.7e-09	K	QISNLQQSISDAEQR	G			CC14.7398.7398.2.dta
1	sp|P04264|K2C1_HUMAN	Keratin, type II cytoskeletal 1 OS=Homo sapiens OX=9606 GN=KRT1 PE=1 SV=6	1191	66170	31	29	22	21	34.8	4595	1	1	1	883.37	1764.73	2	1764.73	-0.0016	46	65	0	157.59	2.1e-16	R	FSSCGGGGGSFGAGGGFGSR	S			CC14.6999.6999.2.dta
1	sp|P04264|K2C1_HUMAN	Keratin, type II cytoskeletal 1 OS=Homo sapiens OX=9606 GN=KRT1 PE=1 SV=6	1191	66170	31	29	22	21	34.8	5314	1	1	1	665.33	1992.97	3	1992.97	-0.0017	224	239	0	65.56	3.4e-06	R	THNLEPYFESFINNLR	R			CC14.11105.11105.3.dta
1	sp|P04264|K2C1_HUMAN	Keratin, type II cytoskeletal 1 OS=Homo sapiens OX=9606 GN=KRT1 PE=1 SV=6	1191	66170	31	29	22	21	34.8	5315	1	1	1	997.493	1992.97	2	1992.97	0.0026	224	239	0	60.83	9.9e-06	R	THNLEPYFESFINNLR	R			CC14.11018.11018.2.dta
1	sp|P04264|K2C1_HUMAN	Keratin, type II cytoskeletal 1 OS=Homo sapiens OX=9606 GN=KRT1 PE=1 SV=6	1191	66170	31	29	22	21	34.8	5873	1	1	1	783.745	2348.21	3	2348.21	0.0006	344	364	1	32.26	0.0063	R	SLDLDSIIAEVKAQYEDIAQK	S			CC14.13298.13298.3.dta
2	sp|P13645|K1C10_HUMAN	Keratin, type I cytoskeletal 10 OS=Homo sapiens OX=9606 GN=KRT10 PE=1 SV=6	1079	59020	31	29	20	20	33.6	43	1	1	0	404.203	806.392	2	806.392	-0.0007	229	235	0	46.02	0.00029	R	LAADDFR	L			CC14.6130.6130.2.dta
2	sp|P13645|K1C10_HUMAN	Keratin, type I cytoskeletal 10 OS=Homo sapiens OX=9606 GN=KRT10 PE=1 SV=6	1079	59020	31	29	20	20	33.6	44	1	1	0	404.203	806.392	2	806.392	-0.0002	229	235	0	30.3	0.011	R	LAADDFR	L			CC14.5969.5969.2.dta
2	sp|P13645|K1C10_HUMAN	Keratin, type I cytoskeletal 10 OS=Homo sapiens OX=9606 GN=KRT10 PE=1 SV=6	1079	59020	31	29	20	20	33.6	56	1	1	0	405.224	808.433	2	808.433	0.0002	157	163	0	23.24	0.036	R	LASYLDK	V			CC14.5720.5720.2.dta
2	sp|P13645|K1C10_HUMAN	Keratin, type I cytoskeletal 10 OS=Homo sapiens OX=9606 GN=KRT10 PE=1 SV=6	1079	59020	31	29	20	20	33.6	1099	1	1	1	497.254	992.493	2	992.493	0.0008	238	245	0	41.51	0.00081	K	YENEVALR	Q			CC14.5776.5776.2.dta
2	sp|P13645|K1C10_HUMAN	Keratin, type I cytoskeletal 10 OS=Homo sapiens OX=9606 GN=KRT10 PE=1 SV=6	1079	59020	31	29	20	20	33.6	1345	1	1	1	516.303	1030.59	2	1030.59	0	258	266	0	24.03	0.036	R	VLDELTLTK	A			CC14.8160.8160.2.dta
2	sp|P13645|K1C10_HUMAN	Keratin, type I cytoskeletal 10 OS=Homo sapiens OX=9606 GN=KRT10 PE=1 SV=6	1079	59020	31	29	20	20	33.6	1518	1	1	0	532.808	1063.6	2	1063.6	-0.0001	157	165	1	42.52	0.00034	R	LASYLDKVR	A			CC14.6067.6067.2.dta
2	sp|P13645|K1C10_HUMAN	Keratin, type I cytoskeletal 10 OS=Homo sapiens OX=9606 GN=KRT10 PE=1 SV=6	1079	59020	31	29	20	20	33.6	1519	1	1	0	532.809	1063.6	2	1063.6	0.0005	157	165	1	45.16	0.00019	R	LASYLDKVR	A			CC14.5909.5909.2.dta
2	sp|P13645|K1C10_HUMAN	Keratin, type I cytoskeletal 10 OS=Homo sapiens OX=9606 GN=KRT10 PE=1 SV=6	1079	59020	31	29	20	20	33.6	1634	1	1	0	545.77	1089.53	2	1089.52	0.0014	148	156	0	52.12	7.2e-05	K	VTMQNLNDR	L			CC14.5599.5599.2.dta
2	sp|P13645|K1C10_HUMAN	Keratin, type I cytoskeletal 10 OS=Homo sapiens OX=9606 GN=KRT10 PE=1 SV=6	1079	59020	31	29	20	20	33.6	1711	1	1	0	553.766	1105.52	2	1105.52	-0.0012	148	156	0	70.78	8.7e-07	K	VTMQNLNDR	L	Oxidation (M)	0.002000000.0	CC14.5044.5044.2.dta
2	sp|P13645|K1C10_HUMAN	Keratin, type I cytoskeletal 10 OS=Homo sapiens OX=9606 GN=KRT10 PE=1 SV=6	1079	59020	31	29	20	20	33.6	1740	1	1	1	555.248	1108.48	2	1108.48	-0.0005	335	343	0	37.87	0.00067	K	DAEAWFNEK	S			CC14.8055.8055.2.dta
2	sp|P13645|K1C10_HUMAN	Keratin, type I cytoskeletal 10 OS=Homo sapiens OX=9606 GN=KRT10 PE=1 SV=6	1079	59020	31	29	20	20	33.6	2036	1	1	1	583.296	1164.58	2	1164.58	0.0004	442	450	0	62.31	7.9e-06	R	LENEIQTYR	S			CC14.5952.5952.2.dta
2	sp|P13645|K1C10_HUMAN	Keratin, type I cytoskeletal 10 OS=Homo sapiens OX=9606 GN=KRT10 PE=1 SV=6	1079	59020	31	29	20	20	33.6	2151	1	1	1	594.353	1186.69	2	1186.69	-0.001	257	266	1	27.06	0.014	R	RVLDELTLTK	A			CC14.7128.7128.2.dta
2	sp|P13645|K1C10_HUMAN	Keratin, type I cytoskeletal 10 OS=Homo sapiens OX=9606 GN=KRT10 PE=1 SV=6	1079	59020	31	29	20	20	33.6	2362	1	1	1	412.231	1233.67	3	1233.67	-0.0012	236	245	1	66.44	2e-06	R	LKYENEVALR	Q			CC14.6082.6082.3.dta
2	sp|P13645|K1C10_HUMAN	Keratin, type I cytoskeletal 10 OS=Homo sapiens OX=9606 GN=KRT10 PE=1 SV=6	1079	59020	31	29	20	20	33.6	2363	1	1	1	617.843	1233.67	2	1233.67	-0.0004	236	245	1	51.48	8.3e-05	R	LKYENEVALR	Q			CC14.5910.5910.2.dta
2	sp|P13645|K1C10_HUMAN	Keratin, type I cytoskeletal 10 OS=Homo sapiens OX=9606 GN=KRT10 PE=1 SV=6	1079	59020	31	29	20	20	33.6	2364	1	1	1	412.231	1233.67	3	1233.67	0.0001	236	245	1	43.18	0.00056	R	LKYENEVALR	Q			CC14.5927.5927.3.dta
2	sp|P13645|K1C10_HUMAN	Keratin, type I cytoskeletal 10 OS=Homo sapiens OX=9606 GN=KRT10 PE=1 SV=6	1079	59020	31	29	20	20	33.6	2365	1	1	1	617.843	1233.67	2	1233.67	0.0001	236	245	1	52.99	5.9e-05	R	LKYENEVALR	Q			CC14.6066.6066.2.dta
2	sp|P13645|K1C10_HUMAN	Keratin, type I cytoskeletal 10 OS=Homo sapiens OX=9606 GN=KRT10 PE=1 SV=6	1079	59020	31	29	20	20	33.6	2520	1	1	1	631.803	1261.59	2	1261.59	0.0008	451	464	0	43.63	0.00036	R	SLLEGEGSSGGGGR	G			CC14.5621.5621.2.dta
2	sp|P13645|K1C10_HUMAN	Keratin, type I cytoskeletal 10 OS=Homo sapiens OX=9606 GN=KRT10 PE=1 SV=6	1079	59020	31	29	20	20	33.6	3009	1	1	1	679.361	1356.71	2	1356.71	-0.0033	246	257	1	21.95	0.079	R	QSVEADINGLRR	V			CC14.6073.6073.2.dta
2	sp|P13645|K1C10_HUMAN	Keratin, type I cytoskeletal 10 OS=Homo sapiens OX=9606 GN=KRT10 PE=1 SV=6	1079	59020	31	29	20	20	33.6	3010	1	1	1	679.362	1356.71	2	1356.71	-0.0011	246	257	1	40.45	0.0012	R	QSVEADINGLRR	V			CC14.6220.6220.2.dta
2	sp|P13645|K1C10_HUMAN	Keratin, type I cytoskeletal 10 OS=Homo sapiens OX=9606 GN=KRT10 PE=1 SV=6	1079	59020	31	29	20	20	33.6	3011	1	1	1	453.245	1356.71	3	1356.71	0.0021	246	257	1	22.99	0.076	R	QSVEADINGLRR	V			CC14.6299.6299.3.dta
2	sp|P13645|K1C10_HUMAN	Keratin, type I cytoskeletal 10 OS=Homo sapiens OX=9606 GN=KRT10 PE=1 SV=6	1079	59020	31	29	20	20	33.6	3058	1	1	1	683.323	1364.63	2	1364.63	-0.0006	323	333	0	60.05	7.7e-06	R	SQYEQLAEQNR	K			CC14.5686.5686.2.dta
2	sp|P13645|K1C10_HUMAN	Keratin, type I cytoskeletal 10 OS=Homo sapiens OX=9606 GN=KRT10 PE=1 SV=6	1079	59020	31	29	20	20	33.6	3128	1	1	1	691.327	1380.64	2	1380.64	-0.0008	166	177	0	51.16	6.2e-05	R	ALEESNYELEGK	I			CC14.6410.6410.2.dta
2	sp|P13645|K1C10_HUMAN	Keratin, type I cytoskeletal 10 OS=Homo sapiens OX=9606 GN=KRT10 PE=1 SV=6	1079	59020	31	29	20	20	33.6	3369	1	1	1	478.928	1433.76	3	1433.76	-0.0008	440	450	1	33.92	0.0051	K	IRLENEIQTYR	S			CC14.6570.6570.3.dta
2	sp|P13645|K1C10_HUMAN	Keratin, type I cytoskeletal 10 OS=Homo sapiens OX=9606 GN=KRT10 PE=1 SV=6	1079	59020	31	29	20	20	33.6	3370	1	1	1	717.889	1433.76	2	1433.76	0.0005	440	450	1	33.67	0.0055	K	IRLENEIQTYR	S			CC14.6550.6550.2.dta
2	sp|P13645|K1C10_HUMAN	Keratin, type I cytoskeletal 10 OS=Homo sapiens OX=9606 GN=KRT10 PE=1 SV=6	1079	59020	31	29	20	20	33.6	3371	1	1	1	717.889	1433.76	2	1433.76	0.0006	440	450	1	71.24	9.6e-07	K	IRLENEIQTYR	S			CC14.6698.6698.2.dta
2	sp|P13645|K1C10_HUMAN	Keratin, type I cytoskeletal 10 OS=Homo sapiens OX=9606 GN=KRT10 PE=1 SV=6	1079	59020	31	29	20	20	33.6	3646	1	1	1	747.37	1492.72	2	1492.73	-0.0019	323	334	1	36.74	0.0024	R	SQYEQLAEQNRK	D			CC14.5346.5346.2.dta
2	sp|P13645|K1C10_HUMAN	Keratin, type I cytoskeletal 10 OS=Homo sapiens OX=9606 GN=KRT10 PE=1 SV=6	1079	59020	31	29	20	20	33.6	3647	1	1	1	498.583	1492.73	3	1492.73	0.0011	323	334	1	27.43	0.021	R	SQYEQLAEQNRK	D			CC14.5315.5315.3.dta
2	sp|P13645|K1C10_HUMAN	Keratin, type I cytoskeletal 10 OS=Homo sapiens OX=9606 GN=KRT10 PE=1 SV=6	1079	59020	31	29	20	20	33.6	4434	1	1	1	854.387	1706.76	2	1706.76	-0.0059	41	59	0	94.17	1.8e-09	K	GSLGGGFSSGGFSGGSFSR	G			CC14.8478.8478.2.dta
2	sp|P13645|K1C10_HUMAN	Keratin, type I cytoskeletal 10 OS=Homo sapiens OX=9606 GN=KRT10 PE=1 SV=6	1079	59020	31	29	20	20	33.6	5470	1	1	1	1041.99	2081.96	2	2081.96	0.0054	423	439	0	66.09	1.7e-06	R	AETECQNTEYQQLLDIK	I			CC14.9291.9291.2.dta
2	sp|P13645|K1C10_HUMAN	Keratin, type I cytoskeletal 10 OS=Homo sapiens OX=9606 GN=KRT10 PE=1 SV=6	1079	59020	31	29	20	20	33.6	5640	1	1	1	742.052	2223.14	3	2223.13	0.001	267	285	1	43.4	0.00047	K	ADLEMQIESLTEELAYLKK	N			CC14.12388.12388.3.dta
2	sp|P13645|K1C10_HUMAN	Keratin, type I cytoskeletal 10 OS=Homo sapiens OX=9606 GN=KRT10 PE=1 SV=6	1079	59020	31	29	20	20	33.6	5863	1	1	1	1172	2341.98	2	2341.98	0.0003	60	86	0	127.88	2.2e-13	R	GSSGGGCFGGSSGGYGGLGGFGGGSFR	G			CC14.9304.9304.2.dta
3	sp|P02545|LMNA_HUMAN	Prelamin-A/C OS=Homo sapiens OX=9606 GN=LMNA PE=1 SV=1	1067	74380	25	25	21	21	29.2	296	1	1	1	425.245	848.476	2	848.476	0.0003	42	48	0	29.08	0.0098	R	LAVYIDR	V			CC14.6826.6826.2.dta
3	sp|P02545|LMNA_HUMAN	Prelamin-A/C OS=Homo sapiens OX=9606 GN=LMNA PE=1 SV=1	1067	74380	25	25	21	21	29.2	548	1	1	1	451.254	900.493	2	900.492	0.001	172	180	0	43	0.00051	K	LEAALGEAK	K			CC14.5690.5690.2.dta
3	sp|P02545|LMNA_HUMAN	Prelamin-A/C OS=Homo sapiens OX=9606 GN=LMNA PE=1 SV=1	1067	74380	25	25	21	21	29.2	672	1	1	1	459.73	917.446	2	917.445	0.0004	322	329	0	24.74	0.033	R	DLEDSLAR	E			CC14.6952.6952.2.dta
3	sp|P02545|LMNA_HUMAN	Prelamin-A/C OS=Homo sapiens OX=9606 GN=LMNA PE=1 SV=1	1067	74380	25	25	21	21	29.2	937	1	1	1	486.76	971.506	2	971.504	0.0028	389	397	0	50.96	0.0001	R	LSPSPTSQR	S			CC14.5122.5122.2.dta
3	sp|P02545|LMNA_HUMAN	Prelamin-A/C OS=Homo sapiens OX=9606 GN=LMNA PE=1 SV=1	1067	74380	25	25	21	21	29.2	950	1	1	0	487.743	973.472	2	973.472	0.0004	379	386	0	35.86	0.0019	K	LLEGEEER	L			CC14.5429.5429.2.dta
3	sp|P02545|LMNA_HUMAN	Prelamin-A/C OS=Homo sapiens OX=9606 GN=LMNA PE=1 SV=1	1067	74380	25	25	21	21	29.2	1265	1	1	1	509.78	1017.55	2	1017.55	-0.0001	91	99	1	49.07	0.0002	K	TLDSVAKER	A			CC14.5107.5107.2.dta
3	sp|P02545|LMNA_HUMAN	Prelamin-A/C OS=Homo sapiens OX=9606 GN=LMNA PE=1 SV=1	1067	74380	25	25	21	21	29.2	1297	1	1	1	512.26	1022.51	2	1022.5	0.0027	209	216	0	23.63	0.048	K	NIYSEELR	E			CC14.6302.6302.2.dta
3	sp|P02545|LMNA_HUMAN	Prelamin-A/C OS=Homo sapiens OX=9606 GN=LMNA PE=1 SV=1	1067	74380	25	25	21	21	29.2	1319	1	1	1	514.791	1027.57	2	1027.57	0.001	241	249	0	70.08	1.2e-06	R	LADALQELR	A			CC14.7754.7754.2.dta
3	sp|P02545|LMNA_HUMAN	Prelamin-A/C OS=Homo sapiens OX=9606 GN=LMNA PE=1 SV=1	1067	74380	25	25	21	21	29.2	1385	1	1	1	522.278	1042.54	2	1042.54	0.0001	124	133	0	66.03	2.4e-06	K	EGDLIAAQAR	L			CC14.6029.6029.2.dta
3	sp|P02545|LMNA_HUMAN	Prelamin-A/C OS=Homo sapiens OX=9606 GN=LMNA PE=1 SV=1	1067	74380	25	25	21	21	29.2	1627	1	1	1	545.281	1088.55	2	1088.55	0.0008	51	60	0	53.67	6e-05	R	SLETENAGLR	L			CC14.5683.5683.2.dta
3	sp|P02545|LMNA_HUMAN	Prelamin-A/C OS=Homo sapiens OX=9606 GN=LMNA PE=1 SV=1	1067	74380	25	25	21	21	29.2	1794	1	1	1	560.298	1118.58	2	1118.58	0.0004	145	155	0	33.72	0.0062	K	EAALSTALSEK	R			CC14.6541.6541.2.dta
3	sp|P02545|LMNA_HUMAN	Prelamin-A/C OS=Homo sapiens OX=9606 GN=LMNA PE=1 SV=1	1067	74380	25	25	21	21	29.2	1946	1	1	1	574.793	1147.57	2	1147.57	0	63	72	0	89.32	1.5e-08	R	ITESEEVVSR	E			CC14.5555.5555.2.dta
3	sp|P02545|LMNA_HUMAN	Prelamin-A/C OS=Homo sapiens OX=9606 GN=LMNA PE=1 SV=1	1067	74380	25	25	21	21	29.2	2034	1	1	1	583.277	1164.54	2	1164.54	-0.0008	79	89	0	58.69	1.1e-05	K	AAYEAELGDAR	K			CC14.6124.6124.2.dta
3	sp|P02545|LMNA_HUMAN	Prelamin-A/C OS=Homo sapiens OX=9606 GN=LMNA PE=1 SV=1	1067	74380	25	25	21	21	29.2	2149	1	1	1	594.324	1186.63	2	1186.63	0.0023	320	329	1	48.18	0.0002	K	LRDLEDSLAR	E			CC14.6203.6203.2.dta
3	sp|P02545|LMNA_HUMAN	Prelamin-A/C OS=Homo sapiens OX=9606 GN=LMNA PE=1 SV=1	1067	74380	25	25	21	21	29.2	2414	1	1	1	622.366	1242.72	2	1242.72	-0.0011	134	144	1	32.18	0.0051	R	LKDLEALLNSK	E			CC14.8153.8153.2.dta
3	sp|P02545|LMNA_HUMAN	Prelamin-A/C OS=Homo sapiens OX=9606 GN=LMNA PE=1 SV=1	1067	74380	25	25	21	21	29.2	2415	1	1	1	415.247	1242.72	3	1242.72	0	134	144	1	30.13	0.0082	R	LKDLEALLNSK	E			CC14.8143.8143.3.dta
3	sp|P02545|LMNA_HUMAN	Prelamin-A/C OS=Homo sapiens OX=9606 GN=LMNA PE=1 SV=1	1067	74380	25	25	21	21	29.2	2610	1	1	1	425.901	1274.68	3	1274.68	-0.0009	145	156	1	51.73	8.1e-05	K	EAALSTALSEKR	T			CC14.5687.5687.3.dta
3	sp|P02545|LMNA_HUMAN	Prelamin-A/C OS=Homo sapiens OX=9606 GN=LMNA PE=1 SV=1	1067	74380	25	25	21	21	29.2	2611	1	1	1	638.349	1274.68	2	1274.68	0.0003	145	156	1	54.09	4.9e-05	K	EAALSTALSEKR	T			CC14.5689.5689.2.dta
3	sp|P02545|LMNA_HUMAN	Prelamin-A/C OS=Homo sapiens OX=9606 GN=LMNA PE=1 SV=1	1067	74380	25	25	21	21	29.2	2696	1	1	1	647.326	1292.64	2	1292.64	0.001	79	90	1	39.46	0.0013	K	AAYEAELGDARK	T			CC14.5478.5478.2.dta
3	sp|P02545|LMNA_HUMAN	Prelamin-A/C OS=Homo sapiens OX=9606 GN=LMNA PE=1 SV=1	1067	74380	25	25	21	21	29.2	3022	1	1	1	680.346	1358.68	2	1358.68	-0.001	12	25	0	56.73	2.5e-05	R	SGAQASSTPLSPTR	I			CC14.5547.5547.2.dta
3	sp|P02545|LMNA_HUMAN	Prelamin-A/C OS=Homo sapiens OX=9606 GN=LMNA PE=1 SV=1	1067	74380	25	25	21	21	29.2	3631	1	1	1	746.375	1490.74	2	1490.74	-0.0036	528	541	0	66.58	2.8e-06	R	TALINSTGEEVAMR	K			CC14.7554.7554.2.dta
3	sp|P02545|LMNA_HUMAN	Prelamin-A/C OS=Homo sapiens OX=9606 GN=LMNA PE=1 SV=1	1067	74380	25	25	21	21	29.2	3918	1	1	1	783.879	1565.74	2	1565.74	-0.0004	628	644	0	106.57	1.8e-10	R	SVGGSGGGSFGDNLVTR	S			CC14.7241.7241.2.dta
3	sp|P02545|LMNA_HUMAN	Prelamin-A/C OS=Homo sapiens OX=9606 GN=LMNA PE=1 SV=1	1067	74380	25	25	21	21	29.2	4424	1	1	1	567.328	1698.96	3	1698.96	-0.0018	297	311	1	35.47	0.0015	R	IRIDSLSAQLSQLQK	Q			CC14.9104.9104.3.dta
3	sp|P02545|LMNA_HUMAN	Prelamin-A/C OS=Homo sapiens OX=9606 GN=LMNA PE=1 SV=1	1067	74380	25	25	21	21	29.2	4425	1	1	1	850.489	1698.96	2	1698.96	0	297	311	1	34.4	0.0018	R	IRIDSLSAQLSQLQK	Q			CC14.9148.9148.2.dta
3	sp|P02545|LMNA_HUMAN	Prelamin-A/C OS=Homo sapiens OX=9606 GN=LMNA PE=1 SV=1	1067	74380	25	25	21	21	29.2	4426	1	1	1	567.33	1698.97	3	1698.96	0.0045	297	311	1	27.7	0.008	R	IRIDSLSAQLSQLQK	Q			CC14.9266.9266.3.dta
4	sp|P35908|K22E_HUMAN	Keratin, type II cytoskeletal 2 epidermal OS=Homo sapiens OX=9606 GN=KRT2 PE=1 SV=2	921	65678	21	21	19	19	30	157	1	1	0	414.219	826.423	2	826.423	0.0003	189	195	0	23.4	0.043	K	FASFIDK	V			CC14.7084.7084.2.dta
4	sp|P35908|K22E_HUMAN	Keratin, type II cytoskeletal 2 epidermal OS=Homo sapiens OX=9606 GN=KRT2 PE=1 SV=2	921	65678	21	21	19	19	30	185	1	1	1	416.251	830.488	2	830.486	0.0014	62	70	0	29.8	0.012	R	SLVGLGGTK	S			CC14.6191.6191.2.dta
4	sp|P35908|K22E_HUMAN	Keratin, type II cytoskeletal 2 epidermal OS=Homo sapiens OX=9606 GN=KRT2 PE=1 SV=2	921	65678	21	21	19	19	30	946	1	0	0	487.268	972.521	2	972.524	-0.0025	394	401	0	53.02	7.1e-05	K	IEISELNR	V			CC14.6805.6805.2.dta
4	sp|P35908|K22E_HUMAN	Keratin, type II cytoskeletal 2 epidermal OS=Homo sapiens OX=9606 GN=KRT2 PE=1 SV=2	921	65678	21	21	19	19	30	1181	1	1	0	503.237	1004.46	2	1004.46	0	483	490	0	54.71	2.1e-05	K	LLEGEECR	M			CC14.5445.5445.2.dta
4	sp|P35908|K22E_HUMAN	Keratin, type II cytoskeletal 2 epidermal OS=Homo sapiens OX=9606 GN=KRT2 PE=1 SV=2	921	65678	21	21	19	19	30	1370	1	1	1	519.267	1036.52	2	1036.52	0.0007	239	247	0	42.59	0.00046	R	YLDGLTAER	T			CC14.6973.6973.2.dta
4	sp|P35908|K22E_HUMAN	Keratin, type II cytoskeletal 2 epidermal OS=Homo sapiens OX=9606 GN=KRT2 PE=1 SV=2	921	65678	21	21	19	19	30	1377	1	1	1	521.283	1040.55	2	1040.55	0.0012	167	175	0	36.66	0.0019	K	VDPEIQNVK	A			CC14.5768.5768.2.dta
4	sp|P35908|K22E_HUMAN	Keratin, type II cytoskeletal 2 epidermal OS=Homo sapiens OX=9606 GN=KRT2 PE=1 SV=2	921	65678	21	21	19	19	30	1535	1	0	0	533.761	1065.51	2	1065.51	-0.0015	268	275	1	38.09	0.0015	K	YEDEINKR	T			CC14.4956.4956.2.dta
4	sp|P35908|K22E_HUMAN	Keratin, type II cytoskeletal 2 epidermal OS=Homo sapiens OX=9606 GN=KRT2 PE=1 SV=2	921	65678	21	21	19	19	30	1588	1	1	0	541.803	1081.59	2	1081.59	-0.0008	189	197	1	45.71	0.00024	K	FASFIDKVR	F			CC14.6923.6923.2.dta
4	sp|P35908|K22E_HUMAN	Keratin, type II cytoskeletal 2 epidermal OS=Homo sapiens OX=9606 GN=KRT2 PE=1 SV=2	921	65678	21	21	19	19	30	1728	1	1	0	554.277	1106.54	2	1106.54	0.0032	354	362	0	39.9	0.0012	K	AQYEEIAQR	S			CC14.5564.5564.2.dta
4	sp|P35908|K22E_HUMAN	Keratin, type II cytoskeletal 2 epidermal OS=Homo sapiens OX=9606 GN=KRT2 PE=1 SV=2	921	65678	21	21	19	19	30	1843	1	1	1	566.257	1130.5	2	1130.5	-0.0024	36	45	0	58.7	4.7e-06	R	STSSFSCLSR	H			CC14.5861.5861.2.dta
4	sp|P35908|K22E_HUMAN	Keratin, type II cytoskeletal 2 epidermal OS=Homo sapiens OX=9606 GN=KRT2 PE=1 SV=2	921	65678	21	21	19	19	30	1855	1	1	0	567.282	1132.55	2	1132.55	-0.0048	482	490	1	32.78	0.0062	R	KLLEGEECR	M			CC14.5171.5171.2.dta
4	sp|P35908|K22E_HUMAN	Keratin, type II cytoskeletal 2 epidermal OS=Homo sapiens OX=9606 GN=KRT2 PE=1 SV=2	921	65678	21	21	19	19	30	2196	1	1	1	599.278	1196.54	2	1196.54	0.0001	581	595	0	59.94	7.1e-06	K	GGSISGGGYGSGGGK	H			CC14.5097.5097.2.dta
4	sp|P35908|K22E_HUMAN	Keratin, type II cytoskeletal 2 epidermal OS=Homo sapiens OX=9606 GN=KRT2 PE=1 SV=2	921	65678	21	21	19	19	30	2466	1	1	1	627.805	1253.6	2	1253.6	-0.0038	21	34	0	63.4	4e-06	R	GFSSGSAVVSGGSR	R			CC14.5678.5678.2.dta
4	sp|P35908|K22E_HUMAN	Keratin, type II cytoskeletal 2 epidermal OS=Homo sapiens OX=9606 GN=KRT2 PE=1 SV=2	921	65678	21	21	19	19	30	2855	1	1	1	660.794	1319.57	2	1319.58	-0.003	46	61	0	44.46	0.0001	R	HGGGGGGFGGGGFGSR	S			CC14.5369.5369.2.dta
4	sp|P35908|K22E_HUMAN	Keratin, type II cytoskeletal 2 epidermal OS=Homo sapiens OX=9606 GN=KRT2 PE=1 SV=2	921	65678	21	21	19	19	30	2856	1	1	1	440.866	1319.58	3	1319.58	0.0017	46	61	0	23.04	0.016	R	HGGGGGGFGGGGFGSR	S			CC14.5368.5368.3.dta
4	sp|P35908|K22E_HUMAN	Keratin, type II cytoskeletal 2 epidermal OS=Homo sapiens OX=9606 GN=KRT2 PE=1 SV=2	921	65678	21	21	19	19	30	2888	1	1	1	665.322	1328.63	2	1328.63	-0.0026	419	430	0	60.73	6.9e-06	K	NVQDAIADAEQR	G			CC14.6844.6844.2.dta
4	sp|P35908|K22E_HUMAN	Keratin, type II cytoskeletal 2 epidermal OS=Homo sapiens OX=9606 GN=KRT2 PE=1 SV=2	921	65678	21	21	19	19	30	2890	1	1	0	665.366	1328.72	2	1328.72	-0.0006	342	353	0	56.45	3e-05	R	NLDLDSIIAEVK	A			CC14.11656.11656.2.dta
4	sp|P35908|K22E_HUMAN	Keratin, type II cytoskeletal 2 epidermal OS=Homo sapiens OX=9606 GN=KRT2 PE=1 SV=2	921	65678	21	21	19	19	30	2906	1	1	1	668.858	1335.7	2	1335.7	-0.0027	276	287	1	39.96	0.00095	R	TAAENDFVTLKK	D			CC14.5895.5895.2.dta
4	sp|P35908|K22E_HUMAN	Keratin, type II cytoskeletal 2 epidermal OS=Homo sapiens OX=9606 GN=KRT2 PE=1 SV=2	921	65678	21	21	19	19	30	2907	1	1	1	668.858	1335.7	2	1335.7	-0.0024	276	287	1	51.66	6.4e-05	R	TAAENDFVTLKK	D			CC14.6047.6047.2.dta
4	sp|P35908|K22E_HUMAN	Keratin, type II cytoskeletal 2 epidermal OS=Homo sapiens OX=9606 GN=KRT2 PE=1 SV=2	921	65678	21	21	19	19	30	3497	1	1	1	730.903	1459.79	2	1459.79	-0.0003	303	314	0	57.63	2.3e-05	K	VDLLNQEIEFLK	V			CC14.11427.11427.2.dta
4	sp|P35908|K22E_HUMAN	Keratin, type II cytoskeletal 2 epidermal OS=Homo sapiens OX=9606 GN=KRT2 PE=1 SV=2	921	65678	21	21	19	19	30	5572	1	1	1	733.384	2197.13	3	2197.13	-0.0027	440	458	2	71	8e-07	R	NKLNDLEEALQQAKEDLAR	L			CC14.10077.10077.3.dta
5	sp|P35527|K1C9_HUMAN	Keratin, type I cytoskeletal 9 OS=Homo sapiens OX=9606 GN=KRT9 PE=1 SV=3	649	62255	20	20	13	13	19.7	56	1	0	0	405.224	808.433	2	808.433	0.0002	164	170	0	23.24	0.036	R	LASYLDK	V			CC14.5720.5720.2.dta
5	sp|P35527|K1C9_HUMAN	Keratin, type I cytoskeletal 9 OS=Homo sapiens OX=9606 GN=KRT9 PE=1 SV=3	649	62255	20	20	13	13	19.7	529	1	1	1	449.211	896.406	2	896.406	0.0002	234	240	0	45.29	0.00015	R	MTLDDFR	I			CC14.7791.7791.2.dta
5	sp|P35527|K1C9_HUMAN	Keratin, type I cytoskeletal 9 OS=Homo sapiens OX=9606 GN=KRT9 PE=1 SV=3	649	62255	20	20	13	13	19.7	629	1	1	1	457.208	912.402	2	912.401	0.0006	234	240	0	35.88	0.00071	R	MTLDDFR	I	Oxidation (M)	0.2000000.0	CC14.6351.6351.2.dta
5	sp|P35527|K1C9_HUMAN	Keratin, type I cytoskeletal 9 OS=Homo sapiens OX=9606 GN=KRT9 PE=1 SV=3	649	62255	20	20	13	13	19.7	1489	1	1	1	530.785	1059.56	2	1059.56	-0.0002	225	233	0	45.29	0.00047	K	TLLDIDNTR	M			CC14.7875.7875.2.dta
5	sp|P35527|K1C9_HUMAN	Keratin, type I cytoskeletal 9 OS=Homo sapiens OX=9606 GN=KRT9 PE=1 SV=3	649	62255	20	20	13	13	19.7	1490	1	1	1	530.786	1059.56	2	1059.56	0.0017	225	233	0	42.08	0.001	K	TLLDIDNTR	M			CC14.7723.7723.2.dta
5	sp|P35527|K1C9_HUMAN	Keratin, type I cytoskeletal 9 OS=Homo sapiens OX=9606 GN=KRT9 PE=1 SV=3	649	62255	20	20	13	13	19.7	1520	1	1	1	533.251	1064.49	2	1064.49	-0.0043	155	163	0	52.55	4.1e-05	K	STMQELNSR	L			CC14.5364.5364.2.dta
5	sp|P35527|K1C9_HUMAN	Keratin, type I cytoskeletal 9 OS=Homo sapiens OX=9606 GN=KRT9 PE=1 SV=3	649	62255	20	20	13	13	19.7	1534	1	1	1	533.753	1065.49	2	1065.49	0.0005	243	250	0	25.01	0.024	K	FEMEQNLR	Q			CC14.6586.6586.2.dta
5	sp|P35527|K1C9_HUMAN	Keratin, type I cytoskeletal 9 OS=Homo sapiens OX=9606 GN=KRT9 PE=1 SV=3	649	62255	20	20	13	13	19.7	1550	1	1	1	537.765	1073.51	2	1073.51	0.0006	5	13	0	24.82	0.029	R	QFSSSYLSR	S			CC14.6354.6354.2.dta
5	sp|P35527|K1C9_HUMAN	Keratin, type I cytoskeletal 9 OS=Homo sapiens OX=9606 GN=KRT9 PE=1 SV=3	649	62255	20	20	13	13	19.7	1579	1	1	1	541.251	1080.49	2	1080.49	0.0002	155	163	0	39.87	0.00054	K	STMQELNSR	L	Oxidation (M)	0.002000000.0	CC14.4842.4842.2.dta
5	sp|P35527|K1C9_HUMAN	Keratin, type I cytoskeletal 9 OS=Homo sapiens OX=9606 GN=KRT9 PE=1 SV=3	649	62255	20	20	13	13	19.7	2000	1	1	1	579.299	1156.58	2	1156.58	0.0004	251	261	0	63.78	3.7e-06	R	QGVDADINGLR	Q			CC14.6944.6944.2.dta
5	sp|P35527|K1C9_HUMAN	Keratin, type I cytoskeletal 9 OS=Homo sapiens OX=9606 GN=KRT9 PE=1 SV=3	649	62255	20	20	13	13	19.7	2354	1	1	1	616.803	1231.59	2	1231.59	0.0001	14	29	0	81.37	7.5e-08	R	SGGGGGGGLGSGGSIR	S			CC14.5344.5344.2.dta
5	sp|P35527|K1C9_HUMAN	Keratin, type I cytoskeletal 9 OS=Homo sapiens OX=9606 GN=KRT9 PE=1 SV=3	649	62255	20	20	13	13	19.7	2366	1	1	1	618.268	1234.52	2	1234.52	-0.0006	47	59	0	74.07	9.2e-08	R	FSSSSGYGGGSSR	V			CC14.5161.5161.2.dta
5	sp|P35527|K1C9_HUMAN	Keratin, type I cytoskeletal 9 OS=Homo sapiens OX=9606 GN=KRT9 PE=1 SV=3	649	62255	20	20	13	13	19.7	2788	1	1	1	654.343	1306.67	2	1306.67	0.0009	241	250	1	45.23	0.00035	R	IKFEMEQNLR	Q			CC14.6771.6771.2.dta
5	sp|P35527|K1C9_HUMAN	Keratin, type I cytoskeletal 9 OS=Homo sapiens OX=9606 GN=KRT9 PE=1 SV=3	649	62255	20	20	13	13	19.7	2863	1	1	1	662.338	1322.66	2	1322.67	-0.0041	241	250	1	56.92	2.2e-05	R	IKFEMEQNLR	Q	Oxidation (M)	0.0000200000.0	CC14.5685.5685.2.dta
5	sp|P35527|K1C9_HUMAN	Keratin, type I cytoskeletal 9 OS=Homo sapiens OX=9606 GN=KRT9 PE=1 SV=3	649	62255	20	20	13	13	19.7	4823	1	1	1	613.325	1836.95	3	1836.96	-0.0055	375	390	0	23.84	0.043	R	HGVQELEIELQSQLSK	K			CC14.9709.9709.3.dta
5	sp|P35527|K1C9_HUMAN	Keratin, type I cytoskeletal 9 OS=Homo sapiens OX=9606 GN=KRT9 PE=1 SV=3	649	62255	20	20	13	13	19.7	4824	1	1	1	613.325	1836.95	3	1836.96	-0.0052	375	390	0	25.36	0.029	R	HGVQELEIELQSQLSK	K			CC14.9432.9432.3.dta
5	sp|P35527|K1C9_HUMAN	Keratin, type I cytoskeletal 9 OS=Homo sapiens OX=9606 GN=KRT9 PE=1 SV=3	649	62255	20	20	13	13	19.7	4825	1	1	1	613.326	1836.96	3	1836.96	-0.0028	375	390	0	57.74	1.8e-05	R	HGVQELEIELQSQLSK	K			CC14.9565.9565.3.dta
5	sp|P35527|K1C9_HUMAN	Keratin, type I cytoskeletal 9 OS=Homo sapiens OX=9606 GN=KRT9 PE=1 SV=3	649	62255	20	20	13	13	19.7	4826	1	1	1	919.489	1836.96	2	1836.96	0.0045	375	390	0	71.03	8e-07	R	HGVQELEIELQSQLSK	K			CC14.9472.9472.2.dta
5	sp|P35527|K1C9_HUMAN	Keratin, type I cytoskeletal 9 OS=Homo sapiens OX=9606 GN=KRT9 PE=1 SV=3	649	62255	20	20	13	13	19.7	4866	1	1	1	926.467	1850.92	2	1850.92	-0.0001	322	336	1	33.2	0.0064	K	TLNDMRQEYEQLIAK	N			CC14.9033.9033.2.dta
5	sp|P35527|K1C9_HUMAN	Keratin, type I cytoskeletal 9 OS=Homo sapiens OX=9606 GN=KRT9 PE=1 SV=3	649	62255	20	20	13	13	19.7	5240	1	1	1	656.026	1965.06	3	1965.05	0.0022	375	391	1	52.48	4.8e-05	R	HGVQELEIELQSQLSKK	A			CC14.8523.8523.3.dta
6	sp|P13647|K2C5_HUMAN	Keratin, type II cytoskeletal 5 OS=Homo sapiens OX=9606 GN=KRT5 PE=1 SV=3	607	62568	14	14	14	14	19.8	157	1	0	0	414.219	826.423	2	826.423	0.0003	179	185	0	23.4	0.043	K	FASFIDK	V			CC14.7084.7084.2.dta
6	sp|P13647|K2C5_HUMAN	Keratin, type II cytoskeletal 5 OS=Homo sapiens OX=9606 GN=KRT5 PE=1 SV=3	607	62568	14	14	14	14	19.8	503	1	1	1	442.727	883.44	2	883.44	-0.0004	30	37	0	55.44	1.7e-05	R	TSFTSVSR	S			CC14.5484.5484.2.dta
6	sp|P13647|K2C5_HUMAN	Keratin, type II cytoskeletal 5 OS=Homo sapiens OX=9606 GN=KRT5 PE=1 SV=3	607	62568	14	14	14	14	19.8	794	1	1	0	473.259	944.504	2	944.504	-0.0001	238	245	1	31.64	0.01	R	GRLDSELR	N			CC14.5301.5301.2.dta
6	sp|P13647|K2C5_HUMAN	Keratin, type II cytoskeletal 5 OS=Homo sapiens OX=9606 GN=KRT5 PE=1 SV=3	607	62568	14	14	14	14	19.8	1181	1	0	0	503.237	1004.46	2	1004.46	0	473	480	0	54.71	2.1e-05	K	LLEGEECR	L			CC14.5445.5445.2.dta
6	sp|P13647|K2C5_HUMAN	Keratin, type II cytoskeletal 5 OS=Homo sapiens OX=9606 GN=KRT5 PE=1 SV=3	607	62568	14	14	14	14	19.8	1241	1	1	0	508.772	1015.53	2	1015.53	0	229	237	0	51.37	9.1e-05	R	QLDSIVGER	G			CC14.6478.6478.2.dta
6	sp|P13647|K2C5_HUMAN	Keratin, type II cytoskeletal 5 OS=Homo sapiens OX=9606 GN=KRT5 PE=1 SV=3	607	62568	14	14	14	14	19.8	1535	1	0	0	533.761	1065.51	2	1065.51	-0.0015	258	265	1	38.09	0.0015	K	YEDEINKR	T			CC14.4956.4956.2.dta
6	sp|P13647|K2C5_HUMAN	Keratin, type II cytoskeletal 5 OS=Homo sapiens OX=9606 GN=KRT5 PE=1 SV=3	607	62568	14	14	14	14	19.8	1588	1	0	0	541.803	1081.59	2	1081.59	-0.0008	179	187	1	45.71	0.00024	K	FASFIDKVR	F			CC14.6923.6923.2.dta
6	sp|P13647|K2C5_HUMAN	Keratin, type II cytoskeletal 5 OS=Homo sapiens OX=9606 GN=KRT5 PE=1 SV=3	607	62568	14	14	14	14	19.8	1645	1	1	1	547.267	1092.52	2	1092.52	-0.0011	344	352	0	32.38	0.0064	K	AQYEEIANR	S			CC14.5542.5542.2.dta
6	sp|P13647|K2C5_HUMAN	Keratin, type II cytoskeletal 5 OS=Homo sapiens OX=9606 GN=KRT5 PE=1 SV=3	607	62568	14	14	14	14	19.8	1654	1	1	1	547.801	1093.59	2	1093.59	-0.0001	64	73	1	21.65	0.045	R	SLYNLGGSKR	I			CC14.5460.5460.2.dta
6	sp|P13647|K2C5_HUMAN	Keratin, type II cytoskeletal 5 OS=Homo sapiens OX=9606 GN=KRT5 PE=1 SV=3	607	62568	14	14	14	14	19.8	1855	1	0	0	567.282	1132.55	2	1132.55	-0.0048	472	480	1	32.78	0.0062	R	KLLEGEECR	L			CC14.5171.5171.2.dta
6	sp|P13647|K2C5_HUMAN	Keratin, type II cytoskeletal 5 OS=Homo sapiens OX=9606 GN=KRT5 PE=1 SV=3	607	62568	14	14	14	14	19.8	2176	1	1	1	597.792	1193.57	2	1193.57	0.0018	365	374	0	55.66	2.7e-05	K	YEELQQTAGR	H			CC14.5485.5485.2.dta
6	sp|P13647|K2C5_HUMAN	Keratin, type II cytoskeletal 5 OS=Homo sapiens OX=9606 GN=KRT5 PE=1 SV=3	607	62568	14	14	14	14	19.8	2230	1	1	0	602.32	1202.62	2	1202.63	-0.0048	200	209	0	37.51	0.003	K	WTLLQEQGTK	T			CC14.7717.7717.2.dta
6	sp|P13647|K2C5_HUMAN	Keratin, type II cytoskeletal 5 OS=Homo sapiens OX=9606 GN=KRT5 PE=1 SV=3	607	62568	14	14	14	14	19.8	2890	1	0	0	665.366	1328.72	2	1328.72	-0.0006	332	343	0	56.45	3e-05	R	NLDLDSIIAEVK	A			CC14.11656.11656.2.dta
6	sp|P13647|K2C5_HUMAN	Keratin, type II cytoskeletal 5 OS=Homo sapiens OX=9606 GN=KRT5 PE=1 SV=3	607	62568	14	14	14	14	19.8	3253	1	1	1	705.84	1409.67	2	1409.67	-0.0059	49	63	0	70.53	7.6e-07	R	VSLAGACGVGGYGSR	S			CC14.6935.6935.2.dta
7	sp|P11021|BIP_HUMAN	Endoplasmic reticulum chaperone BiP OS=Homo sapiens OX=9606 GN=HSPA5 PE=1 SV=2	579	72402	14	14	13	13	24.6	1414	1	1	1	523.791	1045.57	2	1045.57	0.0023	345	353	1	37.08	0.0032	K	VLEDSDLKK	S			CC14.5268.5268.2.dta
7	sp|P11021|BIP_HUMAN	Endoplasmic reticulum chaperone BiP OS=Homo sapiens OX=9606 GN=HSPA5 PE=1 SV=2	579	72402	14	14	13	13	24.6	2165	1	1	1	596.322	1190.63	2	1190.63	0.0001	465	474	1	30.91	0.011	K	VYEGERPLTK	D			CC14.5261.5261.2.dta
7	sp|P11021|BIP_HUMAN	Endoplasmic reticulum chaperone BiP OS=Homo sapiens OX=9606 GN=HSPA5 PE=1 SV=2	579	72402	14	14	13	13	24.6	2287	1	1	1	609.318	1216.62	2	1216.62	-0.0025	186	197	0	51.97	8.7e-05	K	DAGTIAGLNVMR	I			CC14.9154.9154.2.dta
7	sp|P11021|BIP_HUMAN	Endoplasmic reticulum chaperone BiP OS=Homo sapiens OX=9606 GN=HSPA5 PE=1 SV=2	579	72402	14	14	13	13	24.6	3189	1	1	1	699.398	1396.78	2	1396.78	-0.0003	622	633	0	26.59	0.017	K	ELEEIVQPIISK	L			CC14.9847.9847.2.dta
7	sp|P11021|BIP_HUMAN	Endoplasmic reticulum chaperone BiP OS=Homo sapiens OX=9606 GN=HSPA5 PE=1 SV=2	579	72402	14	14	13	13	24.6	3346	1	1	1	715.848	1429.68	2	1429.68	-0.0021	102	113	0	37.85	0.0016	R	TWNDPSVQQDIK	F			CC14.6953.6953.2.dta
7	sp|P11021|BIP_HUMAN	Endoplasmic reticulum chaperone BiP OS=Homo sapiens OX=9606 GN=HSPA5 PE=1 SV=2	579	72402	14	14	13	13	24.6	3496	1	1	1	730.884	1459.75	2	1459.75	0.0008	354	367	0	48.69	0.0002	K	SDIDEIVLVGGSTR	I			CC14.9745.9745.2.dta
7	sp|P11021|BIP_HUMAN	Endoplasmic reticulum chaperone BiP OS=Homo sapiens OX=9606 GN=HSPA5 PE=1 SV=2	579	72402	14	14	13	13	24.6	3716	1	1	1	504.922	1511.74	3	1511.74	0	325	336	1	27.77	0.018	R	AKFEELNMDLFR	S			CC14.9478.9478.3.dta
7	sp|P11021|BIP_HUMAN	Endoplasmic reticulum chaperone BiP OS=Homo sapiens OX=9606 GN=HSPA5 PE=1 SV=2	579	72402	14	14	13	13	24.6	3717	1	1	1	756.88	1511.75	2	1511.74	0.0017	325	336	1	37.68	0.0017	R	AKFEELNMDLFR	S			CC14.9493.9493.2.dta
7	sp|P11021|BIP_HUMAN	Endoplasmic reticulum chaperone BiP OS=Homo sapiens OX=9606 GN=HSPA5 PE=1 SV=2	579	72402	14	14	13	13	24.6	3810	1	1	1	768.904	1535.79	2	1535.79	0.0033	139	152	0	37.2	0.0021	K	TFAPEEISAMVLTK	M			CC14.10844.10844.2.dta
7	sp|P11021|BIP_HUMAN	Endoplasmic reticulum chaperone BiP OS=Homo sapiens OX=9606 GN=HSPA5 PE=1 SV=2	579	72402	14	14	13	13	24.6	3920	1	1	1	783.894	1565.77	2	1565.77	0.0014	61	74	0	53.28	5.3e-05	R	ITPSYVAFTPEGER	L			CC14.8532.8532.2.dta
7	sp|P11021|BIP_HUMAN	Endoplasmic reticulum chaperone BiP OS=Homo sapiens OX=9606 GN=HSPA5 PE=1 SV=2	579	72402	14	14	13	13	24.6	4288	1	1	0	830.452	1658.89	2	1658.89	0.0024	198	213	0	68.57	1.7e-06	R	IINEPTAAAIAYGLDK	R			CC14.9680.9680.2.dta
7	sp|P11021|BIP_HUMAN	Endoplasmic reticulum chaperone BiP OS=Homo sapiens OX=9606 GN=HSPA5 PE=1 SV=2	579	72402	14	14	13	13	24.6	4761	1	1	1	606.003	1814.99	3	1814.99	-0.001	198	214	1	74.9	2.5e-07	R	IINEPTAAAIAYGLDKR	E			CC14.8713.8713.3.dta
7	sp|P11021|BIP_HUMAN	Endoplasmic reticulum chaperone BiP OS=Homo sapiens OX=9606 GN=HSPA5 PE=1 SV=2	579	72402	14	14	13	13	24.6	4819	1	1	1	918.971	1835.93	2	1835.93	0.0001	448	464	0	29.15	0.014	K	SQIFSTASDNQPTVTIK	V			CC14.8228.8228.2.dta
7	sp|P11021|BIP_HUMAN	Endoplasmic reticulum chaperone BiP OS=Homo sapiens OX=9606 GN=HSPA5 PE=1 SV=2	579	72402	14	14	13	13	24.6	5141	1	1	1	645.343	1933.01	3	1933.01	0.0023	475	492	0	44.75	0.00039	K	DNHLLGTFDLTGIPPAPR	G			CC14.10986.10986.3.dta
8	sp|P60709|ACTB_HUMAN	Actin, cytoplasmic 1 OS=Homo sapiens OX=9606 GN=ACTB PE=1 SV=1	578	42052	15	15	10	10	37.3	975	1	1	0	488.728	975.441	2	975.441	-0.0001	19	28	0	57.46	7.7e-06	K	AGFAGDDAPR	A			CC14.5475.5475.2.dta
8	sp|P60709|ACTB_HUMAN	Actin, cytoplasmic 1 OS=Homo sapiens OX=9606 GN=ACTB PE=1 SV=1	578	42052	15	15	10	10	37.3	1848	1	1	0	566.766	1131.52	2	1131.52	-0.0014	197	206	0	36.97	0.001	R	GYSFTTTAER	E			CC14.6075.6075.2.dta
8	sp|P60709|ACTB_HUMAN	Actin, cytoplasmic 1 OS=Homo sapiens OX=9606 GN=ACTB PE=1 SV=1	578	42052	15	15	10	10	37.3	2099	1	1	0	589.311	1176.61	2	1176.61	0.0022	316	326	0	34.91	0.0043	K	EITALAPSTMK	I	Oxidation (M)	0.00000000020.0	CC14.6409.6409.2.dta
8	sp|P60709|ACTB_HUMAN	Actin, cytoplasmic 1 OS=Homo sapiens OX=9606 GN=ACTB PE=1 SV=1	578	42052	15	15	10	10	37.3	2207	1	1	0	599.856	1197.7	2	1197.7	-0.0009	29	39	1	45.44	0.0002	R	AVFPSIVGRPR	H			CC14.7117.7117.2.dta
8	sp|P60709|ACTB_HUMAN	Actin, cytoplasmic 1 OS=Homo sapiens OX=9606 GN=ACTB PE=1 SV=1	578	42052	15	15	10	10	37.3	2208	1	1	0	599.856	1197.7	2	1197.7	-0.0006	29	39	1	34.61	0.0025	R	AVFPSIVGRPR	H			CC14.6957.6957.2.dta
8	sp|P60709|ACTB_HUMAN	Actin, cytoplasmic 1 OS=Homo sapiens OX=9606 GN=ACTB PE=1 SV=1	578	42052	15	15	10	10	37.3	2209	1	1	0	400.24	1197.7	3	1197.7	0	29	39	1	32.95	0.0037	R	AVFPSIVGRPR	H			CC14.7124.7124.3.dta
8	sp|P60709|ACTB_HUMAN	Actin, cytoplasmic 1 OS=Homo sapiens OX=9606 GN=ACTB PE=1 SV=1	578	42052	15	15	10	10	37.3	2211	1	1	0	400.241	1197.7	3	1197.7	0.0035	29	39	1	33.16	0.0035	R	AVFPSIVGRPR	H			CC14.6965.6965.3.dta
8	sp|P60709|ACTB_HUMAN	Actin, cytoplasmic 1 OS=Homo sapiens OX=9606 GN=ACTB PE=1 SV=1	578	42052	15	15	10	10	37.3	2996	1	1	0	677.815	1353.62	2	1353.62	0.0002	51	62	1	47.18	0.00013	K	DSYVGDEAQSKR	G			CC14.5154.5154.2.dta
8	sp|P60709|ACTB_HUMAN	Actin, cytoplasmic 1 OS=Homo sapiens OX=9606 GN=ACTB PE=1 SV=1	578	42052	15	15	10	10	37.3	4127	1	1	0	812.425	1622.84	2	1622.83	0.0013	178	191	1	39.35	0.0013	R	LDLAGRDLTDYLMK	I			CC14.10333.10333.2.dta
8	sp|P60709|ACTB_HUMAN	Actin, cytoplasmic 1 OS=Homo sapiens OX=9606 GN=ACTB PE=1 SV=1	578	42052	15	15	10	10	37.3	4665	1	1	0	597.635	1789.88	3	1789.88	-0.0006	239	254	0	33.11	0.0065	K	SYELPDGQVITIGNER	F			CC14.9877.9877.3.dta
8	sp|P60709|ACTB_HUMAN	Actin, cytoplasmic 1 OS=Homo sapiens OX=9606 GN=ACTB PE=1 SV=1	578	42052	15	15	10	10	37.3	4666	1	1	0	895.95	1789.89	2	1789.88	0.001	239	254	0	79.68	1.4e-07	K	SYELPDGQVITIGNER	F			CC14.9827.9827.2.dta
8	sp|P60709|ACTB_HUMAN	Actin, cytoplasmic 1 OS=Homo sapiens OX=9606 GN=ACTB PE=1 SV=1	578	42052	15	15	10	10	37.3	4777	1	1	1	911.404	1820.79	2	1820.79	0.0005	2	18	0	80.12	3.9e-08	M	DDDIAALVVDNGSGMCK	A	Acetyl (Protein N-term)	1.00000000000000000.0	CC14.12363.12363.2.dta
8	sp|P60709|ACTB_HUMAN	Actin, cytoplasmic 1 OS=Homo sapiens OX=9606 GN=ACTB PE=1 SV=1	578	42052	15	15	10	10	37.3	4822	1	1	1	919.4	1836.79	2	1836.79	-0.0013	2	18	0	57.48	3.8e-06	M	DDDIAALVVDNGSGMCK	A	Acetyl (Protein N-term); Oxidation (M)	1.00000000000000200.0	CC14.11786.11786.2.dta
8	sp|P60709|ACTB_HUMAN	Actin, cytoplasmic 1 OS=Homo sapiens OX=9606 GN=ACTB PE=1 SV=1	578	42052	15	15	10	10	37.3	5192	1	1	0	977.536	1953.06	2	1953.06	0.0008	96	113	0	24.45	0.025	R	VAPEEHPVLLTEAPLNPK	A			CC14.8218.8218.2.dta
8	sp|P60709|ACTB_HUMAN	Actin, cytoplasmic 1 OS=Homo sapiens OX=9606 GN=ACTB PE=1 SV=1	578	42052	15	15	10	10	37.3	5625	1	1	0	1108.04	2214.06	2	2214.06	0.0003	292	312	0	132.54	4.9e-13	K	DLYANTVLSGGTTMYPGIADR	M			CC14.11346.11346.2.dta
9	sp|P63261|ACTG_HUMAN	Actin, cytoplasmic 2 OS=Homo sapiens OX=9606 GN=ACTG1 PE=1 SV=1	577	42108	14	14	10	10	37.3	975	1	0	0	488.728	975.441	2	975.441	-0.0001	19	28	0	57.46	7.7e-06	K	AGFAGDDAPR	A			CC14.5475.5475.2.dta
9	sp|P63261|ACTG_HUMAN	Actin, cytoplasmic 2 OS=Homo sapiens OX=9606 GN=ACTG1 PE=1 SV=1	577	42108	14	14	10	10	37.3	1848	1	0	0	566.766	1131.52	2	1131.52	-0.0014	197	206	0	36.97	0.001	R	GYSFTTTAER	E			CC14.6075.6075.2.dta
9	sp|P63261|ACTG_HUMAN	Actin, cytoplasmic 2 OS=Homo sapiens OX=9606 GN=ACTG1 PE=1 SV=1	577	42108	14	14	10	10	37.3	2099	1	0	0	589.311	1176.61	2	1176.61	0.0022	316	326	0	34.91	0.0043	K	EITALAPSTMK	I	Oxidation (M)	0.00000000020.0	CC14.6409.6409.2.dta
9	sp|P63261|ACTG_HUMAN	Actin, cytoplasmic 2 OS=Homo sapiens OX=9606 GN=ACTG1 PE=1 SV=1	577	42108	14	14	10	10	37.3	2207	1	0	0	599.856	1197.7	2	1197.7	-0.0009	29	39	1	45.44	0.0002	R	AVFPSIVGRPR	H			CC14.7117.7117.2.dta
9	sp|P63261|ACTG_HUMAN	Actin, cytoplasmic 2 OS=Homo sapiens OX=9606 GN=ACTG1 PE=1 SV=1	577	42108	14	14	10	10	37.3	2208	1	0	0	599.856	1197.7	2	1197.7	-0.0006	29	39	1	34.61	0.0025	R	AVFPSIVGRPR	H			CC14.6957.6957.2.dta
9	sp|P63261|ACTG_HUMAN	Actin, cytoplasmic 2 OS=Homo sapiens OX=9606 GN=ACTG1 PE=1 SV=1	577	42108	14	14	10	10	37.3	2209	1	0	0	400.24	1197.7	3	1197.7	0	29	39	1	32.95	0.0037	R	AVFPSIVGRPR	H			CC14.7124.7124.3.dta
9	sp|P63261|ACTG_HUMAN	Actin, cytoplasmic 2 OS=Homo sapiens OX=9606 GN=ACTG1 PE=1 SV=1	577	42108	14	14	10	10	37.3	2211	1	0	0	400.241	1197.7	3	1197.7	0.0035	29	39	1	33.16	0.0035	R	AVFPSIVGRPR	H			CC14.6965.6965.3.dta
9	sp|P63261|ACTG_HUMAN	Actin, cytoplasmic 2 OS=Homo sapiens OX=9606 GN=ACTG1 PE=1 SV=1	577	42108	14	14	10	10	37.3	2996	1	0	0	677.815	1353.62	2	1353.62	0.0002	51	62	1	47.18	0.00013	K	DSYVGDEAQSKR	G			CC14.5154.5154.2.dta
9	sp|P63261|ACTG_HUMAN	Actin, cytoplasmic 2 OS=Homo sapiens OX=9606 GN=ACTG1 PE=1 SV=1	577	42108	14	14	10	10	37.3	4127	1	0	0	812.425	1622.84	2	1622.83	0.0013	178	191	1	39.35	0.0013	R	LDLAGRDLTDYLMK	I			CC14.10333.10333.2.dta
9	sp|P63261|ACTG_HUMAN	Actin, cytoplasmic 2 OS=Homo sapiens OX=9606 GN=ACTG1 PE=1 SV=1	577	42108	14	14	10	10	37.3	4665	1	0	0	597.635	1789.88	3	1789.88	-0.0006	239	254	0	33.11	0.0065	K	SYELPDGQVITIGNER	F			CC14.9877.9877.3.dta
9	sp|P63261|ACTG_HUMAN	Actin, cytoplasmic 2 OS=Homo sapiens OX=9606 GN=ACTG1 PE=1 SV=1	577	42108	14	14	10	10	37.3	4666	1	0	0	895.95	1789.89	2	1789.88	0.001	239	254	0	79.68	1.4e-07	K	SYELPDGQVITIGNER	F			CC14.9827.9827.2.dta
9	sp|P63261|ACTG_HUMAN	Actin, cytoplasmic 2 OS=Homo sapiens OX=9606 GN=ACTG1 PE=1 SV=1	577	42108	14	14	10	10	37.3	4959	1	1	1	939.436	1876.86	2	1876.85	0.0036	2	18	0	79.22	7.1e-08	M	EEEIAALVIDNGSGMCK	A	Acetyl (Protein N-term)	1.00000000000000000.0	CC14.13064.13064.2.dta
9	sp|P63261|ACTG_HUMAN	Actin, cytoplasmic 2 OS=Homo sapiens OX=9606 GN=ACTG1 PE=1 SV=1	577	42108	14	14	10	10	37.3	5192	1	0	0	977.536	1953.06	2	1953.06	0.0008	96	113	0	24.45	0.025	R	VAPEEHPVLLTEAPLNPK	A			CC14.8218.8218.2.dta
9	sp|P63261|ACTG_HUMAN	Actin, cytoplasmic 2 OS=Homo sapiens OX=9606 GN=ACTG1 PE=1 SV=1	577	42108	14	14	10	10	37.3	5625	1	0	0	1108.04	2214.06	2	2214.06	0.0003	292	312	0	132.54	4.9e-13	K	DLYANTVLSGGTTMYPGIADR	M			CC14.11346.11346.2.dta
10	sp|P35579|MYH9_HUMAN	Myosin-9 OS=Homo sapiens OX=9606 GN=MYH9 PE=1 SV=4	577	227646	16	14	14	12	9	662	1	1	1	459.238	916.462	2	916.461	0.0003	1393	1400	0	27.98	0.017	K	DLEGLSQR	H			CC14.6245.6245.2.dta
10	sp|P35579|MYH9_HUMAN	Myosin-9 OS=Homo sapiens OX=9606 GN=MYH9 PE=1 SV=4	577	227646	16	14	14	12	9	890	1	1	1	481.246	960.478	2	960.478	0.0001	663	670	0	23.35	0.054	R	NTNPNFVR	C			CC14.5471.5471.2.dta
10	sp|P35579|MYH9_HUMAN	Myosin-9 OS=Homo sapiens OX=9606 GN=MYH9 PE=1 SV=4	577	227646	16	14	14	12	9	1249	1	1	0	509.259	1016.5	2	1016.51	-0.0047	694	702	0	40.08	0.0011	R	CNGVLEGIR	I			CC14.6559.6559.2.dta
10	sp|P35579|MYH9_HUMAN	Myosin-9 OS=Homo sapiens OX=9606 GN=MYH9 PE=1 SV=4	577	227646	16	14	14	12	9	1403	1	1	1	523.291	1044.57	2	1044.56	0.0031	1558	1566	0	23.75	0.058	R	LEVNLQAMK	A			CC14.7776.7776.2.dta
10	sp|P35579|MYH9_HUMAN	Myosin-9 OS=Homo sapiens OX=9606 GN=MYH9 PE=1 SV=4	577	227646	16	14	14	12	9	1994	1	1	1	578.336	1154.66	2	1154.66	0.0011	1923	1932	1	47.26	0.00012	R	RGDLPFVVPR	R			CC14.7679.7679.2.dta
10	sp|P35579|MYH9_HUMAN	Myosin-9 OS=Homo sapiens OX=9606 GN=MYH9 PE=1 SV=4	577	227646	16	14	14	12	9	2769	1	1	1	653.337	1304.66	2	1304.66	-0.0013	408	419	0	22.36	0.072	K	EQADFAIEALAK	A			CC14.9405.9405.2.dta
10	sp|P35579|MYH9_HUMAN	Myosin-9 OS=Homo sapiens OX=9606 GN=MYH9 PE=1 SV=4	577	227646	16	14	14	12	9	3569	1	1	1	493.605	1477.79	3	1477.79	0.0012	187	199	0	32.13	0.0059	K	VIQYLAYVASSHK	S			CC14.7955.7955.3.dta
10	sp|P35579|MYH9_HUMAN	Myosin-9 OS=Homo sapiens OX=9606 GN=MYH9 PE=1 SV=4	577	227646	16	14	14	12	9	3779	1	1	1	765.886	1529.76	2	1529.76	0.0004	1816	1828	0	32.18	0.0071	K	IAQLEEQLDNETK	E			CC14.7270.7270.2.dta
10	sp|P35579|MYH9_HUMAN	Myosin-9 OS=Homo sapiens OX=9606 GN=MYH9 PE=1 SV=4	577	227646	16	14	14	12	9	3941	1	1	1	786.43	1570.85	2	1570.85	-0.0015	374	387	0	38.65	0.0016	K	VSHLLGINVTDFTR	G			CC14.9299.9299.2.dta
10	sp|P35579|MYH9_HUMAN	Myosin-9 OS=Homo sapiens OX=9606 GN=MYH9 PE=1 SV=4	577	227646	16	14	14	12	9	3942	1	1	1	524.623	1570.85	3	1570.85	0.001	374	387	0	26.5	0.025	K	VSHLLGINVTDFTR	G			CC14.9282.9282.3.dta
10	sp|P35579|MYH9_HUMAN	Myosin-9 OS=Homo sapiens OX=9606 GN=MYH9 PE=1 SV=4	577	227646	16	14	14	12	9	3943	1	1	1	524.624	1570.85	3	1570.85	0.0019	374	387	0	36.65	0.0023	K	VSHLLGINVTDFTR	G			CC14.9417.9417.3.dta
10	sp|P35579|MYH9_HUMAN	Myosin-9 OS=Homo sapiens OX=9606 GN=MYH9 PE=1 SV=4	577	227646	16	14	14	12	9	4096	1	1	1	808.412	1614.81	2	1614.81	-0.0019	328	341	0	36.95	0.0025	R	IMGIPEEEQMGLLR	V			CC14.10512.10512.2.dta
10	sp|P35579|MYH9_HUMAN	Myosin-9 OS=Homo sapiens OX=9606 GN=MYH9 PE=1 SV=4	577	227646	16	14	14	12	9	4493	1	1	0	863.977	1725.94	2	1725.94	-0.0024	210	225	0	43.13	0.00041	R	QLLQANPILEAFGNAK	T			CC14.11351.11351.2.dta
10	sp|P35579|MYH9_HUMAN	Myosin-9 OS=Homo sapiens OX=9606 GN=MYH9 PE=1 SV=4	577	227646	16	14	14	12	9	4939	1	1	1	935.489	1868.96	2	1868.96	0.0039	1755	1770	0	81.48	8.8e-08	K	ANLQIDQINTDLNLER	S			CC14.9989.9989.2.dta
10	sp|P35579|MYH9_HUMAN	Myosin-9 OS=Homo sapiens OX=9606 GN=MYH9 PE=1 SV=4	577	227646	16	14	14	12	9	5164	1	1	1	973.504	1944.99	2	1945	-0.0061	1278	1295	0	90.33	1.1e-08	K	LQVELDNVTGLLSQSDSK	S			CC14.11130.11130.2.dta
10	sp|P35579|MYH9_HUMAN	Myosin-9 OS=Homo sapiens OX=9606 GN=MYH9 PE=1 SV=4	577	227646	16	14	14	12	9	5175	1	1	1	650.669	1948.99	3	1948.99	0.001	1418	1433	0	37.92	0.002	R	LQQELDDLLVDLDHQR	Q			CC14.10694.10694.3.dta
11	sp|P38646|GRP75_HUMAN	Stress-70 protein, mitochondrial OS=Homo sapiens OX=9606 GN=HSPA9 PE=1 SV=2	551	73920	11	11	10	10	17.1	869	1	1	1	479.752	957.489	2	957.488	0.0006	77	85	0	54.38	2.4e-05	K	VLENAEGAR	T			CC14.5189.5189.2.dta
11	sp|P38646|GRP75_HUMAN	Stress-70 protein, mitochondrial OS=Homo sapiens OX=9606 GN=HSPA9 PE=1 SV=2	551	73920	11	11	10	10	17.1	943	1	1	1	486.803	971.59	2	971.592	-0.0012	139	146	1	25.03	0.012	K	NVPFKIVR	A			CC14.6268.6268.2.dta
11	sp|P38646|GRP75_HUMAN	Stress-70 protein, mitochondrial OS=Homo sapiens OX=9606 GN=HSPA9 PE=1 SV=2	551	73920	11	11	10	10	17.1	2401	1	1	1	621.843	1241.67	2	1241.67	-0.0018	207	218	0	55.23	3.8e-05	K	DAGQISGLNVLR	V			CC14.9165.9165.2.dta
11	sp|P38646|GRP75_HUMAN	Stress-70 protein, mitochondrial OS=Homo sapiens OX=9606 GN=HSPA9 PE=1 SV=2	551	73920	11	11	10	10	17.1	2684	1	1	1	645.843	1289.67	2	1289.67	-0.0021	395	405	0	61.86	9.9e-06	K	VQQTVQDLFGR	A			CC14.8195.8195.2.dta
11	sp|P38646|GRP75_HUMAN	Stress-70 protein, mitochondrial OS=Homo sapiens OX=9606 GN=HSPA9 PE=1 SV=2	551	73920	11	11	10	10	17.1	3050	1	1	1	681.375	1360.73	2	1360.74	-0.0004	349	360	0	60.75	1.1e-05	R	AQFEGIVTDLIR	R			CC14.10860.10860.2.dta
11	sp|P38646|GRP75_HUMAN	Stress-70 protein, mitochondrial OS=Homo sapiens OX=9606 GN=HSPA9 PE=1 SV=2	551	73920	11	11	10	10	17.1	3456	1	1	1	725.861	1449.71	2	1449.71	-0.0029	86	99	0	85.65	3.1e-08	R	TTPSVVAFTADGER	L			CC14.7914.7914.2.dta
11	sp|P38646|GRP75_HUMAN	Stress-70 protein, mitochondrial OS=Homo sapiens OX=9606 GN=HSPA9 PE=1 SV=2	551	73920	11	11	10	10	17.1	3457	1	1	1	725.862	1449.71	2	1449.71	0.0003	86	99	0	99.24	1.3e-09	R	TTPSVVAFTADGER	L			CC14.8108.8108.2.dta
11	sp|P38646|GRP75_HUMAN	Stress-70 protein, mitochondrial OS=Homo sapiens OX=9606 GN=HSPA9 PE=1 SV=2	551	73920	11	11	10	10	17.1	3730	1	1	1	759.423	1516.83	2	1516.84	-0.0052	349	361	1	23.01	0.048	R	AQFEGIVTDLIRR	T			CC14.9679.9679.2.dta
11	sp|P38646|GRP75_HUMAN	Stress-70 protein, mitochondrial OS=Homo sapiens OX=9606 GN=HSPA9 PE=1 SV=2	551	73920	11	11	10	10	17.1	4026	1	1	1	796.98	1591.94	2	1591.94	-0.0005	499	513	0	48.09	2.3e-05	K	LLGQFTLIGIPPAPR	G			CC14.11776.11776.2.dta
11	sp|P38646|GRP75_HUMAN	Stress-70 protein, mitochondrial OS=Homo sapiens OX=9606 GN=HSPA9 PE=1 SV=2	551	73920	11	11	10	10	17.1	4396	1	1	1	847.928	1693.84	2	1693.84	-0.0007	188	202	0	30.07	0.013	K	NAVITVPAYFNDSQR	Q			CC14.9457.9457.2.dta
11	sp|P38646|GRP75_HUMAN	Stress-70 protein, mitochondrial OS=Homo sapiens OX=9606 GN=HSPA9 PE=1 SV=2	551	73920	11	11	10	10	17.1	5446	1	1	1	1028.49	2054.96	2	2054.95	0.0016	266	284	0	93.61	3.7e-09	K	STNGDTFLGGEDFDQALLR	H			CC14.11156.11156.2.dta
12	sp|P48668|K2C6C_HUMAN	Keratin, type II cytoskeletal 6C OS=Homo sapiens OX=9606 GN=KRT6C PE=1 SV=3	509	60273	12	12	12	12	17	157	1	0	0	414.219	826.423	2	826.423	0.0003	174	180	0	23.4	0.043	K	FASFIDK	V			CC14.7084.7084.2.dta
12	sp|P48668|K2C6C_HUMAN	Keratin, type II cytoskeletal 6C OS=Homo sapiens OX=9606 GN=KRT6C PE=1 SV=3	509	60273	12	12	12	12	17	794	1	0	0	473.259	944.504	2	944.504	-0.0001	233	240	1	31.64	0.01	R	GRLDSELR	N			CC14.5301.5301.2.dta
12	sp|P48668|K2C6C_HUMAN	Keratin, type II cytoskeletal 6C OS=Homo sapiens OX=9606 GN=KRT6C PE=1 SV=3	509	60273	12	12	12	12	17	1181	1	0	0	503.237	1004.46	2	1004.46	0	468	475	0	54.71	2.1e-05	K	LLEGEECR	L			CC14.5445.5445.2.dta
12	sp|P48668|K2C6C_HUMAN	Keratin, type II cytoskeletal 6C OS=Homo sapiens OX=9606 GN=KRT6C PE=1 SV=3	509	60273	12	12	12	12	17	1241	1	0	0	508.772	1015.53	2	1015.53	0	224	232	0	51.37	9.1e-05	R	QLDSIVGER	G			CC14.6478.6478.2.dta
12	sp|P48668|K2C6C_HUMAN	Keratin, type II cytoskeletal 6C OS=Homo sapiens OX=9606 GN=KRT6C PE=1 SV=3	509	60273	12	12	12	12	17	1304	1	1	0	513.764	1025.51	2	1025.51	0.0003	31	40	0	37.75	0.0013	R	SGFSSISVSR	S			CC14.6533.6533.2.dta
12	sp|P48668|K2C6C_HUMAN	Keratin, type II cytoskeletal 6C OS=Homo sapiens OX=9606 GN=KRT6C PE=1 SV=3	509	60273	12	12	12	12	17	1535	1	0	0	533.761	1065.51	2	1065.51	-0.0015	253	260	1	38.09	0.0015	K	YEDEINKR	T			CC14.4956.4956.2.dta
12	sp|P48668|K2C6C_HUMAN	Keratin, type II cytoskeletal 6C OS=Homo sapiens OX=9606 GN=KRT6C PE=1 SV=3	509	60273	12	12	12	12	17	1588	1	0	0	541.803	1081.59	2	1081.59	-0.0008	174	182	1	45.71	0.00024	K	FASFIDKVR	F			CC14.6923.6923.2.dta
12	sp|P48668|K2C6C_HUMAN	Keratin, type II cytoskeletal 6C OS=Homo sapiens OX=9606 GN=KRT6C PE=1 SV=3	509	60273	12	12	12	12	17	1728	1	0	0	554.277	1106.54	2	1106.54	0.0032	339	347	0	39.9	0.0012	K	AQYEEIAQR	S			CC14.5564.5564.2.dta
12	sp|P48668|K2C6C_HUMAN	Keratin, type II cytoskeletal 6C OS=Homo sapiens OX=9606 GN=KRT6C PE=1 SV=3	509	60273	12	12	12	12	17	1855	1	0	0	567.282	1132.55	2	1132.55	-0.0048	467	475	1	32.78	0.0062	R	KLLEGEECR	L			CC14.5171.5171.2.dta
12	sp|P48668|K2C6C_HUMAN	Keratin, type II cytoskeletal 6C OS=Homo sapiens OX=9606 GN=KRT6C PE=1 SV=3	509	60273	12	12	12	12	17	2230	1	0	0	602.32	1202.62	2	1202.63	-0.0048	195	204	0	37.51	0.003	K	WTLLQEQGTK	T			CC14.7717.7717.2.dta
12	sp|P48668|K2C6C_HUMAN	Keratin, type II cytoskeletal 6C OS=Homo sapiens OX=9606 GN=KRT6C PE=1 SV=3	509	60273	12	12	12	12	17	2890	1	0	0	665.366	1328.72	2	1328.72	-0.0006	327	338	0	56.45	3e-05	R	NLDLDSIIAEVK	A			CC14.11656.11656.2.dta
12	sp|P48668|K2C6C_HUMAN	Keratin, type II cytoskeletal 6C OS=Homo sapiens OX=9606 GN=KRT6C PE=1 SV=3	509	60273	12	12	12	12	17	3245	1	1	0	704.358	1406.7	2	1406.7	-0.0021	288	299	0	60.48	1.1e-05	K	ADTLTDEINFLR	A			CC14.10727.10727.2.dta
13	sp|P04259|K2C6B_HUMAN	Keratin, type II cytoskeletal 6B OS=Homo sapiens OX=9606 GN=KRT6B PE=1 SV=5	507	60315	13	13	12	12	17.2	157	1	0	0	414.219	826.423	2	826.423	0.0003	174	180	0	23.4	0.043	K	FASFIDK	V			CC14.7084.7084.2.dta
13	sp|P04259|K2C6B_HUMAN	Keratin, type II cytoskeletal 6B OS=Homo sapiens OX=9606 GN=KRT6B PE=1 SV=5	507	60315	13	13	12	12	17.2	794	1	0	0	473.259	944.504	2	944.504	-0.0001	233	240	1	31.64	0.01	R	GRLDSELR	N			CC14.5301.5301.2.dta
13	sp|P04259|K2C6B_HUMAN	Keratin, type II cytoskeletal 6B OS=Homo sapiens OX=9606 GN=KRT6B PE=1 SV=5	507	60315	13	13	12	12	17.2	1181	1	0	0	503.237	1004.46	2	1004.46	0	468	475	0	54.71	2.1e-05	K	LLEGEECR	L			CC14.5445.5445.2.dta
13	sp|P04259|K2C6B_HUMAN	Keratin, type II cytoskeletal 6B OS=Homo sapiens OX=9606 GN=KRT6B PE=1 SV=5	507	60315	13	13	12	12	17.2	1304	1	0	0	513.764	1025.51	2	1025.51	0.0003	31	40	0	37.75	0.0013	R	SGFSSISVSR	S			CC14.6533.6533.2.dta
13	sp|P04259|K2C6B_HUMAN	Keratin, type II cytoskeletal 6B OS=Homo sapiens OX=9606 GN=KRT6B PE=1 SV=5	507	60315	13	13	12	12	17.2	1535	1	0	0	533.761	1065.51	2	1065.51	-0.0015	253	260	1	38.09	0.0015	K	YEDEINKR	T			CC14.4956.4956.2.dta
13	sp|P04259|K2C6B_HUMAN	Keratin, type II cytoskeletal 6B OS=Homo sapiens OX=9606 GN=KRT6B PE=1 SV=5	507	60315	13	13	12	12	17.2	1588	1	0	0	541.803	1081.59	2	1081.59	-0.0008	174	182	1	45.71	0.00024	K	FASFIDKVR	F			CC14.6923.6923.2.dta
13	sp|P04259|K2C6B_HUMAN	Keratin, type II cytoskeletal 6B OS=Homo sapiens OX=9606 GN=KRT6B PE=1 SV=5	507	60315	13	13	12	12	17.2	1728	1	0	0	554.277	1106.54	2	1106.54	0.0032	339	347	0	39.9	0.0012	K	AQYEEIAQR	S			CC14.5564.5564.2.dta
13	sp|P04259|K2C6B_HUMAN	Keratin, type II cytoskeletal 6B OS=Homo sapiens OX=9606 GN=KRT6B PE=1 SV=5	507	60315	13	13	12	12	17.2	1855	1	0	0	567.282	1132.55	2	1132.55	-0.0048	467	475	1	32.78	0.0062	R	KLLEGEECR	L			CC14.5171.5171.2.dta
13	sp|P04259|K2C6B_HUMAN	Keratin, type II cytoskeletal 6B OS=Homo sapiens OX=9606 GN=KRT6B PE=1 SV=5	507	60315	13	13	12	12	17.2	2110	1	0	0	590.305	1178.6	2	1178.59	0.0019	360	369	0	49.39	0.00014	K	YEELQITAGR	H			CC14.7154.7154.2.dta
13	sp|P04259|K2C6B_HUMAN	Keratin, type II cytoskeletal 6B OS=Homo sapiens OX=9606 GN=KRT6B PE=1 SV=5	507	60315	13	13	12	12	17.2	2111	1	0	0	590.306	1178.6	2	1178.59	0.004	360	369	0	44.06	0.00048	K	YEELQITAGR	H			CC14.6992.6992.2.dta
13	sp|P04259|K2C6B_HUMAN	Keratin, type II cytoskeletal 6B OS=Homo sapiens OX=9606 GN=KRT6B PE=1 SV=5	507	60315	13	13	12	12	17.2	2230	1	0	0	602.32	1202.62	2	1202.63	-0.0048	195	204	0	37.51	0.003	K	WTLLQEQGTK	T			CC14.7717.7717.2.dta
13	sp|P04259|K2C6B_HUMAN	Keratin, type II cytoskeletal 6B OS=Homo sapiens OX=9606 GN=KRT6B PE=1 SV=5	507	60315	13	13	12	12	17.2	2890	1	0	0	665.366	1328.72	2	1328.72	-0.0006	327	338	0	56.45	3e-05	R	NLDLDSIIAEVK	A			CC14.11656.11656.2.dta
13	sp|P04259|K2C6B_HUMAN	Keratin, type II cytoskeletal 6B OS=Homo sapiens OX=9606 GN=KRT6B PE=1 SV=5	507	60315	13	13	12	12	17.2	3245	1	0	0	704.358	1406.7	2	1406.7	-0.0021	288	299	0	60.48	1.1e-05	K	ADTLTDEINFLR	A			CC14.10727.10727.2.dta
14	sp|P11142|HSP7C_HUMAN	Heat shock cognate 71 kDa protein OS=Homo sapiens OX=9606 GN=HSPA8 PE=1 SV=1	469	71082	10	10	8	8	14.4	1251	1	1	0	509.288	1016.56	2	1016.56	-0.0009	501	509	1	39.47	0.0015	K	ITITNDKGR	L			CC14.4971.4971.2.dta
14	sp|P11142|HSP7C_HUMAN	Heat shock cognate 71 kDa protein OS=Homo sapiens OX=9606 GN=HSPA8 PE=1 SV=1	469	71082	10	10	8	8	14.4	2117	1	1	1	590.815	1179.62	2	1179.61	0.0021	103	112	1	43.66	0.00045	K	VQVEYKGETK	S			CC14.5123.5123.2.dta
14	sp|P11142|HSP7C_HUMAN	Heat shock cognate 71 kDa protein OS=Homo sapiens OX=9606 GN=HSPA8 PE=1 SV=1	469	71082	10	10	8	8	14.4	3587	1	1	1	740.88	1479.74	2	1479.75	-0.0021	300	311	1	62	7.1e-06	R	ARFEELNADLFR	G			CC14.8661.8661.2.dta
14	sp|P11142|HSP7C_HUMAN	Heat shock cognate 71 kDa protein OS=Homo sapiens OX=9606 GN=HSPA8 PE=1 SV=1	469	71082	10	10	8	8	14.4	3615	1	1	0	744.353	1486.69	2	1486.69	-0.0025	37	49	0	98.92	9.7e-10	R	TTPSYVAFTDTER	L			CC14.7703.7703.2.dta
14	sp|P11142|HSP7C_HUMAN	Heat shock cognate 71 kDa protein OS=Homo sapiens OX=9606 GN=HSPA8 PE=1 SV=1	469	71082	10	10	8	8	14.4	4099	1	1	1	808.896	1615.78	2	1615.78	-0.0019	113	126	0	37.26	0.0016	K	SFYPEEVSSMVLTK	M			CC14.10218.10218.2.dta
14	sp|P11142|HSP7C_HUMAN	Heat shock cognate 71 kDa protein OS=Homo sapiens OX=9606 GN=HSPA8 PE=1 SV=1	469	71082	10	10	8	8	14.4	4288	1	0	0	830.452	1658.89	2	1658.89	0.0024	172	187	0	68.57	1.7e-06	R	IINEPTAAAIAYGLDK	K			CC14.9680.9680.2.dta
14	sp|P11142|HSP7C_HUMAN	Heat shock cognate 71 kDa protein OS=Homo sapiens OX=9606 GN=HSPA8 PE=1 SV=1	469	71082	10	10	8	8	14.4	4657	1	1	1	596.668	1786.98	3	1786.98	0.0001	172	188	1	49.58	7.3e-05	R	IINEPTAAAIAYGLDKK	V			CC14.8534.8534.3.dta
14	sp|P11142|HSP7C_HUMAN	Heat shock cognate 71 kDa protein OS=Homo sapiens OX=9606 GN=HSPA8 PE=1 SV=1	469	71082	10	10	8	8	14.4	4658	1	1	1	894.5	1786.98	2	1786.98	0.002	172	188	1	34.13	0.0024	R	IINEPTAAAIAYGLDKK	V			CC14.8426.8426.2.dta
14	sp|P11142|HSP7C_HUMAN	Heat shock cognate 71 kDa protein OS=Homo sapiens OX=9606 GN=HSPA8 PE=1 SV=1	469	71082	10	10	8	8	14.4	5289	1	1	1	991.503	1980.99	2	1980.99	0.0009	138	155	0	69.5	1.3e-06	K	TVTNAVVTVPAYFNDSQR	Q			CC14.9602.9602.2.dta
14	sp|P11142|HSP7C_HUMAN	Heat shock cognate 71 kDa protein OS=Homo sapiens OX=9606 GN=HSPA8 PE=1 SV=1	469	71082	10	10	8	8	14.4	5290	1	1	1	661.338	1980.99	3	1980.99	0.0028	138	155	0	23.07	0.058	K	TVTNAVVTVPAYFNDSQR	Q			CC14.9588.9588.3.dta
15	sp|P23246|SFPQ_HUMAN	Splicing factor, proline- and glutamine-rich OS=Homo sapiens OX=9606 GN=SFPQ PE=1 SV=2	422	76216	11	11	8	8	12.9	510	1	1	0	443.753	885.492	2	885.492	0	400	407	0	56.48	2.4e-05	R	AVVIVDDR	G			CC14.6120.6120.2.dta
15	sp|P23246|SFPQ_HUMAN	Splicing factor, proline- and glutamine-rich OS=Homo sapiens OX=9606 GN=SFPQ PE=1 SV=2	422	76216	11	11	8	8	12.9	1676	1	1	0	550.315	1098.61	2	1098.61	0.0001	400	409	1	38.62	0.0012	R	AVVIVDDRGR	S			CC14.5481.5481.2.dta
15	sp|P23246|SFPQ_HUMAN	Splicing factor, proline- and glutamine-rich OS=Homo sapiens OX=9606 GN=SFPQ PE=1 SV=2	422	76216	11	11	8	8	12.9	1931	1	1	1	572.317	1142.62	2	1142.62	0	366	376	0	26.92	0.034	R	FATHAAALSVR	N			CC14.5666.5666.2.dta
15	sp|P23246|SFPQ_HUMAN	Splicing factor, proline- and glutamine-rich OS=Homo sapiens OX=9606 GN=SFPQ PE=1 SV=2	422	76216	11	11	8	8	12.9	2426	1	1	1	623.351	1244.69	2	1244.69	-0.0003	414	425	1	46.02	0.00028	K	GIVEFASKPAAR	K			CC14.6151.6151.2.dta
15	sp|P23246|SFPQ_HUMAN	Splicing factor, proline- and glutamine-rich OS=Homo sapiens OX=9606 GN=SFPQ PE=1 SV=2	422	76216	11	11	8	8	12.9	2427	1	1	1	623.352	1244.69	2	1244.69	0.0018	414	425	1	30.68	0.0091	K	GIVEFASKPAAR	K			CC14.5990.5990.2.dta
15	sp|P23246|SFPQ_HUMAN	Splicing factor, proline- and glutamine-rich OS=Homo sapiens OX=9606 GN=SFPQ PE=1 SV=2	422	76216	11	11	8	8	12.9	2428	1	1	1	415.904	1244.69	3	1244.69	0.0018	414	425	1	53.58	4.6e-05	K	GIVEFASKPAAR	K			CC14.6062.6062.3.dta
15	sp|P23246|SFPQ_HUMAN	Splicing factor, proline- and glutamine-rich OS=Homo sapiens OX=9606 GN=SFPQ PE=1 SV=2	422	76216	11	11	8	8	12.9	2461	1	1	1	626.815	1251.61	2	1251.61	0.0011	320	330	0	25.1	0.032	K	YGEPGEVFINK	G			CC14.7556.7556.2.dta
15	sp|P23246|SFPQ_HUMAN	Splicing factor, proline- and glutamine-rich OS=Homo sapiens OX=9606 GN=SFPQ PE=1 SV=2	422	76216	11	11	8	8	12.9	2921	1	1	1	671.335	1340.66	2	1340.66	-0.0029	667	681	0	56.49	2.2e-05	R	FGQGGAGPVGGQGPR	G			CC14.5654.5654.2.dta
15	sp|P23246|SFPQ_HUMAN	Splicing factor, proline- and glutamine-rich OS=Homo sapiens OX=9606 GN=SFPQ PE=1 SV=2	422	76216	11	11	8	8	12.9	4236	1	1	1	825.447	1648.88	2	1648.88	0.0002	272	286	1	80.94	8.7e-08	K	ISDSEGFKANLSLLR	R			CC14.8572.8572.2.dta
15	sp|P23246|SFPQ_HUMAN	Splicing factor, proline- and glutamine-rich OS=Homo sapiens OX=9606 GN=SFPQ PE=1 SV=2	422	76216	11	11	8	8	12.9	5230	1	1	1	655.341	1963	3	1963.01	-0.0054	299	315	1	68.15	1.8e-06	R	LFVGNLPADITEDEFKR	L			CC14.10205.10205.3.dta
15	sp|P23246|SFPQ_HUMAN	Splicing factor, proline- and glutamine-rich OS=Homo sapiens OX=9606 GN=SFPQ PE=1 SV=2	422	76216	11	11	8	8	12.9	5231	1	1	1	982.508	1963	2	1963.01	-0.0036	299	315	1	83.51	5.6e-08	R	LFVGNLPADITEDEFKR	L			CC14.10079.10079.2.dta
16	sp|P02533|K1C14_HUMAN	Keratin, type I cytoskeletal 14 OS=Homo sapiens OX=9606 GN=KRT14 PE=1 SV=4	415	51872	13	13	10	10	21.4	43	1	0	0	404.203	806.392	2	806.392	-0.0007	195	201	0	46.02	0.00029	R	LAADDFR	T			CC14.6130.6130.2.dta
16	sp|P02533|K1C14_HUMAN	Keratin, type I cytoskeletal 14 OS=Homo sapiens OX=9606 GN=KRT14 PE=1 SV=4	415	51872	13	13	10	10	21.4	44	1	0	0	404.203	806.392	2	806.392	-0.0002	195	201	0	30.3	0.011	R	LAADDFR	T			CC14.5969.5969.2.dta
16	sp|P02533|K1C14_HUMAN	Keratin, type I cytoskeletal 14 OS=Homo sapiens OX=9606 GN=KRT14 PE=1 SV=4	415	51872	13	13	10	10	21.4	56	1	0	0	405.224	808.433	2	808.433	0.0002	126	132	0	23.24	0.036	R	LASYLDK	V			CC14.5720.5720.2.dta
16	sp|P02533|K1C14_HUMAN	Keratin, type I cytoskeletal 14 OS=Homo sapiens OX=9606 GN=KRT14 PE=1 SV=4	415	51872	13	13	10	10	21.4	1326	1	1	0	515.301	1028.59	2	1028.59	0.0005	224	232	0	40.19	0.00069	R	VLDELTLAR	A			CC14.8449.8449.2.dta
16	sp|P02533|K1C14_HUMAN	Keratin, type I cytoskeletal 14 OS=Homo sapiens OX=9606 GN=KRT14 PE=1 SV=4	415	51872	13	13	10	10	21.4	1518	1	0	0	532.808	1063.6	2	1063.6	-0.0001	126	134	1	42.52	0.00034	R	LASYLDKVR	A			CC14.6067.6067.2.dta
16	sp|P02533|K1C14_HUMAN	Keratin, type I cytoskeletal 14 OS=Homo sapiens OX=9606 GN=KRT14 PE=1 SV=4	415	51872	13	13	10	10	21.4	1519	1	0	0	532.809	1063.6	2	1063.6	0.0005	126	134	1	45.16	0.00019	R	LASYLDKVR	A			CC14.5909.5909.2.dta
16	sp|P02533|K1C14_HUMAN	Keratin, type I cytoskeletal 14 OS=Homo sapiens OX=9606 GN=KRT14 PE=1 SV=4	415	51872	13	13	10	10	21.4	1634	1	0	0	545.77	1089.53	2	1089.52	0.0014	117	125	0	52.12	7.2e-05	K	VTMQNLNDR	L			CC14.5599.5599.2.dta
16	sp|P02533|K1C14_HUMAN	Keratin, type I cytoskeletal 14 OS=Homo sapiens OX=9606 GN=KRT14 PE=1 SV=4	415	51872	13	13	10	10	21.4	1711	1	0	0	553.766	1105.52	2	1105.52	-0.0012	117	125	0	70.78	8.7e-07	K	VTMQNLNDR	L	Oxidation (M)	0.002000000.0	CC14.5044.5044.2.dta
16	sp|P02533|K1C14_HUMAN	Keratin, type I cytoskeletal 14 OS=Homo sapiens OX=9606 GN=KRT14 PE=1 SV=4	415	51872	13	13	10	10	21.4	1714	1	1	1	553.785	1105.56	2	1105.56	0.0011	31	41	0	59.95	1.2e-05	R	ISSVLAGGSCR	A			CC14.5795.5795.2.dta
16	sp|P02533|K1C14_HUMAN	Keratin, type I cytoskeletal 14 OS=Homo sapiens OX=9606 GN=KRT14 PE=1 SV=4	415	51872	13	13	10	10	21.4	2075	1	1	1	586.766	1171.52	2	1171.52	-0.0008	301	309	0	23.79	0.019	K	DAEEWFFTK	T			CC14.10359.10359.2.dta
16	sp|P02533|K1C14_HUMAN	Keratin, type I cytoskeletal 14 OS=Homo sapiens OX=9606 GN=KRT14 PE=1 SV=4	415	51872	13	13	10	10	21.4	3048	1	1	1	681.349	1360.68	2	1360.68	-0.0006	316	328	0	37.73	0.0023	R	EVATNSELVQSGK	S			CC14.5679.5679.2.dta
16	sp|P02533|K1C14_HUMAN	Keratin, type I cytoskeletal 14 OS=Homo sapiens OX=9606 GN=KRT14 PE=1 SV=4	415	51872	13	13	10	10	21.4	3322	1	1	1	713.351	1424.69	2	1424.69	-0.0015	42	56	0	46.98	0.0002	R	APSTYGGGLSVSSSR	F			CC14.6240.6240.2.dta
16	sp|P02533|K1C14_HUMAN	Keratin, type I cytoskeletal 14 OS=Homo sapiens OX=9606 GN=KRT14 PE=1 SV=4	415	51872	13	13	10	10	21.4	5445	1	1	1	685.378	2053.11	3	2053.12	-0.0034	176	194	0	21.37	0.048	K	ILTATVDNANVLLQIDNAR	L			CC14.11049.11049.3.dta
17	sp|P0DMV8|HS71A_HUMAN	Heat shock 70 kDa protein 1A OS=Homo sapiens OX=9606 GN=HSPA1A PE=1 SV=1	414	70294	8	8	7	7	13.1	1251	1	0	0	509.288	1016.56	2	1016.56	-0.0009	501	509	1	39.47	0.0015	K	ITITNDKGR	L			CC14.4971.4971.2.dta
17	sp|P0DMV8|HS71A_HUMAN	Heat shock 70 kDa protein 1A OS=Homo sapiens OX=9606 GN=HSPA1A PE=1 SV=1	414	70294	8	8	7	7	13.1	1741	1	1	1	555.289	1108.56	2	1108.57	-0.0033	349	357	0	38.73	0.0014	K	LLQDFFNGR	D			CC14.9410.9410.2.dta
17	sp|P0DMV8|HS71A_HUMAN	Heat shock 70 kDa protein 1A OS=Homo sapiens OX=9606 GN=HSPA1A PE=1 SV=1	414	70294	8	8	7	7	13.1	2668	1	1	0	644.306	1286.6	2	1286.6	0.0011	540	550	0	57.82	9.7e-06	K	NALESYAFNMK	S			CC14.8524.8524.2.dta
17	sp|P0DMV8|HS71A_HUMAN	Heat shock 70 kDa protein 1A OS=Homo sapiens OX=9606 GN=HSPA1A PE=1 SV=1	414	70294	8	8	7	7	13.1	3615	1	0	0	744.353	1486.69	2	1486.69	-0.0025	37	49	0	98.92	9.7e-10	R	TTPSYVAFTDTER	L			CC14.7703.7703.2.dta
17	sp|P0DMV8|HS71A_HUMAN	Heat shock 70 kDa protein 1A OS=Homo sapiens OX=9606 GN=HSPA1A PE=1 SV=1	414	70294	8	8	7	7	13.1	3845	1	1	1	771.869	1541.72	2	1541.73	-0.0062	300	311	1	33.02	0.0036	R	ARFEELCSDLFR	S			CC14.8790.8790.2.dta
17	sp|P0DMV8|HS71A_HUMAN	Heat shock 70 kDa protein 1A OS=Homo sapiens OX=9606 GN=HSPA1A PE=1 SV=1	414	70294	8	8	7	7	13.1	4093	1	1	0	807.907	1613.8	2	1613.8	-0.0016	113	126	0	53.69	5e-05	K	AFYPEEISSMVLTK	M			CC14.10876.10876.2.dta
17	sp|P0DMV8|HS71A_HUMAN	Heat shock 70 kDa protein 1A OS=Homo sapiens OX=9606 GN=HSPA1A PE=1 SV=1	414	70294	8	8	7	7	13.1	4368	1	1	1	844.453	1686.89	2	1686.89	-0.0026	172	187	0	92.02	6.7e-09	R	IINEPTAAAIAYGLDR	T			CC14.9837.9837.2.dta
17	sp|P0DMV8|HS71A_HUMAN	Heat shock 70 kDa protein 1A OS=Homo sapiens OX=9606 GN=HSPA1A PE=1 SV=1	414	70294	8	8	7	7	13.1	4369	1	1	1	563.306	1686.9	3	1686.89	0.0015	172	187	0	33.42	0.005	R	IINEPTAAAIAYGLDR	T			CC14.9838.9838.3.dta
18	sp|P11940|PABP1_HUMAN	Polyadenylate-binding protein 1 OS=Homo sapiens OX=9606 GN=PABPC1 PE=1 SV=2	373	70854	9	9	8	8	15.3	119	1	1	1	409.742	817.47	2	817.47	-0.0001	214	221	0	25.09	0.033	K	FGPALSVK	V			CC14.6891.6891.2.dta
18	sp|P11940|PABP1_HUMAN	Polyadenylate-binding protein 1 OS=Homo sapiens OX=9606 GN=PABPC1 PE=1 SV=2	373	70854	9	9	8	8	15.3	1396	1	1	1	523.258	1044.5	2	1044.5	-0.0021	232	240	0	26.57	0.021	K	GFGFVSFER	H			CC14.9440.9440.2.dta
18	sp|P11940|PABP1_HUMAN	Polyadenylate-binding protein 1 OS=Homo sapiens OX=9606 GN=PABPC1 PE=1 SV=2	373	70854	9	9	8	8	15.3	2003	1	1	1	579.338	1156.66	2	1156.66	0.0008	31	41	0	51.06	8.8e-05	K	FSPAGPILSIR	V			CC14.9340.9340.2.dta
18	sp|P11940|PABP1_HUMAN	Polyadenylate-binding protein 1 OS=Homo sapiens OX=9606 GN=PABPC1 PE=1 SV=2	373	70854	9	9	8	8	15.3	2541	1	1	0	633.822	1265.63	2	1265.63	-0.0033	68	78	0	38.26	0.0015	R	ALDTMNFDVIK	G			CC14.9769.9769.2.dta
18	sp|P11940|PABP1_HUMAN	Polyadenylate-binding protein 1 OS=Homo sapiens OX=9606 GN=PABPC1 PE=1 SV=2	373	70854	9	9	8	8	15.3	2653	1	1	1	642.826	1283.64	2	1283.64	-0.0015	313	324	0	32.4	0.006	K	EFSPFGTITSAK	V			CC14.9147.9147.2.dta
18	sp|P11940|PABP1_HUMAN	Polyadenylate-binding protein 1 OS=Homo sapiens OX=9606 GN=PABPC1 PE=1 SV=2	373	70854	9	9	8	8	15.3	3849	1	1	1	771.971	1541.93	2	1541.93	-0.0029	357	370	1	80.42	1.6e-08	R	IVATKPLYVALAQR	K			CC14.7896.7896.2.dta
18	sp|P11940|PABP1_HUMAN	Polyadenylate-binding protein 1 OS=Homo sapiens OX=9606 GN=PABPC1 PE=1 SV=2	373	70854	9	9	8	8	15.3	3850	1	1	1	514.985	1541.93	3	1541.93	0.003	357	370	1	33.85	0.00052	R	IVATKPLYVALAQR	K			CC14.8024.8024.3.dta
18	sp|P11940|PABP1_HUMAN	Polyadenylate-binding protein 1 OS=Homo sapiens OX=9606 GN=PABPC1 PE=1 SV=2	373	70854	9	9	8	8	15.3	4293	1	1	0	831.877	1661.74	2	1661.74	-0.0007	334	348	0	45.49	0.0001	K	GFGFVCFSSPEEATK	A			CC14.9949.9949.2.dta
18	sp|P11940|PABP1_HUMAN	Polyadenylate-binding protein 1 OS=Homo sapiens OX=9606 GN=PABPC1 PE=1 SV=2	373	70854	9	9	8	8	15.3	5129	1	1	0	964.96	1927.91	2	1927.91	-0.0012	51	67	0	73.85	3.2e-07	R	SLGYAYVNFQQPADAER	A			CC14.9126.9126.2.dta
19	sp|P02768|ALBU_HUMAN	Serum albumin OS=Homo sapiens OX=9606 GN=ALB PE=1 SV=2	365	71317	22	22	6	6	8.9	488	1	1	1	440.724	879.433	2	879.434	-0.0003	250	257	0	30.66	0.0076	K	AEFAEVSK	L			CC14.5546.5546.2.dta
19	sp|P02768|ALBU_HUMAN	Serum albumin OS=Homo sapiens OX=9606 GN=ALB PE=1 SV=2	365	71317	22	22	6	6	8.9	1898	1	1	1	569.751	1137.49	2	1137.49	-0.0036	500	508	0	36.86	0.0008	K	CCTESLVNR	R			CC14.6531.6531.2.dta
19	sp|P02768|ALBU_HUMAN	Serum albumin OS=Homo sapiens OX=9606 GN=ALB PE=1 SV=2	365	71317	22	22	6	6	8.9	1899	1	1	1	569.753	1137.49	2	1137.49	0.0012	500	508	0	62.86	1.6e-06	K	CCTESLVNR	R			CC14.5456.5456.2.dta
19	sp|P02768|ALBU_HUMAN	Serum albumin OS=Homo sapiens OX=9606 GN=ALB PE=1 SV=2	365	71317	22	22	6	6	8.9	2189	1	1	1	598.3	1194.58	2	1194.58	0.0032	224	233	1	76.32	2.5e-07	K	CASLQKFGER	A			CC14.5316.5316.2.dta
19	sp|P02768|ALBU_HUMAN	Serum albumin OS=Homo sapiens OX=9606 GN=ALB PE=1 SV=2	365	71317	22	22	6	6	8.9	3423	1	1	1	722.324	1442.63	2	1442.63	-0.0011	287	298	0	24.38	0.013	K	YICENQDSISSK	L			CC14.5724.5724.2.dta
19	sp|P02768|ALBU_HUMAN	Serum albumin OS=Homo sapiens OX=9606 GN=ALB PE=1 SV=2	365	71317	22	22	6	6	8.9	3711	1	1	1	756.424	1510.83	2	1510.84	-0.0018	439	452	0	67.91	1.4e-06	K	VPQVSTPTLVEVSR	N			CC14.8603.8603.2.dta
19	sp|P02768|ALBU_HUMAN	Serum albumin OS=Homo sapiens OX=9606 GN=ALB PE=1 SV=2	365	71317	22	22	6	6	8.9	3712	1	1	1	756.425	1510.83	2	1510.84	-0.0009	439	452	0	51.07	6.5e-05	K	VPQVSTPTLVEVSR	N			CC14.8759.8759.2.dta
19	sp|P02768|ALBU_HUMAN	Serum albumin OS=Homo sapiens OX=9606 GN=ALB PE=1 SV=2	365	71317	22	22	6	6	8.9	4188	1	1	1	820.468	1638.92	2	1638.93	-0.0094	438	452	1	54.17	2e-05	K	KVPQVSTPTLVEVSR	N			CC14.8437.8437.2.dta
19	sp|P02768|ALBU_HUMAN	Serum albumin OS=Homo sapiens OX=9606 GN=ALB PE=1 SV=2	365	71317	22	22	6	6	8.9	4189	1	1	1	820.469	1638.92	2	1638.93	-0.007	438	452	1	38.25	0.00064	K	KVPQVSTPTLVEVSR	N			CC14.8746.8746.2.dta
19	sp|P02768|ALBU_HUMAN	Serum albumin OS=Homo sapiens OX=9606 GN=ALB PE=1 SV=2	365	71317	22	22	6	6	8.9	4190	1	1	1	820.47	1638.92	2	1638.93	-0.006	438	452	1	69.53	4.7e-07	K	KVPQVSTPTLVEVSR	N			CC14.7953.7953.2.dta
19	sp|P02768|ALBU_HUMAN	Serum albumin OS=Homo sapiens OX=9606 GN=ALB PE=1 SV=2	365	71317	22	22	6	6	8.9	4191	1	1	1	820.471	1638.93	2	1638.93	-0.0023	438	452	1	69.14	5.5e-07	K	KVPQVSTPTLVEVSR	N			CC14.7795.7795.2.dta
19	sp|P02768|ALBU_HUMAN	Serum albumin OS=Homo sapiens OX=9606 GN=ALB PE=1 SV=2	365	71317	22	22	6	6	8.9	4192	1	1	1	820.472	1638.93	2	1638.93	-0.0018	438	452	1	102.89	2.3e-10	K	KVPQVSTPTLVEVSR	N			CC14.7639.7639.2.dta
19	sp|P02768|ALBU_HUMAN	Serum albumin OS=Homo sapiens OX=9606 GN=ALB PE=1 SV=2	365	71317	22	22	6	6	8.9	4193	1	1	1	820.472	1638.93	2	1638.93	-0.0006	438	452	1	102.83	2.3e-10	K	KVPQVSTPTLVEVSR	N			CC14.7471.7471.2.dta
19	sp|P02768|ALBU_HUMAN	Serum albumin OS=Homo sapiens OX=9606 GN=ALB PE=1 SV=2	365	71317	22	22	6	6	8.9	4194	1	1	1	547.318	1638.93	3	1638.93	0.0008	438	452	1	49.68	4.7e-05	K	KVPQVSTPTLVEVSR	N			CC14.8136.8136.3.dta
19	sp|P02768|ALBU_HUMAN	Serum albumin OS=Homo sapiens OX=9606 GN=ALB PE=1 SV=2	365	71317	22	22	6	6	8.9	4195	1	1	1	410.74	1638.93	4	1638.93	0.0008	438	452	1	50.47	3.9e-05	K	KVPQVSTPTLVEVSR	N			CC14.7477.7477.4.dta
19	sp|P02768|ALBU_HUMAN	Serum albumin OS=Homo sapiens OX=9606 GN=ALB PE=1 SV=2	365	71317	22	22	6	6	8.9	4196	1	1	1	547.318	1638.93	3	1638.93	0.0013	438	452	1	54.12	1.7e-05	K	KVPQVSTPTLVEVSR	N			CC14.7397.7397.3.dta
19	sp|P02768|ALBU_HUMAN	Serum albumin OS=Homo sapiens OX=9606 GN=ALB PE=1 SV=2	365	71317	22	22	6	6	8.9	4197	1	1	1	547.318	1638.93	3	1638.93	0.0016	438	452	1	71.99	2.8e-07	K	KVPQVSTPTLVEVSR	N			CC14.7480.7480.3.dta
19	sp|P02768|ALBU_HUMAN	Serum albumin OS=Homo sapiens OX=9606 GN=ALB PE=1 SV=2	365	71317	22	22	6	6	8.9	4198	1	1	1	547.318	1638.93	3	1638.93	0.0017	438	452	1	74.53	1.6e-07	K	KVPQVSTPTLVEVSR	N			CC14.7647.7647.3.dta
19	sp|P02768|ALBU_HUMAN	Serum albumin OS=Homo sapiens OX=9606 GN=ALB PE=1 SV=2	365	71317	22	22	6	6	8.9	4199	1	1	1	547.318	1638.93	3	1638.93	0.0032	438	452	1	30.72	0.0035	K	KVPQVSTPTLVEVSR	N			CC14.8589.8589.3.dta
19	sp|P02768|ALBU_HUMAN	Serum albumin OS=Homo sapiens OX=9606 GN=ALB PE=1 SV=2	365	71317	22	22	6	6	8.9	4201	1	1	1	547.319	1638.94	3	1638.93	0.005	438	452	1	50.44	3.7e-05	K	KVPQVSTPTLVEVSR	N			CC14.7804.7804.3.dta
19	sp|P02768|ALBU_HUMAN	Serum albumin OS=Homo sapiens OX=9606 GN=ALB PE=1 SV=2	365	71317	22	22	6	6	8.9	4202	1	1	1	547.32	1638.94	3	1638.93	0.0065	438	452	1	42.15	0.00023	K	KVPQVSTPTLVEVSR	N			CC14.8755.8755.3.dta
19	sp|P02768|ALBU_HUMAN	Serum albumin OS=Homo sapiens OX=9606 GN=ALB PE=1 SV=2	365	71317	22	22	6	6	8.9	4203	1	1	1	547.321	1638.94	3	1638.93	0.0095	438	452	1	31.56	0.0028	K	KVPQVSTPTLVEVSR	N			CC14.8400.8400.3.dta
20	sp|P68363|TBA1B_HUMAN	Tubulin alpha-1B chain OS=Homo sapiens OX=9606 GN=TUBA1B PE=1 SV=1	338	50804	9	9	8	8	21.3	606	1	1	1	455.255	908.496	2	908.497	-0.0009	157	164	1	23.49	0.034	R	LSVDYGKK	S			CC14.5259.5259.2.dta
20	sp|P68363|TBA1B_HUMAN	Tubulin alpha-1B chain OS=Homo sapiens OX=9606 GN=TUBA1B PE=1 SV=1	338	50804	9	9	8	8	21.3	1238	1	1	1	508.293	1014.57	2	1014.57	0.0006	327	336	0	33.05	0.0051	K	DVNAAIATIK	T			CC14.7710.7710.2.dta
20	sp|P68363|TBA1B_HUMAN	Tubulin alpha-1B chain OS=Homo sapiens OX=9606 GN=TUBA1B PE=1 SV=1	338	50804	9	9	8	8	21.3	1608	1	1	1	543.313	1084.61	2	1084.61	-0.0009	113	121	0	33.49	0.0042	K	EIIDLVLDR	I			CC14.10768.10768.2.dta
20	sp|P68363|TBA1B_HUMAN	Tubulin alpha-1B chain OS=Homo sapiens OX=9606 GN=TUBA1B PE=1 SV=1	338	50804	9	9	8	8	21.3	3994	1	1	1	792.878	1583.74	2	1583.74	-0.0029	340	352	0	49.64	7.7e-05	R	SIQFVDWCPTGFK	V			CC14.10736.10736.2.dta
20	sp|P68363|TBA1B_HUMAN	Tubulin alpha-1B chain OS=Homo sapiens OX=9606 GN=TUBA1B PE=1 SV=1	338	50804	9	9	8	8	21.3	4427	1	1	1	567.973	1700.9	3	1700.9	-0.0007	65	79	0	37.16	0.0023	R	AVFVDLEPTVIDEVR	T			CC14.11371.11371.3.dta
20	sp|P68363|TBA1B_HUMAN	Tubulin alpha-1B chain OS=Homo sapiens OX=9606 GN=TUBA1B PE=1 SV=1	338	50804	9	9	8	8	21.3	4571	1	1	1	878.986	1755.96	2	1755.96	0.0006	265	280	0	24.78	0.027	R	IHFPLATYAPVISAEK	A			CC14.9855.9855.2.dta
20	sp|P68363|TBA1B_HUMAN	Tubulin alpha-1B chain OS=Homo sapiens OX=9606 GN=TUBA1B PE=1 SV=1	338	50804	9	9	8	8	21.3	4572	1	1	1	586.327	1755.96	3	1755.96	0.0022	265	280	0	40.02	0.00086	R	IHFPLATYAPVISAEK	A			CC14.9815.9815.3.dta
20	sp|P68363|TBA1B_HUMAN	Tubulin alpha-1B chain OS=Homo sapiens OX=9606 GN=TUBA1B PE=1 SV=1	338	50804	9	9	8	8	21.3	5350	1	1	1	1004.45	2006.88	2	2006.89	-0.0048	41	60	0	89.49	3.9e-09	K	TIGGGDDSFNTFFSETGAGK	H			CC14.10381.10381.2.dta
20	sp|P68363|TBA1B_HUMAN	Tubulin alpha-1B chain OS=Homo sapiens OX=9606 GN=TUBA1B PE=1 SV=1	338	50804	9	9	8	8	21.3	5763	1	1	1	760.735	2279.18	3	2279.18	0.0025	65	84	1	31.46	0.0074	R	AVFVDLEPTVIDEVRTGTYR	Q			CC14.10758.10758.3.dta
21	sp|P05787|K2C8_HUMAN	Keratin, type II cytoskeletal 8 OS=Homo sapiens OX=9606 GN=KRT8 PE=1 SV=7	338	53671	9	9	9	9	16.4	157	1	0	0	414.219	826.423	2	826.423	0.0003	102	108	0	23.4	0.043	K	FASFIDK	V			CC14.7084.7084.2.dta
21	sp|P05787|K2C8_HUMAN	Keratin, type II cytoskeletal 8 OS=Homo sapiens OX=9606 GN=KRT8 PE=1 SV=7	338	53671	9	9	9	9	16.4	427	1	1	1	435.72	869.425	2	869.424	0.0003	33	40	0	37.03	0.0014	R	ISSSSFSR	V			CC14.5393.5393.2.dta
21	sp|P05787|K2C8_HUMAN	Keratin, type II cytoskeletal 8 OS=Homo sapiens OX=9606 GN=KRT8 PE=1 SV=7	338	53671	9	9	9	9	16.4	1535	1	0	0	533.761	1065.51	2	1065.51	-0.0015	179	186	1	38.09	0.0015	K	YEDEINKR	T			CC14.4956.4956.2.dta
21	sp|P05787|K2C8_HUMAN	Keratin, type II cytoskeletal 8 OS=Homo sapiens OX=9606 GN=KRT8 PE=1 SV=7	338	53671	9	9	9	9	16.4	1564	1	1	0	540.26	1078.51	2	1078.5	0.0013	265	273	0	27.67	0.014	K	AQYEDIANR	S			CC14.5587.5587.2.dta
21	sp|P05787|K2C8_HUMAN	Keratin, type II cytoskeletal 8 OS=Homo sapiens OX=9606 GN=KRT8 PE=1 SV=7	338	53671	9	9	9	9	16.4	1588	1	0	0	541.803	1081.59	2	1081.59	-0.0008	102	110	1	45.71	0.00024	K	FASFIDKVR	F			CC14.6923.6923.2.dta
21	sp|P05787|K2C8_HUMAN	Keratin, type II cytoskeletal 8 OS=Homo sapiens OX=9606 GN=KRT8 PE=1 SV=7	338	53671	9	9	9	9	16.4	1837	1	1	1	565.314	1128.61	2	1128.61	-0.0002	353	362	0	54.35	5.1e-05	K	LSELEAALQR	A			CC14.7805.7805.2.dta
21	sp|P05787|K2C8_HUMAN	Keratin, type II cytoskeletal 8 OS=Homo sapiens OX=9606 GN=KRT8 PE=1 SV=7	338	53671	9	9	9	9	16.4	2613	1	0	0	639.36	1276.71	2	1276.7	0.0026	382	392	0	52.67	5.4e-05	K	LALDIEIATYR	K			CC14.10642.10642.2.dta
21	sp|P05787|K2C8_HUMAN	Keratin, type II cytoskeletal 8 OS=Homo sapiens OX=9606 GN=KRT8 PE=1 SV=7	338	53671	9	9	9	9	16.4	2858	1	1	1	660.838	1319.66	2	1319.66	-0.0032	253	264	0	33.6	0.0055	R	SLDMDSIIAEVK	A			CC14.10823.10823.2.dta
21	sp|P05787|K2C8_HUMAN	Keratin, type II cytoskeletal 8 OS=Homo sapiens OX=9606 GN=KRT8 PE=1 SV=7	338	53671	9	9	9	9	16.4	2925	1	1	1	671.377	1340.74	2	1340.74	-0.0011	317	328	1	26.03	0.023	R	LQAEIEGLKGQR	A			CC14.5971.5971.2.dta
22	sp|P34931|HS71L_HUMAN	Heat shock 70 kDa protein 1-like OS=Homo sapiens OX=9606 GN=HSPA1L PE=1 SV=2	318	70730	5	5	5	5	9.8	1251	1	0	0	509.288	1016.56	2	1016.56	-0.0009	503	511	1	39.47	0.0015	K	ITITNDKGR	L			CC14.4971.4971.2.dta
22	sp|P34931|HS71L_HUMAN	Heat shock 70 kDa protein 1-like OS=Homo sapiens OX=9606 GN=HSPA1L PE=1 SV=2	318	70730	5	5	5	5	9.8	2668	1	0	0	644.306	1286.6	2	1286.6	0.0011	542	552	0	57.82	9.7e-06	K	NALESYAFNMK	S			CC14.8524.8524.2.dta
22	sp|P34931|HS71L_HUMAN	Heat shock 70 kDa protein 1-like OS=Homo sapiens OX=9606 GN=HSPA1L PE=1 SV=2	318	70730	5	5	5	5	9.8	3615	1	0	0	744.353	1486.69	2	1486.69	-0.0025	39	51	0	98.92	9.7e-10	R	TTPSYVAFTDTER	L			CC14.7703.7703.2.dta
22	sp|P34931|HS71L_HUMAN	Heat shock 70 kDa protein 1-like OS=Homo sapiens OX=9606 GN=HSPA1L PE=1 SV=2	318	70730	5	5	5	5	9.8	4093	1	0	0	807.907	1613.8	2	1613.8	-0.0016	115	128	0	53.69	5e-05	K	AFYPEEISSMVLTK	L			CC14.10876.10876.2.dta
22	sp|P34931|HS71L_HUMAN	Heat shock 70 kDa protein 1-like OS=Homo sapiens OX=9606 GN=HSPA1L PE=1 SV=2	318	70730	5	5	5	5	9.8	4288	1	0	0	830.452	1658.89	2	1658.89	0.0024	174	189	0	68.57	1.7e-06	R	IINEPTAAAIAYGLDK	G			CC14.9680.9680.2.dta
23	sp|P08238|HS90B_HUMAN	Heat shock protein HSP 90-beta OS=Homo sapiens OX=9606 GN=HSP90AB1 PE=1 SV=4	315	83554	6	6	6	6	9.3	171	1	1	1	415.269	828.524	2	828.522	0.0018	331	337	0	30.25	0.0067	R	ALLFIPR	R			CC14.9223.9223.2.dta
23	sp|P08238|HS90B_HUMAN	Heat shock protein HSP 90-beta OS=Homo sapiens OX=9606 GN=HSP90AB1 PE=1 SV=4	315	83554	6	6	6	6	9.3	2178	1	1	1	597.827	1193.64	2	1193.64	-0.0008	73	82	0	30.14	0.0087	K	IDIIPNPQER	T			CC14.8120.8120.2.dta
23	sp|P08238|HS90B_HUMAN	Heat shock protein HSP 90-beta OS=Homo sapiens OX=9606 GN=HSP90AB1 PE=1 SV=4	315	83554	6	6	6	6	9.3	2402	1	1	0	621.856	1241.7	2	1241.7	-0.0009	96	107	0	50.47	9.6e-05	K	ADLINNLGTIAK	S			CC14.9024.9024.2.dta
23	sp|P08238|HS90B_HUMAN	Heat shock protein HSP 90-beta OS=Homo sapiens OX=9606 GN=HSP90AB1 PE=1 SV=4	315	83554	6	6	6	6	9.3	2441	1	1	1	625.312	1248.61	2	1248.61	-0.0009	492	502	0	63.89	4.9e-06	K	EQVANSAFVER	V			CC14.6149.6149.2.dta
23	sp|P08238|HS90B_HUMAN	Heat shock protein HSP 90-beta OS=Homo sapiens OX=9606 GN=HSP90AB1 PE=1 SV=4	315	83554	6	6	6	6	9.3	2976	1	1	1	675.368	1348.72	2	1348.73	-0.0049	83	95	0	72.3	7e-07	R	TLTLVDTGIGMTK	A			CC14.9434.9434.2.dta
23	sp|P08238|HS90B_HUMAN	Heat shock protein HSP 90-beta OS=Homo sapiens OX=9606 GN=HSP90AB1 PE=1 SV=4	315	83554	6	6	6	6	9.3	3718	1	1	0	757.396	1512.78	2	1512.78	-0.0007	379	392	0	67.73	1.9e-06	R	GVVDSEDLPLNISR	E			CC14.9620.9620.2.dta
24	sp|Q15233|NONO_HUMAN	Non-POU domain-containing octamer-binding protein OS=Homo sapiens OX=9606 GN=NONO PE=1 SV=4	298	54311	8	8	6	6	12.1	510	1	0	0	443.753	885.492	2	885.492	0	177	184	0	56.48	2.4e-05	R	AVVIVDDR	G			CC14.6120.6120.2.dta
24	sp|Q15233|NONO_HUMAN	Non-POU domain-containing octamer-binding protein OS=Homo sapiens OX=9606 GN=NONO PE=1 SV=4	298	54311	8	8	6	6	12.1	1613	1	1	1	543.784	1085.55	2	1085.55	-0.0007	127	135	0	47.36	0.00022	K	VELDNMPLR	G			CC14.8011.8011.2.dta
24	sp|Q15233|NONO_HUMAN	Non-POU domain-containing octamer-binding protein OS=Homo sapiens OX=9606 GN=NONO PE=1 SV=4	298	54311	8	8	6	6	12.1	1676	1	0	0	550.315	1098.61	2	1098.61	0.0001	177	186	1	38.62	0.0012	R	AVVIVDDRGR	P			CC14.5481.5481.2.dta
24	sp|Q15233|NONO_HUMAN	Non-POU domain-containing octamer-binding protein OS=Homo sapiens OX=9606 GN=NONO PE=1 SV=4	298	54311	8	8	6	6	12.1	2328	1	1	1	614.826	1227.64	2	1227.64	0.0005	457	468	1	45.03	0.00041	R	AAPGAEFAPNKR	R			CC14.5341.5341.2.dta
24	sp|Q15233|NONO_HUMAN	Non-POU domain-containing octamer-binding protein OS=Homo sapiens OX=9606 GN=NONO PE=1 SV=4	298	54311	8	8	6	6	12.1	2352	1	1	1	616.343	1230.67	2	1230.67	-0.0007	191	202	1	41.74	0.00091	K	GIVEFSGKPAAR	K			CC14.5819.5819.2.dta
24	sp|Q15233|NONO_HUMAN	Non-POU domain-containing octamer-binding protein OS=Homo sapiens OX=9606 GN=NONO PE=1 SV=4	298	54311	8	8	6	6	12.1	2353	1	1	1	411.231	1230.67	3	1230.67	0.0001	191	202	1	27.33	0.025	K	GIVEFSGKPAAR	K			CC14.5787.5787.3.dta
24	sp|Q15233|NONO_HUMAN	Non-POU domain-containing octamer-binding protein OS=Homo sapiens OX=9606 GN=NONO PE=1 SV=4	298	54311	8	8	6	6	12.1	4399	1	1	1	848.378	1694.74	2	1694.74	0.0008	257	270	0	69.2	3.8e-07	R	FAQPGSFEYEYAMR	W			CC14.9009.9009.2.dta
24	sp|Q15233|NONO_HUMAN	Non-POU domain-containing octamer-binding protein OS=Homo sapiens OX=9606 GN=NONO PE=1 SV=4	298	54311	8	8	6	6	12.1	4445	1	1	1	856.375	1710.74	2	1710.73	0.0005	257	270	0	25.56	0.01	R	FAQPGSFEYEYAMR	W	Oxidation (M)	0.00000000000020.0	CC14.8250.8250.2.dta
25	sp|O95678|K2C75_HUMAN	Keratin, type II cytoskeletal 75 OS=Homo sapiens OX=9606 GN=KRT75 PE=1 SV=2	279	59809	7	7	7	7	8.5	157	1	0	0	414.219	826.423	2	826.423	0.0003	160	166	0	23.4	0.043	K	FASFIDK	V			CC14.7084.7084.2.dta
25	sp|O95678|K2C75_HUMAN	Keratin, type II cytoskeletal 75 OS=Homo sapiens OX=9606 GN=KRT75 PE=1 SV=2	279	59809	7	7	7	7	8.5	1181	1	0	0	503.237	1004.46	2	1004.46	0	454	461	0	54.71	2.1e-05	K	LLEGEECR	L			CC14.5445.5445.2.dta
25	sp|O95678|K2C75_HUMAN	Keratin, type II cytoskeletal 75 OS=Homo sapiens OX=9606 GN=KRT75 PE=1 SV=2	279	59809	7	7	7	7	8.5	1535	1	0	0	533.761	1065.51	2	1065.51	-0.0015	239	246	1	38.09	0.0015	R	YEDEINKR	T			CC14.4956.4956.2.dta
25	sp|O95678|K2C75_HUMAN	Keratin, type II cytoskeletal 75 OS=Homo sapiens OX=9606 GN=KRT75 PE=1 SV=2	279	59809	7	7	7	7	8.5	1564	1	0	0	540.26	1078.51	2	1078.5	0.0013	325	333	0	27.67	0.014	K	AQYEDIANR	S			CC14.5587.5587.2.dta
25	sp|O95678|K2C75_HUMAN	Keratin, type II cytoskeletal 75 OS=Homo sapiens OX=9606 GN=KRT75 PE=1 SV=2	279	59809	7	7	7	7	8.5	1588	1	0	0	541.803	1081.59	2	1081.59	-0.0008	160	168	1	45.71	0.00024	K	FASFIDKVR	F			CC14.6923.6923.2.dta
25	sp|O95678|K2C75_HUMAN	Keratin, type II cytoskeletal 75 OS=Homo sapiens OX=9606 GN=KRT75 PE=1 SV=2	279	59809	7	7	7	7	8.5	1855	1	0	0	567.282	1132.55	2	1132.55	-0.0048	453	461	1	32.78	0.0062	R	KLLEGEECR	L			CC14.5171.5171.2.dta
25	sp|O95678|K2C75_HUMAN	Keratin, type II cytoskeletal 75 OS=Homo sapiens OX=9606 GN=KRT75 PE=1 SV=2	279	59809	7	7	7	7	8.5	2890	1	0	0	665.366	1328.72	2	1328.72	-0.0006	313	324	0	56.45	3e-05	R	NLDLDSIIAEVK	A			CC14.11656.11656.2.dta
26	sp|Q96PK6|RBM14_HUMAN	RNA-binding protein 14 OS=Homo sapiens OX=9606 GN=RBM14 PE=1 SV=2	242	69620	5	5	5	5	8.2	1536	1	1	1	533.78	1065.55	2	1065.55	-0.0002	617	625	0	60.43	9.1e-06	R	LSESQLSFR	R			CC14.7032.7032.2.dta
26	sp|Q96PK6|RBM14_HUMAN	RNA-binding protein 14 OS=Homo sapiens OX=9606 GN=RBM14 PE=1 SV=2	242	69620	5	5	5	5	8.2	2233	1	1	1	603.317	1204.62	2	1204.62	-0.0002	251	262	0	43.97	0.00063	R	AQPSASLGVGYR	T			CC14.6403.6403.2.dta
26	sp|Q96PK6|RBM14_HUMAN	RNA-binding protein 14 OS=Homo sapiens OX=9606 GN=RBM14 PE=1 SV=2	242	69620	5	5	5	5	8.2	2294	1	1	1	610.325	1218.63	2	1218.64	-0.001	239	250	0	40.77	0.0012	R	AQPSVSLGAAYR	A			CC14.6794.6794.2.dta
26	sp|Q96PK6|RBM14_HUMAN	RNA-binding protein 14 OS=Homo sapiens OX=9606 GN=RBM14 PE=1 SV=2	242	69620	5	5	5	5	8.2	2374	1	1	1	619.277	1236.54	2	1236.54	-0.002	648	657	0	46.15	0.0001	R	YSGSYNDYLR	A			CC14.6821.6821.2.dta
26	sp|Q96PK6|RBM14_HUMAN	RNA-binding protein 14 OS=Homo sapiens OX=9606 GN=RBM14 PE=1 SV=2	242	69620	5	5	5	5	8.2	2423	1	1	1	623.33	1244.65	2	1244.65	-0.0053	275	286	0	50.4	0.00013	R	AQPSVSLGAPYR	G			CC14.7037.7037.2.dta
27	sp|Q13310|PABP4_HUMAN	Polyadenylate-binding protein 4 OS=Homo sapiens OX=9606 GN=PABPC4 PE=1 SV=1	234	71080	5	5	5	5	10.6	1933	1	1	1	572.326	1142.64	2	1142.64	-0.0073	31	41	0	40.18	0.0014	K	FSPAGPVLSIR	V			CC14.8781.8781.2.dta
27	sp|Q13310|PABP4_HUMAN	Polyadenylate-binding protein 4 OS=Homo sapiens OX=9606 GN=PABPC4 PE=1 SV=1	234	71080	5	5	5	5	10.6	2541	1	0	0	633.822	1265.63	2	1265.63	-0.0033	68	78	0	38.26	0.0015	R	ALDTMNFDVIK	G			CC14.9769.9769.2.dta
27	sp|Q13310|PABP4_HUMAN	Polyadenylate-binding protein 4 OS=Homo sapiens OX=9606 GN=PABPC4 PE=1 SV=1	234	71080	5	5	5	5	10.6	3722	1	1	1	505.642	1513.9	3	1513.9	0.0049	357	370	1	36.63	0.00034	R	IVGSKPLYVALAQR	K			CC14.7571.7571.3.dta
27	sp|Q13310|PABP4_HUMAN	Polyadenylate-binding protein 4 OS=Homo sapiens OX=9606 GN=PABPC4 PE=1 SV=1	234	71080	5	5	5	5	10.6	4293	1	0	0	831.877	1661.74	2	1661.74	-0.0007	334	348	0	45.49	0.0001	K	GFGFVCFSSPEEATK	A			CC14.9949.9949.2.dta
27	sp|Q13310|PABP4_HUMAN	Polyadenylate-binding protein 4 OS=Homo sapiens OX=9606 GN=PABPC4 PE=1 SV=1	234	71080	5	5	5	5	10.6	5129	1	0	0	964.96	1927.91	2	1927.91	-0.0012	51	67	0	73.85	3.2e-07	R	SLGYAYVNFQQPADAER	A			CC14.9126.9126.2.dta
28	sp|P07355|ANXA2_HUMAN	Annexin A2 OS=Homo sapiens OX=9606 GN=ANXA2 PE=1 SV=2	231	38808	5	5	4	4	14.2	1755	1	1	1	556.28	1110.55	2	1110.55	-0.0001	69	77	0	55.98	2.3e-05	R	QDIAFAYQR	R			CC14.7130.7130.2.dta
28	sp|P07355|ANXA2_HUMAN	Annexin A2 OS=Homo sapiens OX=9606 GN=ANXA2 PE=1 SV=2	231	38808	5	5	4	4	14.2	1835	1	1	1	564.789	1127.56	2	1127.56	-0.0012	2	10	0	27.69	0.017	M	STVHEILCK	L	Acetyl (Protein N-term)	1.000000000.0	CC14.7016.7016.2.dta
28	sp|P07355|ANXA2_HUMAN	Annexin A2 OS=Homo sapiens OX=9606 GN=ANXA2 PE=1 SV=2	231	38808	5	5	4	4	14.2	3848	1	1	1	771.926	1541.84	2	1541.84	-0.0031	50	63	0	71.45	8.7e-07	K	GVDEVTIVNILTNR	S			CC14.11482.11482.2.dta
28	sp|P07355|ANXA2_HUMAN	Annexin A2 OS=Homo sapiens OX=9606 GN=ANXA2 PE=1 SV=2	231	38808	5	5	4	4	14.2	4622	1	1	1	593.293	1776.86	3	1776.86	-0.0007	120	135	0	23.44	0.046	K	GLGTDEDSLIEIICSR	T			CC14.11696.11696.3.dta
28	sp|P07355|ANXA2_HUMAN	Annexin A2 OS=Homo sapiens OX=9606 GN=ANXA2 PE=1 SV=2	231	38808	5	5	4	4	14.2	4623	1	1	1	889.436	1776.86	2	1776.86	0.0008	120	135	0	75.85	2.5e-07	K	GLGTDEDSLIEIICSR	T			CC14.11685.11685.2.dta
29	sp|P07900|HS90A_HUMAN	Heat shock protein HSP 90-alpha OS=Homo sapiens OX=9606 GN=HSP90AA1 PE=1 SV=5	223	85006	4	4	4	4	6.3	103	1	1	1	408.261	814.507	2	814.506	0.0001	339	345	0	32.89	0.0039	R	ALLFVPR	R			CC14.8692.8692.2.dta
29	sp|P07900|HS90A_HUMAN	Heat shock protein HSP 90-alpha OS=Homo sapiens OX=9606 GN=HSP90AA1 PE=1 SV=5	223	85006	4	4	4	4	6.3	2402	1	0	0	621.856	1241.7	2	1241.7	-0.0009	101	112	0	50.47	9.6e-05	K	ADLINNLGTIAK	S			CC14.9024.9024.2.dta
29	sp|P07900|HS90A_HUMAN	Heat shock protein HSP 90-alpha OS=Homo sapiens OX=9606 GN=HSP90AA1 PE=1 SV=5	223	85006	4	4	4	4	6.3	2976	1	0	1	675.368	1348.72	2	1348.73	-0.0049	88	100	0	72.3	7e-07	R	TLTIVDTGIGMTK	A			CC14.9434.9434.2.dta
29	sp|P07900|HS90A_HUMAN	Heat shock protein HSP 90-alpha OS=Homo sapiens OX=9606 GN=HSP90AA1 PE=1 SV=5	223	85006	4	4	4	4	6.3	3718	1	0	0	757.396	1512.78	2	1512.78	-0.0007	387	400	0	67.73	1.9e-06	R	GVVDSEDLPLNISR	E			CC14.9620.9620.2.dta
30	sp|P07437|TBB5_HUMAN	Tubulin beta chain OS=Homo sapiens OX=9606 GN=TUBB PE=1 SV=2	223	50095	5	5	5	5	13.7	1372	1	1	0	520.301	1038.59	2	1038.59	0.0008	310	318	0	31.39	0.005	R	YLTVAAVFR	G			CC14.9381.9381.2.dta
30	sp|P07437|TBB5_HUMAN	Tubulin beta chain OS=Homo sapiens OX=9606 GN=TUBB PE=1 SV=2	223	50095	5	5	5	5	13.7	1932	1	1	0	572.321	1142.63	2	1142.63	0.001	253	262	0	40.03	0.0011	K	LAVNMVPFPR	L			CC14.9685.9685.2.dta
30	sp|P07437|TBB5_HUMAN	Tubulin beta chain OS=Homo sapiens OX=9606 GN=TUBB PE=1 SV=2	223	50095	5	5	5	5	13.7	2751	1	1	1	651.322	1300.63	2	1300.63	0.0005	47	58	0	39.32	0.0011	R	ISVYYNEATGGK	Y			CC14.6549.6549.2.dta
30	sp|P07437|TBB5_HUMAN	Tubulin beta chain OS=Homo sapiens OX=9606 GN=TUBB PE=1 SV=2	223	50095	5	5	5	5	13.7	4097	1	1	1	808.421	1614.83	2	1614.83	-0.0019	63	77	0	59.54	1.5e-05	R	AILVDLEPGTMDSVR	S			CC14.10308.10308.2.dta
30	sp|P07437|TBB5_HUMAN	Tubulin beta chain OS=Homo sapiens OX=9606 GN=TUBB PE=1 SV=2	223	50095	5	5	5	5	13.7	4287	1	1	1	830.45	1658.89	2	1658.89	-0.002	283	297	0	53.04	6e-05	R	ALTVPELTQQVFDAK	N			CC14.10819.10819.2.dta
31	sp|P42166|LAP2A_HUMAN	Lamina-associated polypeptide 2, isoform alpha OS=Homo sapiens OX=9606 GN=TMPO PE=1 SV=2	221	76016	5	5	5	5	7.6	1609	1	1	1	543.314	1084.61	2	1084.61	0.0005	526	535	0	25.14	0.041	R	EATQILSVPK	V			CC14.7334.7334.2.dta
31	sp|P42166|LAP2A_HUMAN	Lamina-associated polypeptide 2, isoform alpha OS=Homo sapiens OX=9606 GN=TMPO PE=1 SV=2	221	76016	5	5	5	5	7.6	1997	1	1	1	578.792	1155.57	2	1155.57	-0.0004	335	344	0	44.26	0.00033	K	SGIQPLCPER	S			CC14.6347.6347.2.dta
31	sp|P42166|LAP2A_HUMAN	Lamina-associated polypeptide 2, isoform alpha OS=Homo sapiens OX=9606 GN=TMPO PE=1 SV=2	221	76016	5	5	5	5	7.6	2043	1	1	1	583.829	1165.64	2	1165.65	-0.0015	254	264	0	49.74	8e-05	R	EPLVATNLPGR	G			CC14.7544.7544.2.dta
31	sp|P42166|LAP2A_HUMAN	Lamina-associated polypeptide 2, isoform alpha OS=Homo sapiens OX=9606 GN=TMPO PE=1 SV=2	221	76016	5	5	5	5	7.6	2978	1	1	1	675.837	1349.66	2	1349.66	-0.0031	417	427	0	33.21	0.0052	K	FQETEFLSPPR	K			CC14.8601.8601.2.dta
31	sp|P42166|LAP2A_HUMAN	Lamina-associated polypeptide 2, isoform alpha OS=Homo sapiens OX=9606 GN=TMPO PE=1 SV=2	221	76016	5	5	5	5	7.6	3345	1	1	1	715.847	1429.68	2	1429.68	-0.0033	501	511	0	68.56	1.3e-06	K	VIEEEWQQVDR	Q			CC14.7450.7450.2.dta
32	sp|P05783|K1C18_HUMAN	Keratin, type I cytoskeletal 18 OS=Homo sapiens OX=9606 GN=KRT18 PE=1 SV=2	214	48029	5	5	4	4	8.4	43	1	0	0	404.203	806.392	2	806.392	-0.0007	159	165	0	46.02	0.00029	R	LAADDFR	V			CC14.6130.6130.2.dta
32	sp|P05783|K1C18_HUMAN	Keratin, type I cytoskeletal 18 OS=Homo sapiens OX=9606 GN=KRT18 PE=1 SV=2	214	48029	5	5	4	4	8.4	44	1	0	0	404.203	806.392	2	806.392	-0.0002	159	165	0	30.3	0.011	R	LAADDFR	V			CC14.5969.5969.2.dta
32	sp|P05783|K1C18_HUMAN	Keratin, type I cytoskeletal 18 OS=Homo sapiens OX=9606 GN=KRT18 PE=1 SV=2	214	48029	5	5	4	4	8.4	915	1	1	1	483.239	964.464	2	964.461	0.0022	254	261	0	36.18	0.0025	R	AQYDELAR	K			CC14.5707.5707.2.dta
32	sp|P05783|K1C18_HUMAN	Keratin, type I cytoskeletal 18 OS=Homo sapiens OX=9606 GN=KRT18 PE=1 SV=2	214	48029	5	5	4	4	8.4	1379	1	1	0	521.307	1040.6	2	1040.6	0.001	150	158	0	51.24	5.2e-05	R	IVLQIDNAR	L			CC14.7255.7255.2.dta
32	sp|P05783|K1C18_HUMAN	Keratin, type I cytoskeletal 18 OS=Homo sapiens OX=9606 GN=KRT18 PE=1 SV=2	214	48029	5	5	4	4	8.4	2853	1	1	1	660.339	1318.66	2	1318.66	-0.0001	138	149	0	80.75	1e-07	R	AQIFANTVDNAR	I			CC14.6747.6747.2.dta
33	sp|P08727|K1C19_HUMAN	Keratin, type I cytoskeletal 19 OS=Homo sapiens OX=9606 GN=KRT19 PE=1 SV=4	206	44079	7	7	5	5	8.5	43	1	0	0	404.203	806.392	2	806.392	-0.0007	160	166	0	46.02	0.00029	R	LAADDFR	T			CC14.6130.6130.2.dta
33	sp|P08727|K1C19_HUMAN	Keratin, type I cytoskeletal 19 OS=Homo sapiens OX=9606 GN=KRT19 PE=1 SV=4	206	44079	7	7	5	5	8.5	44	1	0	0	404.203	806.392	2	806.392	-0.0002	160	166	0	30.3	0.011	R	LAADDFR	T			CC14.5969.5969.2.dta
33	sp|P08727|K1C19_HUMAN	Keratin, type I cytoskeletal 19 OS=Homo sapiens OX=9606 GN=KRT19 PE=1 SV=4	206	44079	7	7	5	5	8.5	56	1	0	0	405.224	808.433	2	808.433	0.0002	91	97	0	23.24	0.036	R	LASYLDK	V			CC14.5720.5720.2.dta
33	sp|P08727|K1C19_HUMAN	Keratin, type I cytoskeletal 19 OS=Homo sapiens OX=9606 GN=KRT19 PE=1 SV=4	206	44079	7	7	5	5	8.5	1326	1	0	0	515.301	1028.59	2	1028.59	0.0005	189	197	0	40.19	0.00069	R	VLDELTLAR	T			CC14.8449.8449.2.dta
33	sp|P08727|K1C19_HUMAN	Keratin, type I cytoskeletal 19 OS=Homo sapiens OX=9606 GN=KRT19 PE=1 SV=4	206	44079	7	7	5	5	8.5	1379	1	0	0	521.307	1040.6	2	1040.6	0.001	151	159	0	51.24	5.2e-05	R	IVLQIDNAR	L			CC14.7255.7255.2.dta
33	sp|P08727|K1C19_HUMAN	Keratin, type I cytoskeletal 19 OS=Homo sapiens OX=9606 GN=KRT19 PE=1 SV=4	206	44079	7	7	5	5	8.5	1518	1	0	0	532.808	1063.6	2	1063.6	-0.0001	91	99	1	42.52	0.00034	R	LASYLDKVR	A			CC14.6067.6067.2.dta
33	sp|P08727|K1C19_HUMAN	Keratin, type I cytoskeletal 19 OS=Homo sapiens OX=9606 GN=KRT19 PE=1 SV=4	206	44079	7	7	5	5	8.5	1519	1	0	0	532.809	1063.6	2	1063.6	0.0005	91	99	1	45.16	0.00019	R	LASYLDKVR	A			CC14.5909.5909.2.dta
34	sp|Q5QNW6|H2B2F_HUMAN	Histone H2B type 2-F OS=Homo sapiens OX=9606 GN=HIST2H2BF PE=1 SV=3	203	13912	4	3	4	3	33.3	108	1	1	1	408.733	815.45	2	815.45	0.0003	94	100	0	47.59	0.00026	R	EIQTAVR	L			CC14.5254.5254.2.dta
34	sp|Q5QNW6|H2B2F_HUMAN	Histone H2B type 2-F OS=Homo sapiens OX=9606 GN=HIST2H2BF PE=1 SV=3	203	13912	4	3	4	3	33.3	842	1	1	1	477.305	952.596	2	952.596	0.0006	101	109	0	29.17	0.0019	R	LLLPGELAK	H			CC14.8658.8658.2.dta
34	sp|Q5QNW6|H2B2F_HUMAN	Histone H2B type 2-F OS=Homo sapiens OX=9606 GN=HIST2H2BF PE=1 SV=3	203	13912	4	3	4	3	33.3	2061	1	1	1	584.802	1167.59	2	1167.59	0.0014	48	58	0	21.98	0.065	K	QVHPDTGISSK	A			CC14.5060.5060.2.dta
34	sp|Q5QNW6|H2B2F_HUMAN	Histone H2B type 2-F OS=Homo sapiens OX=9606 GN=HIST2H2BF PE=1 SV=3	203	13912	4	3	4	3	33.3	4533	1	1	1	872.413	1742.81	2	1742.81	-0.0011	59	73	0	104.25	3e-10	K	AMGIMNSFVNDIFER	I			CC14.12170.12170.2.dta
35	sp|P19474|RO52_HUMAN	E3 ubiquitin-protein ligase TRIM21 OS=Homo sapiens OX=9606 GN=TRIM21 PE=1 SV=1	192	55162	5	5	5	5	10.9	1115	1	1	1	499.803	997.592	2	997.592	-0.0002	139	147	0	34.46	0.0017	K	LQVALGELR	R			CC14.8299.8299.2.dta
35	sp|P19474|RO52_HUMAN	E3 ubiquitin-protein ligase TRIM21 OS=Homo sapiens OX=9606 GN=TRIM21 PE=1 SV=1	192	55162	5	5	5	5	10.9	1425	1	1	1	524.737	1047.46	2	1047.46	-0.0003	46	55	0	46.91	4.9e-05	K	GGGSVCPVCR	Q			CC14.5241.5241.2.dta
35	sp|P19474|RO52_HUMAN	E3 ubiquitin-protein ligase TRIM21 OS=Homo sapiens OX=9606 GN=TRIM21 PE=1 SV=1	192	55162	5	5	5	5	10.9	2022	1	1	1	582.288	1162.56	2	1162.56	-0.0012	187	195	0	45.16	0.00028	K	NFLVEEEQR	Q			CC14.6795.6795.2.dta
35	sp|P19474|RO52_HUMAN	E3 ubiquitin-protein ligase TRIM21 OS=Homo sapiens OX=9606 GN=TRIM21 PE=1 SV=1	192	55162	5	5	5	5	10.9	2449	1	1	1	625.791	1249.57	2	1249.57	-0.0013	109	118	0	21.27	0.053	K	ALCWVCAQSR	K			CC14.7202.7202.2.dta
35	sp|P19474|RO52_HUMAN	E3 ubiquitin-protein ligase TRIM21 OS=Homo sapiens OX=9606 GN=TRIM21 PE=1 SV=1	192	55162	5	5	5	5	10.9	3851	1	1	1	772.372	1542.73	2	1542.73	0.0024	311	324	0	44.56	0.00027	R	LGDTQQSIPGNEER	F			CC14.5823.5823.2.dta
36	sp|P10809|CH60_HUMAN	60 kDa heat shock protein, mitochondrial OS=Homo sapiens OX=9606 GN=HSPD1 PE=1 SV=2	187	61187	4	4	4	4	10.6	882	1	1	1	480.758	959.502	2	959.504	-0.0013	421	429	0	52.34	9.4e-05	R	VTDALNATR	A			CC14.5440.5440.2.dta
36	sp|P10809|CH60_HUMAN	60 kDa heat shock protein, mitochondrial OS=Homo sapiens OX=9606 GN=HSPD1 PE=1 SV=2	187	61187	4	4	4	4	10.6	1666	1	1	1	549.338	1096.66	2	1096.66	0.0002	517	526	1	21.77	0.02	K	GIIDPTKVVR	T			CC14.7239.7239.2.dta
36	sp|P10809|CH60_HUMAN	60 kDa heat shock protein, mitochondrial OS=Homo sapiens OX=9606 GN=HSPD1 PE=1 SV=2	187	61187	4	4	4	4	10.6	4362	1	1	1	842.956	1683.9	2	1683.9	-0.0008	430	446	0	39.29	0.0014	R	AAVEEGIVLGGGCALLR	C			CC14.10233.10233.2.dta
36	sp|P10809|CH60_HUMAN	60 kDa heat shock protein, mitochondrial OS=Homo sapiens OX=9606 GN=HSPD1 PE=1 SV=2	187	61187	4	4	4	4	10.6	5988	1	1	1	854.084	2559.23	3	2559.24	-0.0102	97	121	0	73.96	3.7e-07	K	LVQDVANNTNEEAGDGTTTATVLAR	S			CC14.8171.8171.3.dta
37	sp|P62805|H4_HUMAN	Histone H4 OS=Homo sapiens OX=9606 GN=HIST1H4A PE=1 SV=2	185	11360	7	7	4	4	41.7	1063	1	1	1	495.293	988.571	2	988.571	0.0009	61	68	0	26.3	0.018	K	VFLENVIR	D			CC14.8855.8855.2.dta
37	sp|P62805|H4_HUMAN	Histone H4 OS=Homo sapiens OX=9606 GN=HIST1H4A PE=1 SV=2	185	11360	7	7	4	4	41.7	2116	1	1	1	590.814	1179.61	2	1179.61	-0.0003	47	56	0	48.61	0.00016	R	ISGLIYEETR	G			CC14.7443.7443.2.dta
37	sp|P62805|H4_HUMAN	Histone H4 OS=Homo sapiens OX=9606 GN=HIST1H4A PE=1 SV=2	185	11360	7	7	4	4	41.7	2875	1	1	1	663.379	1324.74	2	1324.75	-0.0025	25	36	1	48.34	0.0001	R	DNIQGITKPAIR	R			CC14.6276.6276.2.dta
37	sp|P62805|H4_HUMAN	Histone H4 OS=Homo sapiens OX=9606 GN=HIST1H4A PE=1 SV=2	185	11360	7	7	4	4	41.7	2876	1	1	1	442.589	1324.75	3	1324.75	0.0001	25	36	1	31.33	0.0053	R	DNIQGITKPAIR	R			CC14.6310.6310.3.dta
37	sp|P62805|H4_HUMAN	Histone H4 OS=Homo sapiens OX=9606 GN=HIST1H4A PE=1 SV=2	185	11360	7	7	4	4	41.7	3518	1	1	1	733.904	1465.79	2	1465.8	-0.002	81	93	1	62.08	5.8e-06	K	TVTAMDVVYALKR	Q			CC14.9089.9089.2.dta
37	sp|P62805|H4_HUMAN	Histone H4 OS=Homo sapiens OX=9606 GN=HIST1H4A PE=1 SV=2	185	11360	7	7	4	4	41.7	3519	1	1	1	489.605	1465.79	3	1465.8	-0.0019	81	93	1	30.87	0.0076	K	TVTAMDVVYALKR	Q			CC14.9276.9276.3.dta
37	sp|P62805|H4_HUMAN	Histone H4 OS=Homo sapiens OX=9606 GN=HIST1H4A PE=1 SV=2	185	11360	7	7	4	4	41.7	3520	1	1	1	489.606	1465.8	3	1465.8	0.0011	81	93	1	23.16	0.041	K	TVTAMDVVYALKR	Q			CC14.9112.9112.3.dta
38	sp|P17844|DDX5_HUMAN	Probable ATP-dependent RNA helicase DDX5 OS=Homo sapiens OX=9606 GN=DDX5 PE=1 SV=1	175	69618	3	3	3	3	4.9	1040	1	1	1	493.288	984.562	2	984.56	0.0018	471	478	0	59.07	1.6e-05	K	LLQLVEDR	G			CC14.7699.7699.2.dta
38	sp|P17844|DDX5_HUMAN	Probable ATP-dependent RNA helicase DDX5 OS=Homo sapiens OX=9606 GN=DDX5 PE=1 SV=1	175	69618	3	3	3	3	4.9	1838	1	1	1	565.333	1128.65	2	1128.65	0.0006	452	461	0	53.31	5.4e-05	K	QVSDLISVLR	E			CC14.10024.10024.2.dta
38	sp|P17844|DDX5_HUMAN	Probable ATP-dependent RNA helicase DDX5 OS=Homo sapiens OX=9606 GN=DDX5 PE=1 SV=1	175	69618	3	3	3	3	4.9	2319	1	1	1	613.861	1225.71	2	1225.7	0.0044	392	403	0	62.22	2.9e-06	K	APILIATDVASR	G			CC14.8521.8521.2.dta
39	sp|P28799|GRN_HUMAN	Granulins OS=Homo sapiens OX=9606 GN=GRN PE=1 SV=2	169	68518	4	4	4	4	6.1	1144	1	1	1	501.779	1001.54	2	1001.54	0.0036	419	428	0	41.81	0.0013	R	GSEIVAGLEK	M			CC14.6582.6582.2.dta
39	sp|P28799|GRN_HUMAN	Granulins OS=Homo sapiens OX=9606 GN=GRN PE=1 SV=2	169	68518	4	4	4	4	6.1	2195	1	1	1	599.249	1196.48	2	1196.49	-0.0013	539	547	0	49.78	1.6e-05	R	QGWACCPYR	Q			CC14.6132.6132.2.dta
39	sp|P28799|GRN_HUMAN	Granulins OS=Homo sapiens OX=9606 GN=GRN PE=1 SV=2	169	68518	4	4	4	4	6.1	3162	1	1	1	694.88	1387.74	2	1387.75	-0.0015	498	510	0	27.26	0.027	K	EVVSAQPATFLAR	S			CC14.8565.8565.2.dta
39	sp|P28799|GRN_HUMAN	Granulins OS=Homo sapiens OX=9606 GN=GRN PE=1 SV=2	169	68518	4	4	4	4	6.1	5009	1	1	1	631.655	1891.94	3	1891.95	-0.0021	494	510	1	49.95	0.00011	R	SCEKEVVSAQPATFLAR	S			CC14.7485.7485.3.dta
40	sp|O00425|IF2B3_HUMAN	Insulin-like growth factor 2 mRNA-binding protein 3 OS=Homo sapiens OX=9606 GN=IGF2BP3 PE=1 SV=2	162	64008	3	3	3	3	6.4	1015	1	1	1	491.764	981.513	2	981.513	0.0002	441	450	0	46.88	0.00015	K	IAPAEAPDAK	V			CC14.5374.5374.2.dta
40	sp|O00425|IF2B3_HUMAN	Insulin-like growth factor 2 mRNA-binding protein 3 OS=Homo sapiens OX=9606 GN=IGF2BP3 PE=1 SV=2	162	64008	3	3	3	3	6.4	3347	1	1	0	715.889	1429.76	2	1429.76	0.0001	453	465	0	49.91	0.00014	R	MVIITGPPEAQFK	A			CC14.9295.9295.2.dta
40	sp|O00425|IF2B3_HUMAN	Insulin-like growth factor 2 mRNA-binding protein 3 OS=Homo sapiens OX=9606 GN=IGF2BP3 PE=1 SV=2	162	64008	3	3	3	3	6.4	3469	1	1	1	728.452	1454.89	2	1454.89	0.0032	200	213	0	64.96	4e-07	R	LLVPTQFVGAIIGK	E			CC14.12166.12166.2.dta
41	sp|P06733|ENOA_HUMAN	Alpha-enolase OS=Homo sapiens OX=9606 GN=ENO1 PE=1 SV=2	159	47481	4	3	4	3	9.4	40	1	1	1	403.729	805.444	2	805.445	-0.0003	407	412	0	34.85	0.0038	K	YNQLLR	I			CC14.5684.5684.2.dta
41	sp|P06733|ENOA_HUMAN	Alpha-enolase OS=Homo sapiens OX=9606 GN=ENO1 PE=1 SV=2	159	47481	4	3	4	3	9.4	580	1	1	1	452.735	903.455	2	903.455	0.0004	413	420	0	22.74	0.071	R	IEEELGSK	A			CC14.5373.5373.2.dta
41	sp|P06733|ENOA_HUMAN	Alpha-enolase OS=Homo sapiens OX=9606 GN=ENO1 PE=1 SV=2	159	47481	4	3	4	3	9.4	3323	1	1	1	713.371	1424.73	2	1424.72	0.0083	270	281	0	56.61	2.6e-05	R	YISPDQLADLYK	S			CC14.10029.10029.2.dta
41	sp|P06733|ENOA_HUMAN	Alpha-enolase OS=Homo sapiens OX=9606 GN=ENO1 PE=1 SV=2	159	47481	4	3	4	3	9.4	4153	1	1	1	817.418	1632.82	2	1632.81	0.0067	344	358	0	44.92	0.00038	K	VNQIGSVTESLQACK	L			CC14.7533.7533.2.dta
42	sp|P09211|GSTP1_HUMAN	Glutathione S-transferase P OS=Homo sapiens OX=9606 GN=GSTP1 PE=1 SV=2	150	23569	5	5	4	4	23.3	2910	1	1	1	669.365	1336.71	2	1336.72	-0.0033	2	12	0	43.33	0.00043	M	PPYTVVYFPVR	G			CC14.10051.10051.2.dta
42	sp|P09211|GSTP1_HUMAN	Glutathione S-transferase P OS=Homo sapiens OX=9606 GN=GSTP1 PE=1 SV=2	150	23569	5	5	4	4	23.3	3875	1	1	1	517.621	1549.84	3	1549.84	0.0012	2	14	1	24.03	0.03	M	PPYTVVYFPVRGR	C			CC14.8410.8410.3.dta
42	sp|P09211|GSTP1_HUMAN	Glutathione S-transferase P OS=Homo sapiens OX=9606 GN=GSTP1 PE=1 SV=2	150	23569	5	5	4	4	23.3	4979	1	1	1	628.655	1882.94	3	1882.94	-0.0001	56	71	0	41.83	0.00074	K	FQDGDLTLYQSNTILR	H			CC14.10186.10186.3.dta
42	sp|P09211|GSTP1_HUMAN	Glutathione S-transferase P OS=Homo sapiens OX=9606 GN=GSTP1 PE=1 SV=2	150	23569	5	5	4	4	23.3	4980	1	1	1	942.48	1882.95	2	1882.94	0.0027	56	71	0	53.45	4.9e-05	K	FQDGDLTLYQSNTILR	H			CC14.10161.10161.2.dta
42	sp|P09211|GSTP1_HUMAN	Glutathione S-transferase P OS=Homo sapiens OX=9606 GN=GSTP1 PE=1 SV=2	150	23569	5	5	4	4	23.3	5497	1	1	1	709.394	2125.16	3	2125.15	0.0055	122	141	1	28.81	0.0087	K	ALPGQLKPFETLLSQNQGGK	T			CC14.10073.10073.3.dta
43	sp|P04350|TBB4A_HUMAN	Tubulin beta-4A chain OS=Homo sapiens OX=9606 GN=TUBB4A PE=1 SV=2	147	50010	3	3	3	3	7.7	1372	1	0	0	520.301	1038.59	2	1038.59	0.0008	310	318	0	31.39	0.005	R	YLTVAAVFR	G			CC14.9381.9381.2.dta
43	sp|P04350|TBB4A_HUMAN	Tubulin beta-4A chain OS=Homo sapiens OX=9606 GN=TUBB4A PE=1 SV=2	147	50010	3	3	3	3	7.7	1932	1	0	0	572.321	1142.63	2	1142.63	0.001	253	262	0	40.03	0.0011	K	LAVNMVPFPR	L			CC14.9685.9685.2.dta
43	sp|P04350|TBB4A_HUMAN	Tubulin beta-4A chain OS=Homo sapiens OX=9606 GN=TUBB4A PE=1 SV=2	147	50010	3	3	3	3	7.7	4061	1	1	1	801.411	1600.81	2	1600.81	-0.0058	63	77	0	75.93	3.2e-07	R	AVLVDLEPGTMDSVR	S			CC14.9872.9872.2.dta
44	sp|P22061|PIMT_HUMAN	Protein-L-isoaspartate(D-aspartate) O-methyltransferase OS=Homo sapiens OX=9606 GN=PCMT1 PE=1 SV=4	127	24792	2	2	2	2	8.8	774	1	1	1	471.771	941.528	2	941.529	-0.0015	136	144	0	58.51	1e-05	R	VQLVVGDGR	M			CC14.6423.6423.2.dta
44	sp|P22061|PIMT_HUMAN	Protein-L-isoaspartate(D-aspartate) O-methyltransferase OS=Homo sapiens OX=9606 GN=PCMT1 PE=1 SV=4	127	24792	2	2	2	2	8.8	2154	1	1	1	594.816	1187.62	2	1187.61	0.0031	125	135	1	68.25	2.1e-06	R	KDDPTLLSSGR	V			CC14.5532.5532.2.dta
45	sp|Q5VTE0|EF1A3_HUMAN	Putative elongation factor 1-alpha-like 3 OS=Homo sapiens OX=9606 GN=EEF1A1P5 PE=5 SV=1	126	50495	3	2	3	2	6.7	967	1	1	1	488.28	974.546	2	974.544	0.0024	248	255	0	30.74	0.012	R	LPLQDVYK	I			CC14.7383.7383.2.dta
45	sp|Q5VTE0|EF1A3_HUMAN	Putative elongation factor 1-alpha-like 3 OS=Homo sapiens OX=9606 GN=EEF1A1P5 PE=5 SV=1	126	50495	3	2	3	2	6.7	1303	1	1	1	513.31	1024.6	2	1024.6	0.0017	256	266	0	72.84	2.2e-07	K	IGGIGTVPVGR	V			CC14.7211.7211.2.dta
45	sp|Q5VTE0|EF1A3_HUMAN	Putative elongation factor 1-alpha-like 3 OS=Homo sapiens OX=9606 GN=EEF1A1P5 PE=5 SV=1	126	50495	3	2	3	2	6.7	2823	1	1	1	438.92	1313.74	3	1313.73	0.0024	135	146	0	22.46	0.057	R	EHALLAYTLGVK	Q			CC14.8187.8187.3.dta
46	sp|Q13283|G3BP1_HUMAN	Ras GTPase-activating protein-binding protein 1 OS=Homo sapiens OX=9606 GN=G3BP1 PE=1 SV=1	125	52189	2	2	2	2	7.5	4983	1	1	1	942.968	1883.92	2	1883.92	-0.0016	230	247	0	86.97	2.4e-08	K	SSSPAPADIAQTVQEDLR	T			CC14.9944.9944.2.dta
46	sp|Q13283|G3BP1_HUMAN	Ras GTPase-activating protein-binding protein 1 OS=Homo sapiens OX=9606 GN=G3BP1 PE=1 SV=1	125	52189	2	2	2	2	7.5	5151	1	1	1	969.485	1936.95	2	1936.96	-0.0021	377	393	0	38.22	0.0016	K	LPNFGFVVFDDSEPVQK	V			CC14.11900.11900.2.dta
47	sp|P19013|K2C4_HUMAN	Keratin, type II cytoskeletal 4 OS=Homo sapiens OX=9606 GN=KRT4 PE=1 SV=4	116	57649	3	3	3	3	5.1	157	1	0	0	414.219	826.423	2	826.423	0.0003	162	168	0	23.4	0.043	K	FASFIDK	V			CC14.7084.7084.2.dta
47	sp|P19013|K2C4_HUMAN	Keratin, type II cytoskeletal 4 OS=Homo sapiens OX=9606 GN=KRT4 PE=1 SV=4	116	57649	3	3	3	3	5.1	1728	1	0	0	554.277	1106.54	2	1106.54	0.0032	327	335	0	39.9	0.0012	R	AQYEEIAQR	S			CC14.5564.5564.2.dta
47	sp|P19013|K2C4_HUMAN	Keratin, type II cytoskeletal 4 OS=Homo sapiens OX=9606 GN=KRT4 PE=1 SV=4	116	57649	3	3	3	3	5.1	2613	1	0	0	639.36	1276.71	2	1276.7	0.0026	444	454	0	52.67	5.4e-05	K	LALDIEIATYR	K			CC14.10642.10642.2.dta
48	sp|Q9Y6M1|IF2B2_HUMAN	Insulin-like growth factor 2 mRNA-binding protein 2 OS=Homo sapiens OX=9606 GN=IGF2BP2 PE=1 SV=2	115	66195	2	2	2	2	4.5	3347	1	0	0	715.889	1429.76	2	1429.76	0.0001	475	487	0	49.91	0.00014	R	MVIITGPPEAQFK	A			CC14.9295.9295.2.dta
48	sp|Q9Y6M1|IF2B2_HUMAN	Insulin-like growth factor 2 mRNA-binding protein 2 OS=Homo sapiens OX=9606 GN=IGF2BP2 PE=1 SV=2	115	66195	2	2	2	2	4.5	3469	1	0	1	728.452	1454.89	2	1454.89	0.0032	198	211	0	64.96	4e-07	R	ILVPTQFVGAIIGK	E			CC14.12166.12166.2.dta
49	sp|Q06830|PRDX1_HUMAN	Peroxiredoxin-1 OS=Homo sapiens OX=9606 GN=PRDX1 PE=1 SV=1	110	22324	3	3	2	2	11.6	2256	1	1	1	606.34	1210.67	2	1210.67	-0.0017	141	151	0	54.92	3.1e-05	R	QITVNDLPVGR	S			CC14.8069.8069.2.dta
49	sp|Q06830|PRDX1_HUMAN	Peroxiredoxin-1 OS=Homo sapiens OX=9606 GN=PRDX1 PE=1 SV=1	110	22324	3	3	2	2	11.6	3024	1	1	1	680.402	1358.79	2	1358.79	-0.0023	129	140	1	55.25	1.6e-05	R	GLFIIDDKGILR	Q			CC14.10052.10052.2.dta
49	sp|Q06830|PRDX1_HUMAN	Peroxiredoxin-1 OS=Homo sapiens OX=9606 GN=PRDX1 PE=1 SV=1	110	22324	3	3	2	2	11.6	3025	1	1	1	453.938	1358.79	3	1358.79	0	129	140	1	22.79	0.019	R	GLFIIDDKGILR	Q			CC14.10069.10069.3.dta
50	sp|P00338|LDHA_HUMAN	L-lactate dehydrogenase A chain OS=Homo sapiens OX=9606 GN=LDHA PE=1 SV=2	110	36950	2	2	2	2	5.7	635	1	1	1	457.295	912.575	2	912.576	-0.0002	91	99	0	42.99	0.00015	K	LVIITAGAR	Q			CC14.7187.7187.2.dta
50	sp|P00338|LDHA_HUMAN	L-lactate dehydrogenase A chain OS=Homo sapiens OX=9606 GN=LDHA PE=1 SV=2	110	36950	2	2	2	2	5.7	1866	1	1	1	567.786	1133.56	2	1133.56	0.0003	306	315	0	66.68	2.9e-06	K	VTLTSEEEAR	L			CC14.5570.5570.2.dta
51	sp|P22626|ROA2_HUMAN	Heterogeneous nuclear ribonucleoproteins A2/B1 OS=Homo sapiens OX=9606 GN=HNRNPA2B1 PE=1 SV=2	106	37464	3	3	3	3	8.2	1221	1	1	1	507.224	1012.43	2	1012.44	-0.0021	204	213	0	30.39	0.0024	R	GGNFGFGDSR	G			CC14.6288.6288.2.dta
51	sp|P22626|ROA2_HUMAN	Heterogeneous nuclear ribonucleoproteins A2/B1 OS=Homo sapiens OX=9606 GN=HNRNPA2B1 PE=1 SV=2	106	37464	3	3	3	3	8.2	1475	1	1	1	529.299	1056.58	2	1056.58	0.0026	4	12	0	25.66	0.038	K	TLETVPLER	K			CC14.7047.7047.2.dta
51	sp|P22626|ROA2_HUMAN	Heterogeneous nuclear ribonucleoproteins A2/B1 OS=Homo sapiens OX=9606 GN=HNRNPA2B1 PE=1 SV=2	106	37464	3	3	3	3	8.2	2155	1	1	1	594.827	1187.64	2	1187.64	-0.0005	138	147	0	49.89	0.00016	K	IDTIEIITDR	Q			CC14.9250.9250.2.dta
52	sp|Q71DI3|H32_HUMAN	Histone H3.2 OS=Homo sapiens OX=9606 GN=HIST2H3A PE=1 SV=3	106	15436	3	3	3	3	19.9	184	1	1	1	416.251	830.487	2	830.486	0.0004	58	64	0	45.27	0.00035	K	STELLIR	K			CC14.6729.6729.2.dta
52	sp|Q71DI3|H32_HUMAN	Histone H3.2 OS=Homo sapiens OX=9606 GN=HIST2H3A PE=1 SV=3	106	15436	3	3	3	3	19.9	1353	1	1	1	516.802	1031.59	2	1031.59	0.0022	42	50	1	25.63	0.029	R	YRPGTVALR	E			CC14.5418.5418.2.dta
52	sp|Q71DI3|H32_HUMAN	Histone H3.2 OS=Homo sapiens OX=9606 GN=HIST2H3A PE=1 SV=3	106	15436	3	3	3	3	19.9	2903	1	1	1	668.348	1334.68	2	1334.68	-0.0006	74	84	1	34.73	0.0043	R	EIAQDFKTDLR	F			CC14.6648.6648.2.dta
53	sp|Q7Z406|MYH14_HUMAN	Myosin-14 OS=Homo sapiens OX=9606 GN=MYH14 PE=1 SV=2	105	228701	3	2	3	2	1.9	1249	1	0	0	509.259	1016.5	2	1016.51	-0.0047	718	726	0	40.08	0.0011	R	CNGVLEGIR	I			CC14.6559.6559.2.dta
53	sp|Q7Z406|MYH14_HUMAN	Myosin-14 OS=Homo sapiens OX=9606 GN=MYH14 PE=1 SV=2	105	228701	3	2	3	2	1.9	2769	1	0	1	653.337	1304.66	2	1304.66	-0.0013	434	445	0	22.36	0.072	K	EQADFALEALAK	A			CC14.9405.9405.2.dta
53	sp|Q7Z406|MYH14_HUMAN	Myosin-14 OS=Homo sapiens OX=9606 GN=MYH14 PE=1 SV=2	105	228701	3	2	3	2	1.9	4493	1	0	0	863.977	1725.94	2	1725.94	-0.0024	237	252	0	43.13	0.00041	R	QLLQANPILEAFGNAK	T			CC14.11351.11351.2.dta
54	sp|P62937|PPIA_HUMAN	Peptidyl-prolyl cis-trans isomerase A OS=Homo sapiens OX=9606 GN=PPIA PE=1 SV=2	104	18229	3	3	3	3	22.4	2436	1	1	1	624.321	1246.63	2	1246.62	0.0039	155	165	1	24.39	0.055	K	KITIADCGQLE	-			CC14.7141.7141.2.dta
54	sp|P62937|PPIA_HUMAN	Peptidyl-prolyl cis-trans isomerase A OS=Homo sapiens OX=9606 GN=PPIA PE=1 SV=2	104	18229	3	3	3	3	22.4	3126	1	1	1	690.384	1378.75	2	1378.75	0.0042	20	31	1	22.69	0.043	R	VSFELFADKVPK	T			CC14.8998.8998.2.dta
54	sp|P62937|PPIA_HUMAN	Peptidyl-prolyl cis-trans isomerase A OS=Homo sapiens OX=9606 GN=PPIA PE=1 SV=2	104	18229	3	3	3	3	22.4	4052	1	1	1	799.876	1597.74	2	1597.74	-0.0005	56	69	0	56.57	1.8e-05	R	IIPGFMCQGGDFTR	H			CC14.9668.9668.2.dta
55	sp|P46782|RS5_HUMAN	40S ribosomal protein S5 OS=Homo sapiens OX=9606 GN=RPS5 PE=1 SV=4	102	23033	2	2	2	2	11.8	1026	1	1	1	492.777	983.54	2	983.54	0.0005	137	145	0	37.72	0.0011	R	QAVDVSPLR	R			CC14.6526.6526.2.dta
55	sp|P46782|RS5_HUMAN	40S ribosomal protein S5 OS=Homo sapiens OX=9606 GN=RPS5 PE=1 SV=4	102	23033	2	2	2	2	11.8	4149	1	1	1	816.418	1630.82	2	1630.82	-0.0015	168	182	0	63.86	5.5e-06	K	TIAECLADELINAAK	G			CC14.11832.11832.2.dta
56	sp|P04406|G3P_HUMAN	Glyceraldehyde-3-phosphate dehydrogenase OS=Homo sapiens OX=9606 GN=GAPDH PE=1 SV=3	101	36201	2	2	2	2	8.7	3260	1	1	1	706.398	1410.78	2	1410.78	-0.0027	201	215	0	40.86	0.00066	R	GALQNIIPASTGAAK	A			CC14.8119.8119.2.dta
56	sp|P04406|G3P_HUMAN	Glyceraldehyde-3-phosphate dehydrogenase OS=Homo sapiens OX=9606 GN=GAPDH PE=1 SV=3	101	36201	2	2	2	2	8.7	3782	1	1	1	765.902	1529.79	2	1529.79	0.0016	235	248	0	60.36	1.1e-05	R	VPTANVSVVDLTCR	L			CC14.8766.8766.2.dta
57	sp|P62851|RS25_HUMAN	40S ribosomal protein S25 OS=Homo sapiens OX=9606 GN=RPS25 PE=1 SV=1	93	13791	3	3	3	3	20.8	300	1	1	1	425.743	849.471	2	849.471	0	105	111	0	22.1	0.053	R	AQVIYTR	N			CC14.5449.5449.2.dta
57	sp|P62851|RS25_HUMAN	40S ribosomal protein S25 OS=Homo sapiens OX=9606 GN=RPS25 PE=1 SV=1	93	13791	3	3	3	3	20.8	941	1	1	1	486.791	971.566	2	971.565	0.0013	86	94	0	27.74	0.015	R	AALQELLSK	G			CC14.8038.8038.2.dta
57	sp|P62851|RS25_HUMAN	40S ribosomal protein S25 OS=Homo sapiens OX=9606 GN=RPS25 PE=1 SV=1	93	13791	3	3	3	3	20.8	1600	1	1	1	542.822	1083.63	2	1083.63	0.0006	67	76	0	43.33	0.0004	K	LITPAVVSER	L			CC14.7392.7392.2.dta
58	sp|P60174|TPIS_HUMAN	Triosephosphate isomerase OS=Homo sapiens OX=9606 GN=TPI1 PE=1 SV=3	93	31057	2	2	2	2	9.4	2361	1	1	1	617.804	1233.59	2	1233.59	-0.0013	232	243	0	63.85	4.1e-06	K	SNVSDAVAQSTR	I			CC14.5539.5539.2.dta
58	sp|P60174|TPIS_HUMAN	Triosephosphate isomerase OS=Homo sapiens OX=9606 GN=TPI1 PE=1 SV=3	93	31057	2	2	2	2	9.4	4063	1	1	1	801.949	1601.88	2	1601.88	0.0015	198	212	0	28.84	0.012	K	VVLAYEPVWAIGTGK	T			CC14.10963.10963.2.dta
59	sp|Q03252|LMNB2_HUMAN	Lamin-B2 OS=Homo sapiens OX=9606 GN=LMNB2 PE=1 SV=4	90	70020	2	2	2	2	3.2	950	1	0	0	487.743	973.472	2	973.472	0.0004	394	401	0	35.86	0.0019	K	LLEGEEER	L			CC14.5429.5429.2.dta
59	sp|Q03252|LMNB2_HUMAN	Lamin-B2 OS=Homo sapiens OX=9606 GN=LMNB2 PE=1 SV=4	90	70020	2	2	2	2	3.2	1825	1	1	1	562.806	1123.6	2	1123.6	-0.0005	29	40	0	54.48	4e-05	R	AGGPATPLSPTR	L			CC14.5883.5883.2.dta
60	sp|A0A075B6P5|KV228_HUMAN	Immunoglobulin kappa variable 2-28 OS=Homo sapiens OX=9606 GN=IGKV2-28 PE=3 SV=1	84	13062	1	1	1	1	10.8	2764	1	1	1	652.312	1302.61	2	1302.61	-0.0008	87	99	0	84.15	3e-08	R	FSGSGSGTDFTLK	I			CC14.7162.7162.2.dta
61	sp|P14618|KPYM_HUMAN	Pyruvate kinase PKM OS=Homo sapiens OX=9606 GN=PKM PE=1 SV=4	78	58470	3	2	3	2	7.9	1274	1	1	1	510.262	1018.51	2	1018.51	0.0005	368	376	0	22.55	0.063	K	GDYPLEAVR	M			CC14.7018.7018.2.dta
61	sp|P14618|KPYM_HUMAN	Pyruvate kinase PKM OS=Homo sapiens OX=9606 GN=PKM PE=1 SV=4	78	58470	3	2	3	2	7.9	1918	1	1	1	571.309	1140.6	2	1140.6	0.0017	295	305	0	24.47	0.031	R	GDLGIEIPAEK	V			CC14.8512.8512.2.dta
61	sp|P14618|KPYM_HUMAN	Pyruvate kinase PKM OS=Homo sapiens OX=9606 GN=PKM PE=1 SV=4	78	58470	3	2	3	2	7.9	5542	1	1	1	725.71	2174.11	3	2174.11	-0.0016	401	422	0	31.35	0.0086	R	LAPITSDPTEATAVGAVEASFK	C			CC14.10997.10997.3.dta
62	sp|Q86U42|PABP2_HUMAN	Polyadenylate-binding protein 2 OS=Homo sapiens OX=9606 GN=PABPN1 PE=1 SV=3	77	32843	1	1	1	1	5.2	2391	1	1	1	620.822	1239.63	2	1239.63	-0.0017	2	17	0	76.81	2.4e-07	M	AAAAAAAAAAGAAGGR	G	Acetyl (Protein N-term)	1.0000000000000000.0	CC14.9245.9245.2.dta
63	sp|P07910|HNRPC_HUMAN	Heterogeneous nuclear ribonucleoproteins C1/C2 OS=Homo sapiens OX=9606 GN=HNRNPC PE=1 SV=4	76	33707	2	2	2	2	6.5	786	1	1	1	472.29	942.566	2	942.565	0.0012	143	151	0	44.41	0.00039	R	VPPPPPIAR	A			CC14.6230.6230.2.dta
63	sp|P07910|HNRPC_HUMAN	Heterogeneous nuclear ribonucleoproteins C1/C2 OS=Homo sapiens OX=9606 GN=HNRNPC PE=1 SV=4	76	33707	2	2	2	2	6.5	2416	1	1	1	622.814	1243.61	2	1243.62	-0.0028	2	12	1	31.89	0.0081	M	ASNVTNKTDPR	S	Acetyl (Protein N-term)	1.00000000000.0	CC14.5360.5360.2.dta
64	sp|O00148|DX39A_HUMAN	ATP-dependent RNA helicase DDX39A OS=Homo sapiens OX=9606 GN=DDX39A PE=1 SV=2	75	49611	1	1	1	1	2.3	1698	1	1	1	552.334	1102.65	2	1102.65	0.004	339	348	0	74.99	1.6e-07	R	ILVATNLFGR	G			CC14.9772.9772.2.dta
65	sp|Q6KB66|K2C80_HUMAN	Keratin, type II cytoskeletal 80 OS=Homo sapiens OX=9606 GN=KRT80 PE=1 SV=2	73	51007	2	1	2	1	4.4	1241	2	0	1	508.772	1015.53	2	1015.53	0	385	393	1	21.31	0.092	R	KLVEGEEGR	M			CC14.6478.6478.2.dta
65	sp|Q6KB66|K2C80_HUMAN	Keratin, type II cytoskeletal 80 OS=Homo sapiens OX=9606 GN=KRT80 PE=1 SV=2	73	51007	2	1	2	1	4.4	2613	1	0	0	639.36	1276.71	2	1276.7	0.0026	374	384	0	52.67	5.4e-05	K	LALDIEIATYR	K			CC14.10642.10642.2.dta
66	sp|Q00839|HNRPU_HUMAN	Heterogeneous nuclear ribonucleoprotein U OS=Homo sapiens OX=9606 GN=HNRNPU PE=1 SV=6	72	91269	2	2	1	1	2.2	4458	1	1	1	857.958	1713.9	2	1713.9	-0.0038	187	204	0	72.23	7.3e-07	K	SSGPTSLFAVTVAPPGAR	Q			CC14.10227.10227.2.dta
66	sp|Q00839|HNRPU_HUMAN	Heterogeneous nuclear ribonucleoprotein U OS=Homo sapiens OX=9606 GN=HNRNPU PE=1 SV=6	72	91269	2	2	1	1	2.2	4459	1	1	1	572.309	1713.9	3	1713.9	-0.0005	187	204	0	24.53	0.045	K	SSGPTSLFAVTVAPPGAR	Q			CC14.10256.10256.3.dta
67	sp|P04075|ALDOA_HUMAN	Fructose-bisphosphate aldolase A OS=Homo sapiens OX=9606 GN=ALDOA PE=1 SV=2	71	39851	2	2	2	2	5.2	765	1	1	1	470.746	939.478	2	939.477	0.0007	15	22	0	23.77	0.036	K	ELSDIAHR	I			CC14.5363.5363.2.dta
67	sp|P04075|ALDOA_HUMAN	Fructose-bisphosphate aldolase A OS=Homo sapiens OX=9606 GN=ALDOA PE=1 SV=2	71	39851	2	2	2	2	5.2	1849	1	1	1	566.793	1131.57	2	1131.57	0.0005	332	342	0	47.53	0.00025	R	ALANSLACQGK	Y			CC14.5612.5612.2.dta
68	sp|P30101|PDIA3_HUMAN	Protein disulfide-isomerase A3 OS=Homo sapiens OX=9606 GN=PDIA3 PE=1 SV=4	70	57146	2	2	2	2	4.4	2164	1	1	1	596.304	1190.59	2	1190.59	0	63	73	0	37.86	0.0022	R	LAPEYEAAATR	L			CC14.5932.5932.2.dta
68	sp|P30101|PDIA3_HUMAN	Protein disulfide-isomerase A3 OS=Homo sapiens OX=9606 GN=PDIA3 PE=1 SV=4	70	57146	2	2	2	2	4.4	3087	1	1	1	685.85	1369.69	2	1369.69	-0.0016	472	482	0	32.23	0.0073	R	ELSDFISYLQR	E			CC14.11411.11411.2.dta
69	sp|P62263|RS14_HUMAN	40S ribosomal protein S14 OS=Homo sapiens OX=9606 GN=RPS14 PE=1 SV=3	70	16434	2	2	2	2	15.9	1463	1	1	1	527.786	1053.56	2	1053.56	0.0001	107	117	0	35.17	0.0025	K	TPGPGAQSALR	A			CC14.5462.5462.2.dta
69	sp|P62263|RS14_HUMAN	40S ribosomal protein S14 OS=Homo sapiens OX=9606 GN=RPS14 PE=1 SV=3	70	16434	2	2	2	2	15.9	3337	1	1	1	715.361	1428.71	2	1428.71	-0.0028	129	141	0	34.8	0.0032	R	IEDVTPIPSDSTR	R			CC14.7525.7525.2.dta
70	sp|P50914|RL14_HUMAN	60S ribosomal protein L14 OS=Homo sapiens OX=9606 GN=RPL14 PE=1 SV=4	70	23531	1	1	1	1	5.6	2998	1	1	1	677.889	1353.76	2	1353.76	0.0008	24	35	0	69.63	6.7e-07	K	LVAIVDVIDQNR	A			CC14.10271.10271.2.dta
71	sp|Q12931|TRAP1_HUMAN	Heat shock protein 75 kDa, mitochondrial OS=Homo sapiens OX=9606 GN=TRAP1 PE=1 SV=3	68	80345	1	1	1	1	2	3718	1	0	1	757.396	1512.78	2	1512.78	-0.0007	389	402	0	67.73	1.9e-06	R	GVVDSEDIPLNLSR	E			CC14.9620.9620.2.dta
72	sp|P62269|RS18_HUMAN	40S ribosomal protein S18 OS=Homo sapiens OX=9606 GN=RPS18 PE=1 SV=3	65	17708	1	1	1	1	8.6	4116	1	1	1	541.319	1620.94	3	1620.94	0	2	14	1	64.67	1e-06	M	SLVIPEKFQHILR	V	Acetyl (Protein N-term)	1.0000000000000.0	CC14.10209.10209.3.dta
73	sp|P26599|PTBP1_HUMAN	Polypyrimidine tract-binding protein 1 OS=Homo sapiens OX=9606 GN=PTBP1 PE=1 SV=1	65	57357	1	1	1	1	2.6	3719	1	1	1	757.405	1512.79	2	1512.8	-0.0022	1	14	1	64.66	3.9e-06	-	MDGIVPDIAVGTKR	G	Acetyl (Protein N-term)	1.00000000000000.0	CC14.10713.10713.2.dta
74	sp|P26373|RL13_HUMAN	60S ribosomal protein L13 OS=Homo sapiens OX=9606 GN=RPL13 PE=1 SV=4	63	24304	2	2	2	2	8.5	832	1	1	1	475.75	949.486	2	949.487	-0.0006	75	82	0	24.41	0.038	R	GFSLEELR	V			CC14.8468.8468.2.dta
74	sp|P26373|RL13_HUMAN	60S ribosomal protein L13 OS=Homo sapiens OX=9606 GN=RPL13 PE=1 SV=4	63	24304	2	2	2	2	8.5	2159	1	1	1	595.308	1188.6	2	1188.6	-0.0021	22	31	0	39.01	0.0015	R	VATWFNQPAR	K			CC14.7428.7428.2.dta
75	sp|Q5VSP4|LC1L1_HUMAN	Putative lipocalin 1-like protein 1 OS=Homo sapiens OX=9606 GN=LCN1P1 PE=5 SV=1	63	18078	1	1	1	1	6.8	2145	1	1	1	593.345	1184.68	2	1184.68	-0.001	142	152	0	63.01	4.2e-06	R	GLSTESILIPR	Q			CC14.8973.8973.2.dta
76	sp|P20700|LMNB1_HUMAN	Lamin-B1 OS=Homo sapiens OX=9606 GN=LMNB1 PE=1 SV=2	62	66653	2	2	2	2	2.9	837	1	1	1	476.267	950.519	2	950.519	0.0005	2	10	0	26	0.019	M	ATATPVPPR	M	Acetyl (Protein N-term)	1.000000000.0	CC14.7050.7050.2.dta
76	sp|P20700|LMNB1_HUMAN	Lamin-B1 OS=Homo sapiens OX=9606 GN=LMNB1 PE=1 SV=2	62	66653	2	2	2	2	2.9	950	1	0	0	487.743	973.472	2	973.472	0.0004	380	387	0	35.86	0.0019	K	LLEGEEER	L			CC14.5429.5429.2.dta
77	sp|Q14694|UBP10_HUMAN	Ubiquitin carboxyl-terminal hydrolase 10 OS=Homo sapiens OX=9606 GN=USP10 PE=1 SV=2	62	87707	1	1	1	1	1.5	2753	1	1	1	651.358	1300.7	2	1300.7	0.0032	642	653	0	61.73	9.1e-06	R	TVQDALESLVAR	E			CC14.10307.10307.2.dta
78	sp|P50402|EMD_HUMAN	Emerin OS=Homo sapiens OX=9606 GN=EMD PE=1 SV=1	60	29033	2	2	2	2	7.1	769	1	1	1	471.244	940.473	2	940.473	0.0008	212	221	0	29.5	0.009	R	APGAGLGQDR	Q			CC14.5230.5230.2.dta
78	sp|P50402|EMD_HUMAN	Emerin OS=Homo sapiens OX=9606 GN=EMD PE=1 SV=1	60	29033	2	2	2	2	7.1	1603	1	1	1	543.268	1084.52	2	1084.52	0.0018	38	45	0	30.64	0.0074	K	IFEYETQR	R			CC14.6320.6320.2.dta
79	sp|P19338|NUCL_HUMAN	Nucleolin OS=Homo sapiens OX=9606 GN=NCL PE=1 SV=3	58	76625	2	2	2	2	2.3	66	1	1	1	406.735	811.454	2	811.455	-0.0007	555	561	0	32.62	0.0056	R	LELQGPR	G			CC14.5834.5834.2.dta
79	sp|P19338|NUCL_HUMAN	Nucleolin OS=Homo sapiens OX=9606 GN=NCL PE=1 SV=3	58	76625	2	2	2	2	2.3	750	1	1	1	469.253	936.492	2	936.492	0.0008	325	333	0	25.79	0.02	K	TGISDVFAK	N			CC14.7780.7780.2.dta
80	sp|P62979|RS27A_HUMAN	Ubiquitin-40S ribosomal protein S27a OS=Homo sapiens OX=9606 GN=RPS27A PE=1 SV=2	58	18296	1	1	1	1	10.3	4654	1	1	1	894.469	1786.92	2	1786.92	0.0028	12	27	0	58.28	1.8e-05	K	TITLEVEPSDTIENVK	A			CC14.9415.9415.2.dta
81	sp|P62750|RL23A_HUMAN	60S ribosomal protein L23a OS=Homo sapiens OX=9606 GN=RPL23A PE=1 SV=1	58	17684	1	1	1	1	8.3	3222	1	1	1	702.854	1403.69	2	1403.69	-0.0007	140	152	0	57.97	1.7e-05	R	LAPDYDALDVANK	I			CC14.8397.8397.2.dta
82	sp|P00558|PGK1_HUMAN	Phosphoglycerate kinase 1 OS=Homo sapiens OX=9606 GN=PGK1 PE=1 SV=3	57	44985	2	2	2	2	5.8	52	1	1	1	405.211	808.408	2	808.408	-0.0001	324	330	0	23.36	0.039	K	YAEAVTR	A			CC14.5142.5142.2.dta
82	sp|P00558|PGK1_HUMAN	Phosphoglycerate kinase 1 OS=Homo sapiens OX=9606 GN=PGK1 PE=1 SV=3	57	44985	2	2	2	2	5.8	4606	1	1	1	590.317	1767.93	3	1767.93	-0.0009	107	123	0	33.29	0.0043	K	ACANPAAGSVILLENLR	F			CC14.10597.10597.3.dta
83	sp|P08865|RSSA_HUMAN	40S ribosomal protein SA OS=Homo sapiens OX=9606 GN=RPSA PE=1 SV=4	55	32947	1	1	1	1	4.4	2231	1	1	1	602.327	1202.64	2	1202.64	-0.0019	90	102	0	54.99	5e-05	K	FAAATGATPIAGR	F			CC14.6565.6565.2.dta
84	sp|P05141|ADT2_HUMAN	ADP/ATP translocase 2 OS=Homo sapiens OX=9606 GN=SLC25A5 PE=1 SV=7	54	33059	2	2	2	2	5.7	330	1	1	1	428.748	855.482	2	855.481	0.0008	24	31	0	28.67	0.0093	K	TAVAPIER	V			CC14.5556.5556.2.dta
84	sp|P05141|ADT2_HUMAN	ADP/ATP translocase 2 OS=Homo sapiens OX=9606 GN=SLC25A5 PE=1 SV=7	54	33059	2	2	2	2	5.7	835	1	1	1	476.241	950.467	2	950.471	-0.0043	2	10	0	25.13	0.033	M	TDAAVSFAK	D	Acetyl (Protein N-term)	1.000000000.0	CC14.8489.8489.2.dta
85	sp|Q9BRL6|SRSF8_HUMAN	Serine/arginine-rich splicing factor 8 OS=Homo sapiens OX=9606 GN=SRSF8 PE=1 SV=1	52	32382	1	1	1	1	2.8	673	1	1	1	459.756	917.497	2	917.497	0	40	47	0	51.8	8.8e-05	R	VGDVYIPR	E			CC14.6839.6839.2.dta
86	sp|P26641|EF1G_HUMAN	Elongation factor 1-gamma OS=Homo sapiens OX=9606 GN=EEF1G PE=1 SV=3	51	50429	1	1	1	1	3	3992	1	1	1	792.376	1582.74	2	1582.74	-0.0041	2	14	0	50.89	6.4e-05	M	AAGTLYTYPENWR	A	Acetyl (Protein N-term)	1.0000000000000.0	CC14.11070.11070.2.dta
87	sp|P04792|HSPB1_HUMAN	Heat shock protein beta-1 OS=Homo sapiens OX=9606 GN=HSPB1 PE=1 SV=2	51	22826	1	1	1	1	4.9	2023	1	1	1	582.315	1162.62	2	1162.61	0.0022	28	37	0	50.69	0.00011	R	LFDQAFGLPR	L			CC14.10089.10089.2.dta
88	sp|P61978|HNRPK_HUMAN	Heterogeneous nuclear ribonucleoprotein K OS=Homo sapiens OX=9606 GN=HNRNPK PE=1 SV=1	50	51230	1	1	1	1	2.4	2179	1	1	1	597.854	1193.69	2	1193.69	0.0007	306	316	0	50.25	3.4e-05	R	NLPLPPPPPPR	G			CC14.8106.8106.2.dta
89	sp|P46776|RL27A_HUMAN	60S ribosomal protein L27a OS=Homo sapiens OX=9606 GN=RPL27A PE=1 SV=2	49	16665	1	1	1	1	7.4	1757	1	1	1	556.328	1110.64	2	1110.64	0.0022	95	105	0	48.89	6.4e-05	K	TGAAPIIDVVR	S			CC14.8392.8392.2.dta
90	sp|P31943|HNRH1_HUMAN	Heterogeneous nuclear ribonucleoprotein H OS=Homo sapiens OX=9606 GN=HNRNPH1 PE=1 SV=4	49	49484	2	1	2	1	5.1	1640	1	1	1	546.792	1091.57	2	1091.57	-0.0027	317	326	0	25.84	0.034	R	VHIEIGPDGR	V			CC14.5991.5991.2.dta
90	sp|P31943|HNRH1_HUMAN	Heterogeneous nuclear ribonucleoprotein H OS=Homo sapiens OX=9606 GN=HNRNPH1 PE=1 SV=4	49	49484	2	1	2	1	5.1	3059	1	1	1	683.338	1364.66	2	1364.66	-0.0031	2	14	0	22.88	0.053	M	MLGTEGGEGFVVK	V	Acetyl (Protein N-term)	1.0000000000000.0	CC14.11299.11299.2.dta
91	sp|Q9Y2Z0|SGT1_HUMAN	Protein SGT1 homolog OS=Homo sapiens OX=9606 GN=SUGT1 PE=1 SV=3	47	41284	1	1	1	1	3.3	1786	1	1	1	559.283	1116.55	2	1116.55	-0.0015	2	13	0	47.15	0.00022	M	AAAAAGTATSQR	F	Acetyl (Protein N-term)	1.000000000000.0	CC14.5805.5805.2.dta
92	sp|Q14444|CAPR1_HUMAN	Caprin-1 OS=Homo sapiens OX=9606 GN=CAPRIN1 PE=1 SV=2	47	78489	1	1	1	1	1.6	2345	1	1	1	615.819	1229.62	2	1229.63	-0.0013	88	98	0	46.94	0.00022	R	LNQDQLDAVSK	Y			CC14.6138.6138.2.dta
93	sp|Q15717|ELAV1_HUMAN	ELAV-like protein 1 OS=Homo sapiens OX=9606 GN=ELAVL1 PE=1 SV=2	46	36240	1	1	1	1	3.4	2156	1	1	1	594.833	1187.65	2	1187.65	0.0009	137	147	0	46.47	0.0003	R	VLVDQTTGLSR	G			CC14.6768.6768.2.dta
94	sp|O60506|HNRPQ_HUMAN	Heterogeneous nuclear ribonucleoprotein Q OS=Homo sapiens OX=9606 GN=SYNCRIP PE=1 SV=2	46	69788	1	1	1	1	2.1	4027	1	1	1	797.408	1592.8	2	1592.8	0.0047	172	184	0	46.27	0.00036	R	DLFEDELVPLFEK	A			CC14.13574.13574.2.dta
95	sp|P13929|ENOB_HUMAN	Beta-enolase OS=Homo sapiens OX=9606 GN=ENO3 PE=1 SV=5	45	47299	1	1	1	1	3.5	4153	1	0	1	817.418	1632.82	2	1632.81	0.0067	344	358	0	44.92	0.00038	K	VNQIGSVTESIQACK	L			CC14.7533.7533.2.dta
96	sp|Q01469|FABP5_HUMAN	Fatty acid-binding protein 5 OS=Homo sapiens OX=9606 GN=FABP5 PE=1 SV=3	43	15497	1	1	1	1	6.7	1386	1	1	1	522.279	1042.54	2	1042.54	0.0019	2	10	0	43.21	0.00058	M	ATVQQLEGR	W	Acetyl (Protein N-term)	1.000000000.0	CC14.7856.7856.2.dta
97	sp|Q14240|IF4A2_HUMAN	Eukaryotic initiation factor 4A-II OS=Homo sapiens OX=9606 GN=EIF4A2 PE=1 SV=2	43	46601	1	1	1	1	2.5	1775	1	1	1	557.845	1113.67	2	1113.68	-0.0009	326	335	0	43.05	0.00023	R	VLITTDLLAR	G			CC14.9683.9683.2.dta
98	sp|P62249|RS16_HUMAN	40S ribosomal protein S16 OS=Homo sapiens OX=9606 GN=RPS16 PE=1 SV=2	43	16549	1	1	1	1	7.5	2150	1	1	1	594.331	1186.65	2	1186.65	0.0014	5	15	0	42.95	0.00064	K	GPLQSVQVFGR	K			CC14.8484.8484.2.dta
99	sp|P15311|EZRI_HUMAN	Ezrin OS=Homo sapiens OX=9606 GN=EZR PE=1 SV=4	43	69484	1	1	1	1	1.7	2127	1	1	1	591.8	1181.59	2	1181.59	-0.0008	264	273	0	42.72	0.0005	K	APDFVFYAPR	L			CC14.9531.9531.2.dta
100	sp|Q06787|FMR1_HUMAN	Synaptic functional regulator FMR1 OS=Homo sapiens OX=9606 GN=FMR1 PE=1 SV=1	42	71473	1	1	1	1	1.3	1228	1	1	1	507.782	1013.55	2	1013.55	-0.0005	435	442	0	42.35	0.00047	R	LQIDEQLR	Q			CC14.6890.6890.2.dta
101	sp|O00571|DDX3X_HUMAN	ATP-dependent RNA helicase DDX3X OS=Homo sapiens OX=9606 GN=DDX3X PE=1 SV=3	41	73597	1	1	1	1	1.8	2065	1	1	1	584.855	1167.7	2	1167.7	-0.0023	492	503	0	41.32	0.00026	K	SPILVATAVAAR	G			CC14.8239.8239.2.dta
102	sp|Q9Y281|COF2_HUMAN	Cofilin-2 OS=Homo sapiens OX=9606 GN=CFL2 PE=1 SV=1	41	18839	1	1	1	1	6.6	2908	1	1	1	669.317	1336.62	2	1336.62	0.0004	82	92	0	40.71	0.00061	R	YALYDATYETK	E			CC14.7449.7449.2.dta
103	sp|P25705|ATPA_HUMAN	ATP synthase subunit alpha, mitochondrial OS=Homo sapiens OX=9606 GN=ATP5F1A PE=1 SV=1	41	59828	1	1	1	1	2.9	4135	1	1	1	812.948	1623.88	2	1623.88	-0.0007	134	149	0	40.6	0.00089	R	TGAIVDVPVGEELLGR	V			CC14.10897.10897.2.dta
104	sp|Q9NZB2|F120A_HUMAN	Constitutive coactivator of PPAR-gamma-like protein 1 OS=Homo sapiens OX=9606 GN=FAM120A PE=1 SV=2	40	123008	1	1	1	1	0.8	772	1	1	1	471.293	940.572	2	940.571	0.001	987	995	0	40.32	0.00034	R	GVISTPVIR	T			CC14.7327.7327.2.dta
105	sp|O14950|ML12B_HUMAN	Myosin regulatory light chain 12B OS=Homo sapiens OX=9606 GN=MYL12B PE=1 SV=2	40	19824	1	1	1	1	5.8	2518	1	1	1	630.806	1259.6	2	1259.59	0.0036	152	161	0	39.59	0.00089	K	GNFNYIEFTR	I			CC14.8797.8797.2.dta
106	sp|Q8WWM7|ATX2L_HUMAN	Ataxin-2-like protein OS=Homo sapiens OX=9606 GN=ATXN2L PE=1 SV=2	40	113589	1	1	1	1	0.8	1469	1	1	1	528.788	1055.56	2	1055.56	0.0004	517	525	0	39.51	0.001	R	TLEPQELAR	I			CC14.6493.6493.2.dta
107	sp|A0A0J9YX35|HV64D_HUMAN	Immunoglobulin heavy variable 3-64D OS=Homo sapiens OX=9606 GN=IGHV3-64D PE=3 SV=1	39	12985	1	1	1	1	9.4	2874	1	1	1	663.35	1324.68	2	1324.68	0.004	96	106	0	39.47	0.0012	K	NTLYLQMSSLR	A			CC14.8848.8848.2.dta
108	sp|P35637|FUS_HUMAN	RNA-binding protein FUS OS=Homo sapiens OX=9606 GN=FUS PE=1 SV=1	39	53622	1	1	1	1	2.7	3302	1	1	1	710.834	1419.65	2	1419.65	0.0019	335	348	0	38.97	0.00078	K	GEATVSFDDPPSAK	A			CC14.6752.6752.2.dta
109	sp|P12814|ACTN1_HUMAN	Alpha-actinin-1 OS=Homo sapiens OX=9606 GN=ACTN1 PE=1 SV=2	39	103563	1	1	1	1	1.3	3341	1	1	1	715.387	1428.76	2	1428.76	0.0028	727	738	0	38.89	0.0018	R	TINEVENQILTR	D			CC14.8107.8107.2.dta
110	sp|P02042|HBD_HUMAN	Hemoglobin subunit delta OS=Homo sapiens OX=9606 GN=HBD PE=1 SV=2	38	16159	1	1	1	1	6.8	2607	1	1	1	637.866	1273.72	2	1273.72	-0.0002	32	41	0	38.25	0.0013	R	LLVVYPWTQR	F			CC14.10192.10192.2.dta
111	sp|P62277|RS13_HUMAN	40S ribosomal protein S13 OS=Homo sapiens OX=9606 GN=RPS13 PE=1 SV=2	38	17212	1	1	1	1	4.6	267	1	1	1	422.269	842.524	2	842.523	0.0015	115	121	0	37.97	0.001	R	LILIESR	I			CC14.7534.7534.2.dta
112	sp|P83731|RL24_HUMAN	60S ribosomal protein L24 OS=Homo sapiens OX=9606 GN=RPL24 PE=1 SV=1	38	17882	1	1	1	1	5.7	2168	1	1	1	596.827	1191.64	2	1191.64	-0.0004	48	56	0	37.71	0.002	R	QINWTVLYR	R			CC14.9547.9547.2.dta
113	sp|A0A0B4J1X5|HV374_HUMAN	Immunoglobulin heavy variable 3-74 OS=Homo sapiens OX=9606 GN=IGHV3-74 PE=3 SV=1	37	13002	1	1	1	1	9.4	2988	1	1	1	676.853	1351.69	2	1351.69	0.0005	96	106	0	36.9	0.0023	K	NTLYLQMNSLR	A			CC14.8690.8690.2.dta
114	sp|P11413|G6PD_HUMAN	Glucose-6-phosphate 1-dehydrogenase OS=Homo sapiens OX=9606 GN=G6PD PE=1 SV=4	36	59675	1	1	1	1	1.6	652	1	1	1	458.249	914.484	2	914.482	0.0021	2	9	0	36.22	0.0039	M	AEQVALSR	T	Acetyl (Protein N-term)	1.00000000.0	CC14.7442.7442.2.dta
115	sp|P06312|KV401_HUMAN	Immunoglobulin kappa variable 4-1 OS=Homo sapiens OX=9606 GN=IGKV4-1 PE=1 SV=1	36	13486	2	2	1	1	7.4	1807	1	1	1	561.819	1121.62	2	1121.62	-0.0006	72	80	0	36.08	0.0021	K	LLIYWASTR	E			CC14.9671.9671.2.dta
115	sp|P06312|KV401_HUMAN	Immunoglobulin kappa variable 4-1 OS=Homo sapiens OX=9606 GN=IGKV4-1 PE=1 SV=1	36	13486	2	2	1	1	7.4	1808	1	1	1	561.82	1121.63	2	1121.62	0.0024	72	80	0	36.1	0.0021	K	LLIYWASTR	E			CC14.9530.9530.2.dta
116	sp|O43150|ASAP2_HUMAN	Arf-GAP with SH3 domain, ANK repeat and PH domain-containing protein 2 OS=Homo sapiens OX=9606 GN=ASAP2 PE=1 SV=3	36	112835	1	1	1	1	0.8	946	2	0	1	487.268	972.521	2	972.524	-0.0025	422	429	0	36.1	0.0035	K	EIISEVQR	M			CC14.6805.6805.2.dta
117	sp|P62753|RS6_HUMAN	40S ribosomal protein S6 OS=Homo sapiens OX=9606 GN=RPS6 PE=1 SV=1	36	28834	1	1	1	1	3.2	1056	1	1	1	494.751	987.487	2	987.487	-0.0006	15	22	0	35.69	0.0023	K	LIEVDDER	K			CC14.6055.6055.2.dta
118	sp|A0A0A0MS14|HV145_HUMAN	Immunoglobulin heavy variable 1-45 OS=Homo sapiens OX=9606 GN=IGHV1-45 PE=3 SV=1	34	13614	1	1	1	1	9.4	3066	1	1	1	683.774	1365.53	2	1365.53	0.0007	107	117	0	33.77	0.00042	R	SEDTAMYYCAR	-			CC14.6236.6236.2.dta
119	sp|P13639|EF2_HUMAN	Elongation factor 2 OS=Homo sapiens OX=9606 GN=EEF2 PE=1 SV=4	34	96246	1	1	1	1	1.3	1730	1	1	1	554.324	1106.63	2	1106.63	0.0007	416	426	0	33.68	0.0026	R	VFSGLVSTGLK	V			CC14.8402.8402.2.dta
120	sp|P62280|RS11_HUMAN	40S ribosomal protein S11 OS=Homo sapiens OX=9606 GN=RPS11 PE=1 SV=3	33	18590	1	1	1	1	4.4	465	1	1	1	437.717	873.42	2	873.419	0.0005	2	8	0	33.38	0.0037	M	ADIQTER	A	Acetyl (Protein N-term)	1.0000000.0	CC14.6095.6095.2.dta
121	sp|Q9NQH7|XPP3_HUMAN	Xaa-Pro aminopeptidase 3 OS=Homo sapiens OX=9606 GN=XPNPEP3 PE=1 SV=1	33	57624	1	1	1	1	1.4	103	1	0	1	408.261	814.507	2	814.506	0.0001	149	155	0	32.89	0.0039	K	AILFVPR	R			CC14.8692.8692.2.dta
122	sp|Q07955|SRSF1_HUMAN	Serine/arginine-rich splicing factor 1 OS=Homo sapiens OX=9606 GN=SRSF1 PE=1 SV=2	32	27842	1	1	1	1	4	1561	1	1	1	539.782	1077.55	2	1077.55	0.0031	155	164	0	32.23	0.0084	R	DGTGVVEFVR	K			CC14.8444.8444.2.dta
123	sp|O43175|SERA_HUMAN	D-3-phosphoglycerate dehydrogenase OS=Homo sapiens OX=9606 GN=PHGDH PE=1 SV=4	32	57356	1	1	1	1	1.5	1047	1	1	1	493.805	985.596	2	985.596	-0.0004	462	469	0	32.23	0.0056	R	DLPLLLFR	T			CC14.12414.12414.2.dta
124	sp|P62424|RL7A_HUMAN	60S ribosomal protein L7a OS=Homo sapiens OX=9606 GN=RPL7A PE=1 SV=2	32	30148	1	1	1	1	3.4	305	1	1	1	426.271	850.528	2	850.528	0.0004	12	20	0	32.06	0.0011	K	VAPAPAVVK	K			CC14.5596.5596.2.dta
125	sp|P0C0S5|H2AZ_HUMAN	Histone H2A.Z OS=Homo sapiens OX=9606 GN=H2AFZ PE=1 SV=2	32	13545	1	1	1	1	7	790	1	1	1	472.77	943.525	2	943.524	0.0013	24	32	0	31.93	0.012	R	AGLQFPVGR	I			CC14.7787.7787.2.dta
126	sp|Q8NBJ5|GT251_HUMAN	Procollagen galactosyltransferase 1 OS=Homo sapiens OX=9606 GN=COLGALT1 PE=1 SV=1	32	71933	1	1	1	1	1.3	414	1	1	1	434.802	867.59	2	867.591	-0.0007	54	61	0	31.92	0.00064	R	VLIALLAR	N			CC14.9690.9690.2.dta
127	sp|P62913|RL11_HUMAN	60S ribosomal protein L11 OS=Homo sapiens OX=9606 GN=RPL11 PE=1 SV=2	32	20468	1	1	1	1	7.9	3857	1	1	1	773.927	1545.84	2	1545.84	-0.0014	39	52	0	31.85	0.0071	K	VLEQLTGQTPVFSK	A			CC14.9143.9143.2.dta
128	sp|Q08211|DHX9_HUMAN	ATP-dependent RNA helicase A OS=Homo sapiens OX=9606 GN=DHX9 PE=1 SV=4	32	142181	1	1	1	1	0.6	1300	1	1	1	513.275	1024.53	2	1024.53	0.0005	64	71	0	31.73	0.0059	R	DFVNYLVR	I			CC14.9854.9854.2.dta
129	sp|P60866|RS20_HUMAN	40S ribosomal protein S20 OS=Homo sapiens OX=9606 GN=RPS20 PE=1 SV=1	31	13478	1	1	1	1	5.9	284	1	1	1	423.729	845.444	2	845.443	0.0009	35	41	0	30.95	0.02	K	VCADLIR	G			CC14.6176.6176.2.dta
130	sp|P78371|TCPB_HUMAN	T-complex protein 1 subunit beta OS=Homo sapiens OX=9606 GN=CCT2 PE=1 SV=4	31	57794	1	1	1	1	2.2	2754	1	1	1	651.376	1300.74	2	1300.74	-0.0014	2	13	0	30.67	0.0084	M	ASLSLAPVNIFK	A	Acetyl (Protein N-term)	1.000000000000.0	CC14.13246.13246.2.dta
131	sp|P09874|PARP1_HUMAN	Poly [ADP-ribose] polymerase 1 OS=Homo sapiens OX=9606 GN=PARP1 PE=1 SV=4	30	113811	1	1	1	1	1	1540	1	1	1	533.799	1065.58	2	1065.58	0.0018	487	496	0	30.19	0.0076	K	AEPVEVVAPR	G			CC14.6568.6568.2.dta
132	sp|P39019|RS19_HUMAN	40S ribosomal protein S19 OS=Homo sapiens OX=9606 GN=RPS19 PE=1 SV=2	30	16051	1	1	1	1	6.2	1865	1	1	1	567.782	1133.55	2	1133.55	0.0029	8	16	0	29.57	0.013	K	DVNQQEFVR	A			CC14.6308.6308.2.dta
133	sp|A0A0C4DH55|KVD07_HUMAN	Immunoglobulin kappa variable 3D-7 OS=Homo sapiens OX=9606 GN=IGKV3D-7 PE=3 SV=5	28	13254	1	1	1	1	7.6	1102	1	1	1	497.29	992.565	2	992.566	-0.0008	70	78	0	27.53	0.0076	R	LLIYGASTR	A			CC14.7089.7089.2.dta
134	sp|A0A0B4J1U7|HV601_HUMAN	Immunoglobulin heavy variable 6-1 OS=Homo sapiens OX=9606 GN=IGHV6-1 PE=3 SV=1	27	13587	2	1	1	1	5.8	174	1	1	1	415.729	829.444	2	829.445	-0.0003	66	72	0	27.23	0.033	R	GLEWLGR	T			CC14.7860.7860.2.dta
134	sp|A0A0B4J1U7|HV601_HUMAN	Immunoglobulin heavy variable 6-1 OS=Homo sapiens OX=9606 GN=IGHV6-1 PE=3 SV=1	27	13587	2	1	1	1	5.8	175	1	1	1	415.73	829.445	2	829.445	0	66	72	0	24.18	0.067	R	GLEWLGR	T			CC14.8023.8023.2.dta
135	sp|Q9NRL2|BAZ1A_HUMAN	Bromodomain adjacent to zinc finger domain protein 1A OS=Homo sapiens OX=9606 GN=BAZ1A PE=1 SV=2	27	180246	1	1	1	1	0.5	427	2	0	1	435.72	869.425	2	869.424	0.0003	1278	1285	0	26.87	0.014	K	LSSSFSSR	G			CC14.5393.5393.2.dta
136	sp|Q2WGJ9|FR1L6_HUMAN	Fer-1-like protein 6 OS=Homo sapiens OX=9606 GN=FER1L6 PE=2 SV=2	26	210431	1	1	1	1	0.5	1476	1	1	1	529.323	1056.63	2	1056.63	0.0023	1006	1014	1	26.25	0.016	K	KVQLLSVDR	P			CC14.6004.6004.2.dta
137	sp|A0A0G2JMD5|PRA33_HUMAN	PRAME family member 33 OS=Homo sapiens OX=9606 GN=PRAMEF33 PE=3 SV=1	26	55911	1	1	1	1	1.5	418	1	1	1	435.247	868.479	2	868.477	0.0027	361	367	0	26.24	0.018	R	IQDPQLR	V			CC14.5102.5102.2.dta
138	sp|Q9BZE1|RM37_HUMAN	39S ribosomal protein L37, mitochondrial OS=Homo sapiens OX=9606 GN=MRPL37 PE=1 SV=2	26	48600	1	1	1	1	1.7	418	1	0	1	435.247	868.479	2	868.477	0.0027	304	310	0	26.24	0.018	R	LQPDQLR	A			CC14.5102.5102.2.dta
139	sp|O14681|EI24_HUMAN	Etoposide-induced protein 2.4 homolog OS=Homo sapiens OX=9606 GN=EI24 PE=1 SV=4	26	39225	1	1	1	1	2.6	1051	1	1	1	494.284	986.553	2	986.562	-0.0087	44	52	1	27.24	0.024	R	RASSVLAQR	R			CC14.5781.5781.2.dta
140	sp|P04083|ANXA1_HUMAN	Annexin A1 OS=Homo sapiens OX=9606 GN=ANXA1 PE=1 SV=2	26	38918	1	1	1	1	4	3854	1	1	1	515.297	1542.87	3	1542.86	0.006	59	72	1	26.01	0.019	K	GVDEATIIDILTKR	N			CC14.10896.10896.3.dta
141	sp|P62906|RL10A_HUMAN	60S ribosomal protein L10a OS=Homo sapiens OX=9606 GN=RPL10A PE=1 SV=2	26	24987	1	1	1	1	3.7	918	1	1	1	483.747	965.48	2	965.482	-0.0022	8	15	0	26.01	0.029	R	DTLYEAVR	E			CC14.6847.6847.2.dta
142	sp|P29401|TKT_HUMAN	Transketolase OS=Homo sapiens OX=9606 GN=TKT PE=1 SV=3	26	68519	1	1	1	1	1.9	3266	1	1	1	471.941	1412.8	3	1412.8	-0.0007	531	542	1	25.58	0.021	R	VLDPFTIKPLDR	K			CC14.9395.9395.3.dta
143	sp|P42167|LAP2B_HUMAN	Lamina-associated polypeptide 2, isoforms beta/gamma OS=Homo sapiens OX=9606 GN=TMPO PE=1 SV=2	26	50696	1	1	1	1	2	625	1	1	1	456.767	911.519	2	911.519	0	240	248	0	25.58	0.013	K	GGPLQALTR	E			CC14.6878.6878.2.dta
144	sp|Q9UJV9|DDX41_HUMAN	Probable ATP-dependent RNA helicase DDX41 OS=Homo sapiens OX=9606 GN=DDX41 PE=1 SV=2	26	70477	1	1	1	1	1.4	946	3	0	1	487.268	972.521	2	972.524	-0.0025	116	124	0	25.57	0.039	K	ILESVAEGR	A			CC14.6805.6805.2.dta
145	sp|Q92896|GSLG1_HUMAN	Golgi apparatus protein 1 OS=Homo sapiens OX=9606 GN=GLG1 PE=1 SV=2	25	138341	2	1	1	1	0.7	1071	1	1	1	495.783	989.551	2	989.558	-0.0074	1048	1055	1	22.18	0.077	K	KEVLNMLK	E	Oxidation (M)	0.00000200.0	CC14.4737.4737.2.dta
145	sp|Q92896|GSLG1_HUMAN	Golgi apparatus protein 1 OS=Homo sapiens OX=9606 GN=GLG1 PE=1 SV=2	25	138341	2	1	1	1	0.7	1072	1	1	1	495.783	989.551	2	989.558	-0.0069	1048	1055	1	25.42	0.03	K	KEVLNMLK	E	Oxidation (M)	0.00000200.0	CC14.4632.4632.2.dta
146	sp|Q04917|1433F_HUMAN	14-3-3 protein eta OS=Homo sapiens OX=9606 GN=YWHAH PE=1 SV=4	24	28372	1	1	1	1	3.3	602	1	1	1	454.266	906.518	2	906.517	0.0008	43	50	0	24.41	0.019	R	NLLSVAYK	N			CC14.7504.7504.2.dta
147	sp|P31948|STIP1_HUMAN	Stress-induced-phosphoprotein 1 OS=Homo sapiens OX=9606 GN=STIP1 PE=1 SV=1	24	63227	1	1	1	1	2.4	3622	1	1	1	744.902	1487.79	2	1487.79	0.0028	352	364	0	24.22	0.044	R	LAYINPDLALEEK	N			CC14.9691.9691.2.dta
148	sp|A0A0J9YWL9|TX13C_HUMAN	Putative testis-expressed protein 13C OS=Homo sapiens OX=9606 GN=TEX13C PE=5 SV=1	24	110419	1	0	1	0	0.7	286	1	1	1	423.74	845.465	2	845.468	-0.0035	839	845	1	23.95	0.074	K	KDLVMPK	E	Oxidation (M)	0.0000200.0	CC14.7147.7147.2.dta
149	sp|P07195|LDHB_HUMAN	L-lactate dehydrogenase B chain OS=Homo sapiens OX=9606 GN=LDHB PE=1 SV=2	24	36900	1	1	1	1	2.7	636	1	1	1	457.296	912.576	2	912.576	0.0008	92	100	0	23.65	0.013	K	IVVVTAGVR	Q			CC14.6687.6687.2.dta
150	sp|P84103|SRSF3_HUMAN	Serine/arginine-rich splicing factor 3 OS=Homo sapiens OX=9606 GN=SRSF3 PE=1 SV=1	24	19546	1	1	1	1	5.5	1384	1	1	1	522.271	1042.53	2	1042.52	0.003	29	37	0	23.54	0.036	R	AFGYYGPLR	S			CC14.8122.8122.2.dta
151	sp|P15924|DESP_HUMAN	Desmoplakin OS=Homo sapiens OX=9606 GN=DSP PE=1 SV=3	23	334021	1	1	1	1	0.2	601	1	1	1	454.266	906.517	2	906.517	-0.0006	1003	1009	0	24.07	0.021	R	YIELLTR	S			CC14.8001.8001.2.dta
152	sp|Q99943|PLCA_HUMAN	1-acyl-sn-glycerol-3-phosphate acyltransferase alpha OS=Homo sapiens OX=9606 GN=AGPAT1 PE=1 SV=2	23	32038	2	2	1	1	3.5	2552	1	1	1	634.355	1266.7	2	1266.71	-0.0125	78	87	1	23.29	0.042	K	YLYGIRVEVR	G			CC14.18141.18141.2.dta
152	sp|Q99943|PLCA_HUMAN	1-acyl-sn-glycerol-3-phosphate acyltransferase alpha OS=Homo sapiens OX=9606 GN=AGPAT1 PE=1 SV=2	23	32038	2	2	1	1	3.5	2555	1	1	1	634.356	1266.7	2	1266.71	-0.0109	78	87	1	22.02	0.051	K	YLYGIRVEVR	G			CC14.11241.11241.2.dta
153	sp|Q6NSJ0|MYORG_HUMAN	Myogenesis-regulating glycosidase OS=Homo sapiens OX=9606 GN=MYORG PE=1 SV=2	23	81434	1	1	1	1	1	13	1	1	1	401.239	800.463	2	800.464	-0.0013	90	96	0	23.24	0.054	R	AELLDLK	A			CC14.7821.7821.2.dta
154	sp|Q8WWZ7|ABCA5_HUMAN	ATP-binding cassette sub-family A member 5 OS=Homo sapiens OX=9606 GN=ABCA5 PE=2 SV=2	23	187869	1	1	1	1	0.4	484	1	1	1	439.758	877.501	2	877.502	-0.0011	1303	1309	1	23.97	0.027	K	KDFLLSR	K			CC14.5799.5799.2.dta
155	sp|Q07020|RL18_HUMAN	60S ribosomal protein L18 OS=Homo sapiens OX=9606 GN=RPL18 PE=1 SV=2	23	21735	1	0	1	0	6.9	2962	1	1	1	673.369	1344.72	2	1344.72	-0.0013	79	91	0	22.86	0.066	K	TAVVVGTITDDVR	V			CC14.8201.8201.2.dta
156	sp|Q9NRL3|STRN4_HUMAN	Striatin-4 OS=Homo sapiens OX=9606 GN=STRN4 PE=1 SV=2	22	81287	1	1	1	1	1.2	1115	2	0	1	499.803	997.592	2	997.592	-0.0002	353	361	0	22.49	0.027	K	LQGILADLR	D			CC14.8299.8299.2.dta
157	sp|P36957|ODO2_HUMAN	Dihydrolipoyllysine-residue succinyltransferase component of 2-oxoglutarate dehydrogenase complex, mitochondrial OS=Homo sapiens OX=9606 GN=DLST PE=1 SV=4	22	49067	1	1	1	1	1.8	312	1	1	1	426.786	851.558	2	851.559	-0.0008	326	333	0	22.46	0.0057	R	GLVVPVIR	N			CC14.8856.8856.2.dta
158	sp|Q9C035|TRIM5_HUMAN	Tripartite motif-containing protein 5 OS=Homo sapiens OX=9606 GN=TRIM5 PE=1 SV=1	22	57500	1	0	1	0	1.4	286	2	0	1	423.74	845.465	2	845.465	-0.0002	264	270	1	22.45	0.1	K	KPETFPK	N			CC14.7147.7147.2.dta
159	sp|Q9Y6A5|TACC3_HUMAN	Transforming acidic coiled-coil-containing protein 3 OS=Homo sapiens OX=9606 GN=TACC3 PE=1 SV=1	22	91159	2	0	1	0	1	965	1	1	1	488.274	974.533	2	974.54	-0.0067	741	748	2	22.38	0.068	R	KNEESLKK	C			CC14.4839.4839.2.dta
159	sp|Q9Y6A5|TACC3_HUMAN	Transforming acidic coiled-coil-containing protein 3 OS=Homo sapiens OX=9606 GN=TACC3 PE=1 SV=1	22	91159	2	0	1	0	1	966	1	1	1	488.274	974.534	2	974.54	-0.0059	741	748	2	22.02	0.073	R	KNEESLKK	C			CC14.5018.5018.2.dta
160	sp|P81605|DCD_HUMAN	Dermcidin OS=Homo sapiens OX=9606 GN=DCD PE=1 SV=2	22	11391	1	1	1	1	10	1834	1	1	1	564.768	1127.52	2	1127.52	-0.0002	43	53	0	21.87	0.036	K	ENAGEDPGLAR	Q			CC14.5419.5419.2.dta
161	sp|O75122|CLAP2_HUMAN	CLIP-associating protein 2 OS=Homo sapiens OX=9606 GN=CLASP2 PE=1 SV=2	22	141844	1	0	1	0	0.6	474	1	1	1	438.259	874.503	2	874.498	0.0044	511	518	1	21.79	0.075	R	LSVARSSR	I			CC14.5131.5131.2.dta
162	sp|Q9GZY6|NTAL_HUMAN	Linker for activation of T-cells family member 2 OS=Homo sapiens OX=9606 GN=LAT2 PE=1 SV=1	22	26819	1	0	1	0	3.3	965	2	0	1	488.274	974.533	2	974.533	-0.0002	207	214	1	21.71	0.079	R	KVMGQLQR	E	Oxidation (M)	0.00200000.0	CC14.4839.4839.2.dta
163	sp|P0DOX8|IGL1_HUMAN	Immunoglobulin lambda-1 light chain OS=Homo sapiens OX=9606 PE=1 SV=1	22	23101	1	1	1	1	3.7	233	1	1	1	421.261	840.507	2	840.507	0.0001	107	114	0	21.61	0.026	K	VTVLGQPK	A			CC14.5730.5730.2.dta
164	sp|Q01082|SPTB2_HUMAN	Spectrin beta chain, non-erythrocytic 1 OS=Homo sapiens OX=9606 GN=SPTBN1 PE=1 SV=2	21	275237	1	0	1	0	0.3	599	1	1	1	454.229	906.443	2	906.445	-0.0016	1541	1547	0	21.45	0.084	R	IDDIFER	S			CC14.7614.7614.2.dta
165	sp|Q03989|ARI5A_HUMAN	AT-rich interactive domain-containing protein 5A OS=Homo sapiens OX=9606 GN=ARID5A PE=1 SV=2	21	64718	1	0	1	0	1.9	2363	2	0	1	617.843	1233.67	2	1233.68	-0.0117	99	109	1	21.11	0.091	K	LGAYELVTGRR	L			CC14.5910.5910.2.dta
166	sp|P30050|RL12_HUMAN	60S ribosomal protein L12 OS=Homo sapiens OX=9606 GN=RPL12 PE=1 SV=1	21	17979	1	1	1	1	5.5	493	1	1	1	441.277	880.54	2	880.538	0.0015	32	40	0	21.04	0.0091	K	IGPLGLSPK	K			CC14.7481.7481.2.dta
